# Supplementary material for: Adipogenic Activity of Chemicals Used in Plastic Consumer Products
Source: Environ Sci Technol. 2022 Jan 26;56(4):2487–96. doi: 10.1021/acs.est.1c06316 (PMC8851687; doi:10.1021/acs.est.1c06316)
Supplement: Supplementary file 2 — es1c06316_si_002.xlsx [file es1c06316_si_002.xlsx]

## Sheet: read me
This Excel file contains supporting information for
Adipogenic activity of chemicals used in plastic consumer products
Johannes Völker1, Felicity Ashcroft1, Åsa Vedoy1, Lisa Zimmermann2 and Martin Wagner1*
1 Department of Biology, Norwegian University of Science and Technology (NTNU), 7491 Trondheim, Norway
2 Department of Aquatic Ecotoxicology, Goethe University Frankfurt am Main, 60438 Frankfurt am Main, Germany
*corresponding author: martin.wagner@ntnu.no,
phone: +47-73559108
Norwegian University of Science and Technology (NTNU),
Department of Biology,
7491 Trondheim, Norway
Excel Table S1 contains the tentatively identified chemicals in plastics using LC-QTOF-MS/MS
Excel Table S2 contains the identity of the 25 chemicals with the highest identification score and abundance in the plastic samples
Excel Table S3 contains the imaging data (means of the individual replicates) for the endpoint nuclei count (adipogenesis assay)
Excel Table S4 contains the imaging data (means of the individual replicates) for the endpoint lipid droplet (adipogenesis assay)
Excel Table S5 contains the imaging data (means of the individual replicates) for the endpoint adipocyte count (adipogenesis assay)
Excel Table S6 contains the imaging data (means of the individual replicates) for the endpoint mature adipocyte count (adipogenesis assay)
Excel Table S7 contains the imaging data (means of the individual replicates) for the endpoint lipid droplet intensity [RFU] (adipogenesis assay)
Excel Table S8 contains the imaging data (means of the individual replicates) for the endpoint lipid droplet area [pixel] ) (adipogenesis assay)
Excel Table S9 contains the PPARγ activity (individual replicates) [%] (PPARγ CALUX)
Excel Table S10 contains the GR activity (individual replicates) [%] (GR CALUX)

## Sheet: Excel Table S1
Excel Table S1. The chemicals tentatively identified using LC-QTOF-MS/MS.
Sample	PubChem CID	Name	Formula	Adducts	Score	Fragmentation Score	Mass Error (ppm)	Isotope Similarity	Theoretical Isotope Distribution	Neutral mass (Da)	m/z	Charge	Retention time (min)
HDPE1	3024241	1-[[5-(hydroxymethyl)furan-2-yl]methoxy]propan-2-ol	C9H14O4	M+H, 2M+H, M+H-H2O	58.6	96.7	1.49166	98.1451	100 - 10 - 1.27	186.089	373.186	1	17.7235
HDPE1	21116141	2-(2-bicyclo[2.2.1]hept-5-enyl)prop-2-enoic acid	C10H12O2	M+H-H2O, M+2Na-H	57.6	96.7	-2.70222	94.4715	100 - 11 - 0.961	164.083	147.08	1	16.6826
HDPE1	61010	3-phenylpropyl formate	C10H12O2	M+H-H2O	57.3	93	-1.11564	95.1121	100 - 11 - 0.961		147.08	1	22.6339
HDPE1	3018453	2-[2-(3-methylphenoxy)ethoxy]ethanol	C11H16O3	M+H-H2O	56.6	93.8	-3.90693	93.7372	100 - 12.2 - 1.3		179.106	1	9.96022
HDPE1	76282	bis(prop-2-enoxy)phosphorylbenzene	C12H15O3P	M+H-2H2O	55.9	90.4	-2.84466	92.7058	100 - 13.3 - 1.43 - 0.112		203.061	1	17.7444
HDPE1	3018954	2-methylidene-3-phenylbutanal	C11H12O	M+H, 2M+H	54.1	74.5	-0.372747	96.376	100 - 12.1 - 0.87	160.089	161.096	1	21.9194
HDPE1	3020130	2,2-bis(heptanoyloxymethyl)butyl nonanoate	C29H54O6	M+Na	53.7	80.5	-0.404376	88.2403	100 - 32.2 - 6.25 - 0.901 - 0.105		521.381	1	30.8489
HDPE1	637759	Methyl trans-styryl ketone	C10H10O	M+H	52.9	71.2	-1.7818	95.4794	100 - 11 - 0.749		147.08	1	21.5812
HDPE1	166480	diphenylphosphoryl-(2,4,6-trimethylphenyl)methanone	C22H21O2P	M+H	51.8	70.7	1.72053	90.4887	100 - 24.1 - 3.19 - 0.302		349.136	1	22.6339
HDPE1	637759	Methyl trans-styryl ketone	C10H10O	M+H	51.1	64.1	-2.60704	94.7238	100 - 11 - 0.749		147.08	1	23.0041
HDPE1	3020041	2-pyridin-2-yl-1,3-thiazolidine-4-carboxylic acid	C9H10N2O2S	M+Na	49.8	58.7	0.337155	90.9052	100 - 11.5 - 5.53 - 0.547		233.036	1	26.1354
HDPE1	3020724	4-[(4-aminophenyl)methyl]-2-[[4-(ethylamino)phenyl]methyl]aniline	C22H25N3	M+H	49.4	60.4	-3.74516	91.2083	100 - 25.2 - 3.04 - 0.234		332.211	1	22.4762
HDPE1	74263	1,2,3,4,5,6,7,8-octahydroacridine	C13H17N	M+H, M+Na	48.7	49.7	1.65053	95.5265	100 - 14.6 - 0.992	187.136	188.144	1	22.5763
HDPE1	17885	1,4-diamino-2-methoxyanthracene-9,10-dione	C15H12N2O3	M+H-2H2O	48.5	55.1	2.34836	90.0527	100 - 17.2 - 2.01 - 0.176		233.072	1	13.2567
HDPE1	235528	3-amino-N,N,4-trimethylbenzenesulfonamide	C9H14N2O2S	M+H	48.4	70.4	-1.56686	73.3457	100 - 11.5 - 5.53 - 0.55		215.085	1	22.2383
HDPE1	444865	(13S,14S)-3-hydroxy-13-methyl-12,14,15,16-tetrahydro-11H-cyclopenta[a]phenanthren-17-one	C18H18O2	M+H-2H2O	48.4	49.5	-3.35239	96.3551	100 - 19.8 - 2.26 - 0.189		231.116	1	22.255
HDPE1	92029123	(8R,9S,10R,13S,14S,17S)-17-ethynyl-17-hydroxy-2-(hydroxymethylidene)-10,13-dimethyl-1,6,7,8,9,11,12,14,15,16-decahydrocyclopenta[a]phenanthren-3-one	C22H28O3	M+H-2H2O	47.7	49.6	-1.18734	90.4658	100 - 24.2 - 3.42 - 0.356		305.19	1	22.2178
HDPE1	44146197	4-methyl-9-propan-2-yl-1,5-dioxaspiro[5.5]undecane	C13H24O2	M+Na	47.5	45.6	3.52177	96.1224	100 - 14.4 - 1.37		235.168	1	22.1042
HDPE1	79603	diethyl 2-acetyloxypropanedioate	C9H14O6	M+Na	47.4	40.1	-1.77082	99.0848	100 - 10.1 - 1.69 - 0.137		241.068	1	28.1233
HDPE1	22827731	[(8R,9S,10S,13S,14S,17S)-10-(hydroxymethyl)-13-methyl-3-oxo-1,2,6,7,8,9,11,12,14,15,16,17-dodecahydrocyclopenta[a]phenanthren-17-yl] benzoate	C26H32O4	M+H, M+Na	47.1	42.6	-0.309195	93.4595	100 - 28.6 - 4.77 - 0.584	408.23	409.237	1	22.255
HDPE1	139597075	(2Z,6E,8E)-3,7-dimethyl-9-(2,6,6-trimethylcyclohexen-1-yl)nona-2,4,6,8-tetraenoic acid	C20H28O2	M+Na	46.2	44.2	3.43965	91.0238	100 - 22 - 2.72 - 0.244		323.199	1	20.5252
HDPE1	14189996	1-(4-chlorophenyl)-1-phenylethanol	C14H13ClO	M+H, M+Na	45.6	63.3	-4.73653	69.9991	100 - 15.3 - 33.3 - 4.98 - 0.419	232.064	233.072	1	15.9299
HDPE1	15567	diphenylphosphinic acid	C12H11O2P	M+H, M+Na	45.4	35.1	-3.09514	95.4105	100 - 13.2 - 1.21	218.049	219.056	1	13.2605
HDPE1	44146823	3,3-dimethyl-1,5-dioxacycloundecane-6,11-dione	C11H18O4	M+H-2H2O	45	36.9	-4.55625	93.2414	100 - 12.3 - 1.51 - 0.124		179.106	1	16.6909
HDPE1	44152131	(8R,9S,13S,14S,17S)-17-cyclopentyloxy-13-methyl-6,7,8,9,11,12,14,15,16,17-decahydrocyclopenta[a]phenanthren-3-ol	C23H32O2	M+Na	44.9	33.7	3.74498	95.4228	100 - 25.3 - 3.48 - 0.341		363.231	1	22.2631
HDPE1	21118548	benzyl 2-phenylundecanoate	C24H32O2	M+H-2H2O	44.5	31.2	-2.55929	94.0705	100 - 26.4 - 3.76 - 0.379		317.225	1	22.5285
HDPE1	5870	(8R,9S,13S,14S)-3-hydroxy-13-methyl-7,8,9,11,12,14,15,16-octahydro-6H-cyclopenta[a]phenanthren-17-one	C18H22O2	M+Na	43.9	32.1	4.15974	92.0977	100 - 19.8 - 2.27 - 0.19		293.152	1	22.0035
HDPE1	109954	N,N-diethyl-6,8-dimethyl-9H-fluoren-3-amine	C19H23N	M+H	43.9	33.8	-4.18485	90.7008	100 - 21.2 - 2.13 - 0.135		266.189	1	18.9168
HDPE1	118393	[2-hydroxy-4-(6-methylheptoxy)phenyl]-phenylmethanone	C21H26O3	M+H	43.9	36	0.365325	83.9153	100 - 23.1 - 3.17 - 0.321		327.196	1	30.1736
HDPE1	8289	Triphenylphosphate	C18H15O4P	M+H, M+Na	43.8	27.9	3.40174	95.1354	100 - 19.8 - 2.68 - 0.272	326.072	327.079	1	21.9153
HDPE1	18711581	(2S)-2-[bis(carboxymethyl)amino]pentanedioic acid	C9H13NO8	2M+H	43.3	26.2	2.84844	93.9116	100 - 10.6 - 2.15 - 0.187		527.137	1	20.4778
HDPE1	22827731	[(8R,9S,10S,13S,14S,17S)-10-(hydroxymethyl)-13-methyl-3-oxo-1,2,6,7,8,9,11,12,14,15,16,17-dodecahydrocyclopenta[a]phenanthren-17-yl] benzoate	C26H32O4	M+H-H2O, M+Na, M+H, M+H-2H2O	41.7	16.9	2.69678	94.7883	100 - 28.6 - 4.77 - 0.584	408.231	431.22	1	22.5206
HDPE1	67325	N-[6-(cinnamylideneamino)hexyl]-3-phenylprop-2-en-1-imine	C24H28N2	M+H-2H2O, M+Na, M+H	41.1	22.4	-3.69924	87.2312	100 - 27 - 3.51 - 0.291	344.224	345.231	1	24.3838
HDPE1	53461865	[2-[17-hydroxy-10,13,16-trimethyl-11-(4-methylphenyl)sulfonyloxy-3-oxo-2,4,5,6,7,8,9,11,12,14,15,16-dodecahydro-1H-cyclopenta[a]phenanthren-17-yl]-2-oxoethyl] acetate	C31H42O8S	M+H-2H2O	40.8	23.1	0.00781329	81.0223	100 - 35.1 - 12.1 - 2.79 - 0.516		539.246	1	22.1325
HDPE1	33154	2-O-decyl 1-O-hexyl benzene-1,2-dicarboxylate	C24H38O4	M+H, M+Na	40.6	18.2	4.87135	90.3695	100 - 26.5 - 4.21 - 0.493	390.279	413.268	1	29.3566
HDPE1	16205243	1-aminotetradecan-2-one	C14H29NO	M+H, M+Na	40.4	8.49	-1.11703	94.8958	100 - 15.9 - 1.38	227.225	228.232	1	26.0708
HDPE1	98961	5-hydroxy-4-(hydroxymethyl)-3,7-dioxa-1,9-diazatricyclo[6.4.0.02,6]dodeca-8,11-dien-10-one	C9H10N2O5	M+Na	40.3	4.63	0.183298	96.9286	100 - 10.8 - 1.55 - 0.126		249.048	1	17.2703
HDPE1	117286	1-[2-(2-hydroxy-3-prop-2-enoxypropoxy)ethyl]imidazolidin-2-one	C11H20N2O4	M+H-H2O, M+H	40.1	4.73	-2.14711	98.1596	100 - 13 - 1.6 - 0.135	244.142	245.149	1	22.5285
HDPE2	2893	(3,3,5-trimethylcyclohexyl) 2-hydroxy-2-phenylacetate	C17H24O3	M+H-H2O, M+H	56.8	94.6	3.26539	93.0656	100 - 18.8 - 2.28 - 0.208	276.173	277.181	1	30.8957
HDPE2	6452352	2-[2-(2-ethylhexoxy)-2-oxoethyl]-2-hydroxybutanedioic acid	C14H24O7	M+H-2H2O	56.5	92.6	-1.59475	91.6264	100 - 15.7 - 2.59 - 0.277		269.138	1	26.4362
HDPE2	6505	Acetyl tributyl citrate	C20H34O8	M+H, M+Na	54.1	78.1	-1.65729	94.5355	100 - 22.3 - 4.02 - 0.527	402.225	425.214	1	26.4452
HDPE2	92023936	[(2S,3R,4R,5R)-2,3,4-tris(decanoyloxy)-5,6-dihydroxyhexyl] decanoate	C46H86O10	M+H-2H2O	47.7	53.6	-2.939	88.3663	100 - 51.1 - 14.9 - 3.14 - 0.532		763.606	1	30.5578
HDPE2	13008589	2-(2-dodecoxy-2-oxoethyl)-2-hydroxybutanedioic acid	C18H32O7	M+H, M+2Na-H	42.9	20.7	-0.142939	93.8103	100 - 20.1 - 3.35 - 0.404	360.215	361.222	1	26.4362
HDPE2	170904	(3-phenoxyphenyl)methyl acetate	C15H14O3	M+H-H2O	42.4	24.2	-3.6794	92.1283	100 - 16.5 - 1.89 - 0.162		225.09	1	21.6921
HDPE2	5280450	(9Z,12Z)-octadeca-9,12-dienoic acid	C18H32O2	M+Na	40.7	26.9	4.32031	81.7035	100 - 19.9 - 2.29 - 0.193		303.231	1	29.3852
HDPE3	44151032	[4-methyl-2-(15-methylhexadecyl)-5H-1,3-oxazol-4-yl]methanol	C22H43NO2	M+H	58.7	98.7	-1.46063	96.6052	100 - 24.7 - 3.34 - 0.323		354.336	1	26.7629
HDPE3	12942137	2-[2-hydroxyethyl(tetradecyl)amino]ethanol	C18H39NO2	M+H	58.4	98.3	-0.898364	95.0154	100 - 20.4 - 2.38 - 0.203		302.305	1	25.2739
HDPE3	70791	methyl 4-cyanobenzoate	C9H7NO2	M+H	57.4	95.9	-3.19662	94.6267	100 - 10.3 - 0.884		162.054	1	11.218
HDPE3	10087	9-hydroxyfluorene-9-carboxylic acid	C14H10O3	M+H-H2O	56.2	93.1	-3.79888	92.588	100 - 15.4 - 1.72 - 0.143		209.059	1	15.3231
HDPE3	3020488	1-phenyl-4-(2,2,3-trimethylcyclopentyl)butan-1-ol	C18H28O	M+H-H2O, M+H	55.4	90.5	-4.32702	91.6149	100 - 19.8 - 2.07 - 0.15	260.213	261.22	1	24.6098
HDPE3	641301	p-Coumaraldehyde	C9H8O2	M+H	55.4	86.4	-3.09845	94.5172	100 - 9.9 - 0.849		149.059	1	22.7208
HDPE3	3018374	ethyl 4-amino-5-cyano-2-hydroxybenzoate	C10H10N2O3	M+H-2H2O	51.5	63.8	0.600076	94.1654	100 - 11.8 - 1.25		171.055	1	6.86453
HDPE3	18666587	(1R)-1-[(4R,4aR,8aS)-2,6-bis(3,4-dimethylphenyl)-4,4a,8,8a-tetrahydro-[1,3]dioxino[5,4-d][1,3]dioxin-4-yl]ethane-1,2-diol	C24H30O6	M+H, M+Na	51.5	70.9	-2.33448	89.2963	100 - 26.5 - 4.61 - 0.602	414.203	415.211	1	19.2121
HDPE3	118168	2,5-dihydroxy-5-methyl-3-piperidin-1-ylcyclopent-2-en-1-one	C11H17NO3	M+H-H2O	51.2	68	-4.74491	93.6528	100 - 12.6 - 1.34 - 0.103		194.117	1	17.486
HDPE3	6445550	(Z)-N-[2-[[2-hydroxy-3-[(2S,3R,4R,5R)-2,3,4,5,6-pentahydroxyhexoxy]propyl]amino]ethyl]octadec-9-enamide	C29H58N2O8	M+2Na-H	50.9	78.6	4.27081	80.8488	100 - 33.1 - 6.94 - 1.09 - 0.14		607.393	1	29.2487
HDPE3	44151876	4-methyl-10-prop-2-enyltricyclo[6.2.1.02,7]undecane-4,5-diol	C15H24O2	M+H-H2O	50.5	62.2	-2.06479	92.5665	100 - 16.6 - 1.7 - 0.13		219.174	1	19.9562
HDPE3	16205243	1-aminotetradecan-2-one	C14H29NO	M+H	47.9	49.1	-4.11338	95.2697	100 - 15.9 - 1.38		228.231	1	23.9655
HDPE3	171427	1-decylpyrrolidin-2-one	C14H27NO	M+H, M+Na	47.5	49.7	-4.4324	92.8647	100 - 15.9 - 1.38	225.208	226.216	1	23.0083
HDPE3	85070	N-(6-acetamidoacridin-3-yl)acetamide	C17H15N3O2	M+H-H2O	46.8	38.8	-2.64121	98.3705	100 - 19.7 - 2.26 - 0.19		276.112	1	24.8939
HDPE3	9882094	(9Z,12Z,15Z)-octadeca-9,12,15-trienamide	C18H31NO	M+H	45	34.6	-4.5264	95.5176	100 - 20.2 - 2.15 - 0.159		278.247	1	24.822
HDPE3	21118548	benzyl 2-phenylundecanoate	C24H32O2	M+H-2H2O	44.5	31.2	-2.55929	94.0705	100 - 26.4 - 3.76 - 0.379		317.225	1	22.5285
HDPE3	44147517	10-methoxy-2,2,8,8-tetramethyl-octahydro-1H-2,4a-methanonapthalene	C16H28O	M+H-H2O, M+H	44.5	34.7	-3.39242	91.7936	100 - 17.7 - 1.67 - 0.112	236.213	237.22	1	24.864
HDPE3	91421	N-[3-(cinnamylideneamino)propyl]-3-phenylprop-2-en-1-imine	C21H22N2	M+H, M+Na	44.4	33.8	-4.49891	93.6137	100 - 23.7 - 2.68 - 0.193	302.177	303.184	1	21.9556
HDPE3	103631	[2-hydroxy-3-[4-(2-hydroxy-3-prop-2-enoyloxypropoxy)butoxy]propyl] prop-2-enoate	C16H26O8	M+H-H2O	44.3	31	1.46096	92.5301	100 - 17.9 - 3.15 - 0.373		329.16	1	17.778
HDPE3	5353370	(E)-octadec-9-enamide	C18H35NO	M+Na, 2M+H, M+H	44.3	25.5	-2.69119	99.2648	100 - 20.3 - 2.15 - 0.16	281.271	282.278	1	26.1657
HDPE3	6435901	(9Z,12Z)-octadeca-9,12-dienamide	C18H33NO	M+H, M+Na, 2M+H, M+H-2H2O	44.1	26.5	0.760527	94.967	100 - 20.3 - 2.15 - 0.159	279.256	280.264	1	25.3164
HDPE3	9882094	(9Z,12Z,15Z)-octadeca-9,12,15-trienamide	C18H31NO	M+H, M+Na	43.7	30.8	-3.72099	91.9213	100 - 20.2 - 2.15 - 0.159	277.24	278.247	1	24.6098
HDPE3	82719	(4-chlorophenyl)-(4-methoxyphenyl)methanone	C14H11ClO2	M+H	41.9	44.5	-2.98188	68.6636	100 - 15.3 - 33.5 - 5.02 - 0.488		247.051	1	30.1736
HDPE3	92970	2-[(4-hydroxyphenyl)methylidene]propanedinitrile	C10H6N2O	M+H, M+Na	41.8	15.4	1.13056	94.7746	100 - 11.7 - 0.825	170.048	171.055	1	11.2331
HDPE3	8289	Triphenylphosphate	C18H15O4P	M+H	41.4	16.3	-0.121646	90.7595	100 - 19.8 - 2.68 - 0.272		327.078	1	30.184
HDPE3	14572930	tris(2,4-ditert-butylphenyl) phosphate	C42H63O4P	M+H, M+Na	41.2	11.1	-0.634747	95.8514	100 - 46.3 - 11.3 - 1.92 - 0.255	662.446	663.453	1	30.1789
HDPE3	88829	2-[2-[2-(2-hydroxyethoxy)ethoxy]ethoxy]ethyl 2-methylprop-2-enoate	C12H22O6	M+H-H2O, M+Na, M+H-2H2O	40.9	9.54	0.0765794	95.2277	100 - 13.5 - 2.07 - 0.197	262.142	245.138	1	11.6639
HDPE3	92309	4-decylaniline	C16H27N	M+2Na-H	40.3	7.04	0.924007	95.5018	100 - 18 - 1.52		278.186	1	22.5484
HDPE3	3126	2-aminooctadecane-1,3-diol	C18H39NO2	M+H-H2O, M+H	40.2	12.2	-4.27641	93.5378	100 - 20.4 - 2.38 - 0.203	301.297	284.294	1	27.0006
HDPE3	25076635	4-(4,7-dimethyl-2,3,3a,4,5,6,7,7a-octahydro-1H-inden-5-yl)-2-methylcyclohexan-1-one	C18H30O	M+H-H2O, M+H	40.2	15.4	-4.31638	90.8299	100 - 19.9 - 2.07 - 0.151	262.229	263.236	1	23.4156
HDPE3	44154034	ethyl 2-(2,5,5,8a-tetramethyl-1,2,3,4,4a,6,7,8-octahydronaphthalen-1-yl)acetate	C18H32O2	M+H-H2O, M+H, M+H-2H2O	40.2	11.1	-2.47235	92.7064	100 - 19.9 - 2.29 - 0.193	280.24	263.236	1	24.9279
HDPE4	7348	2-[dodecanoyl(methyl)amino]acetic acid	C15H29NO3	M+H	56.8	93.1	-1.25608	92.5542	100 - 17 - 1.98 - 0.173		272.222	1	25.9644
HDPE4	14716	2-Ethylhexyl diphenyl phosphate	C20H27O4P	M+H	55.6	95.9	2.83945	85.529	100 - 22.1 - 3.15 - 0.336		363.173	1	30.7958
HDPE4	444539	trans-Cinnamic acid	C9H8O2	M+H	53.9	78.9	-3.07982	94.2714	100 - 9.9 - 0.849		149.059	1	29.8506
HDPE4	25127	Ethyl-4-dimethylaminobenzoate	C11H15NO2	M+H	51.8	68.5	-2.51994	93.779	100 - 12.5 - 1.13		194.117	1	20.8392
HDPE4	62109	N-[3-(dimethylamino)propyl]octadecanamide	C23H48N2O	M+H	50.6	57.4	-2.73999	98.6875	100 - 26.2 - 3.5 - 0.319		369.383	1	28.9965
HDPE4	10087	9-hydroxyfluorene-9-carboxylic acid	C14H10O3	M+H-H2O	50.4	64.8	-3.36929	90.9236	100 - 15.4 - 1.72 - 0.143		209.059	1	18.7402
HDPE4	118842	N-(3-aminopropyl)octadecanamide	C21H44N2O	M+H	49.4	54	-1.72944	94.9646	100 - 24 - 2.96 - 0.25		341.352	1	27.6442
HDPE4	79603	diethyl 2-acetyloxypropanedioate	C9H14O6	M+Na	47.4	40.1	-1.77082	99.0848	100 - 10.1 - 1.69 - 0.137		241.068	1	28.1233
HDPE4	65090	9-hydroxyfuro[3,2-g]chromen-7-one	C11H6O4	M+H	47.3	44.6	-1.38646	93.3788	100 - 12.1 - 1.49 - 0.122		203.034	1	27.3189
HDPE4	21617108	2-(1,2-dimethylcyclohexyl)oxycarbonylbenzoic acid	C16H20O4	M+H-H2O, M+H	46.6	45.8	-2.02757	89.7881	100 - 17.7 - 2.29 - 0.221	276.136	259.132	1	32.0707
HDPE4	122825	2,4-diethylthioxanthen-9-one	C17H16OS	M+H, M+Na	44.1	28.8	-1.64948	93.8822	100 - 19.4 - 6.51 - 0.983 - 0.112	268.092	269.099	1	28.1233
HDPE4	21118519	3-tricyclo[5.2.1.02,6]deca-4,8-dienyl propanoate	C13H16O2	M+H	43.2	27.1	-2.71916	92.1504	100 - 14.3 - 1.36		205.122	1	29.8557
HDPE4	170904	(3-phenoxyphenyl)methyl acetate	C15H14O3	M+H-H2O	42.4	24.2	-3.6794	92.1283	100 - 16.5 - 1.89 - 0.162		225.09	1	21.6921
HDPE4	79368	2,2,6-trimethyl-1,3-dioxin-4-one	C7H10O3	M+H-2H2O	41.6	17	-2.78619	94.33	100 - 7.8 - 0.88		107.049	1	29.8557
HDPE4	66939	2-ethoxyethyl dodecanoate	C16H32O3	M+Na	41	12.2	-0.916038	94.1142	100 - 17.8 - 2.1 - 0.187		295.224	1	28.9165
HDPE4	5280450	(9Z,12Z)-octadeca-9,12-dienoic acid	C18H32O2	M+Na	40.7	26.9	4.32031	81.7035	100 - 19.9 - 2.29 - 0.193		303.231	1	29.3852
LDPE1	12942137	2-[2-hydroxyethyl(tetradecyl)amino]ethanol	C18H39NO2	M+H	58.4	98.3	-0.898364	95.0154	100 - 20.4 - 2.38 - 0.203		302.305	1	25.2739
LDPE1	6435844	2-[2-hydroxyethyl-[(Z)-octadec-9-enyl]amino]ethanol	C22H45NO2	M+H	57.4	92.2	-0.777252	95.5399	100 - 24.8 - 3.35 - 0.323		356.352	1	27.7122
LDPE1	14716	2-Ethylhexyl diphenyl phosphate	C20H27O4P	M+H	55.6	95.9	2.83945	85.529	100 - 22.1 - 3.15 - 0.336		363.173	1	30.7958
LDPE1	5281571	2,3,4,5-tetrahydroxybenzo[7]annulen-6-one	C11H8O5	M+H-H2O	54.9	87.8	-3.56285	90.6536	100 - 12.2 - 1.7 - 0.147		203.033	1	25.8046
LDPE1	44151492	3-(3,3-dimethyl-2-bicyclo[2.2.1]heptanyl)-2-methylpropan-1-ol	C13H24O	M+Na	54.9	80.9	2.34423	96.481	100 - 14.4 - 1.16		219.172	1	31.3609
LDPE1	90534	2-decoxycarbonylbenzoic acid	C18H26O4	M+Na	54.1	81.5	3.90043	93.5174	100 - 19.9 - 2.7 - 0.275		329.174	1	27.6535
LDPE1	25127	Ethyl-4-dimethylaminobenzoate	C11H15NO2	M+H	51.8	68.5	-2.51994	93.779	100 - 12.5 - 1.13		194.117	1	20.8392
LDPE1	69511	(3-methylphenyl)-phenylmethanone	C14H12O	M+H	51.7	68.4	-2.82148	93.5321	100 - 15.3 - 1.3		197.096	1	22.3327
LDPE1	3019962	N-(4-amino-3-methoxy-9,10-dioxoanthracen-1-yl)acetamide	C17H14N2O4	M+H-2H2O	48.4	56.3	3.00638	89.284	100 - 19.4 - 2.61 - 0.263		275.082	1	29.6263
LDPE1	65090	9-hydroxyfuro[3,2-g]chromen-7-one	C11H6O4	M+H	47.3	44.6	-1.38646	93.3788	100 - 12.1 - 1.49 - 0.122		203.034	1	27.3189
LDPE1	6436377	(Z)-N-propan-2-yloctadec-9-enamide	C21H41NO	M+H	46.1	42.9	-3.80601	91.9488	100 - 23.6 - 2.86 - 0.239		324.325	1	30.9702
LDPE1	5280460	6-Methoxy-7-hydroxycoumarin	C10H8O4	M+H	43.2	24.7	-1.95189	93.8337	100 - 11.1 - 1.38 - 0.107		193.049	1	27.6535
LDPE1	102775	1-[hexadecyl(2-hydroxypropyl)amino]propan-2-ol	C22H47NO2	M+H	42.5	21.1	-3.50578	95.258	100 - 24.8 - 3.35 - 0.324		358.367	1	28.5613
LDPE1	8417	Scoparone	C11H10O4	M+H	42.1	21.9	-4.12058	93.363	100 - 12.2 - 1.5 - 0.122		207.064	1	16.7597
LDPE1	81563	[1,2,4]triazolo[4,3-a][1,3,5]triazine-3,5,7-triamine	C4H6N8	2M+H	42	16.5	-1.25174	94.7937	100 - 7.32 - 0.239		333.15	1	28.9868
LDPE1	5365371	Erucamide	C22H43NO	M+H, M+Na	42	15.5	-1.40942	95.9882	100 - 24.7 - 3.12 - 0.271	337.334	338.341	1	31.4066
LDPE1	547891	icos-11-enamide	C20H39NO	M+H, M+Na, 2M+H	41.4	15.9	-2.74647	94.1882	100 - 22.5 - 2.62 - 0.21	309.302	310.31	1	30.4948
LDPE1	12793	phenyl dihydrogen phosphate	C6H7O4P	M+H	41.3	14	-2.18788	95.1796	100 - 6.72 - 1.01		175.015	1	33.1334
LDPE1	25076635	4-(4,7-dimethyl-2,3,3a,4,5,6,7,7a-octahydro-1H-inden-5-yl)-2-methylcyclohexan-1-one	C18H30O	M+H-H2O, M+H	41.1	17.9	-2.44903	90.3627	100 - 19.9 - 2.07 - 0.151	262.229	263.236	1	30.8435
LDPE1	25076635	4-(4,7-dimethyl-2,3,3a,4,5,6,7,7a-octahydro-1H-inden-5-yl)-2-methylcyclohexan-1-one	C18H30O	M+H-H2O, M+H	40.6	13	-1.90919	92.4148	100 - 19.9 - 2.07 - 0.151	262.229	263.236	1	28.5877
LDPE1	5282772	(E)-docos-13-enoic acid	C22H42O2	M+H-H2O, 2M+H, M+H-2H2O	40	13.3	-3.02563	90.2474	100 - 24.4 - 3.25 - 0.31	338.317	321.314	1	31.4066
LDPE2	44151032	[4-methyl-2-(15-methylhexadecyl)-5H-1,3-oxazol-4-yl]methanol	C22H43NO2	M+H	58.7	98.7	-1.46063	96.6052	100 - 24.7 - 3.34 - 0.323		354.336	1	26.7629
LDPE2	5364495	(Z)-hexadec-11-enal	C16H30O	M+H	58.2	98.1	-2.00127	95.3692	100 - 17.7 - 1.68 - 0.113		239.236	1	27.607
LDPE2	6435844	2-[2-hydroxyethyl-[(Z)-octadec-9-enyl]amino]ethanol	C22H45NO2	M+H	57.4	92.2	-0.777252	95.5399	100 - 24.8 - 3.35 - 0.323		356.352	1	27.7122
LDPE2	110620	2-[hexadecyl(2-hydroxyethyl)amino]ethanol	C20H43NO2	M+H	57.1	98.6	-2.76902	90.2238	100 - 22.6 - 2.84 - 0.258		330.336	1	26.9281
LDPE2	6365696	[(2E)-3,7-dimethylocta-2,6-dienyl] octanoate	C18H32O2	M+H-2H2O	56.8	97	-2.15639	89.4649	100 - 19.9 - 2.29 - 0.193		245.226	1	29.4356
LDPE2	19649	2-[(1R,2R,3S,4R,5R,6S)-3-(diaminomethylideneamino)-4-[(2R,3R,4R,5S)-3-[(2S,3S,4S,5R,6S)-4,5-dihydroxy-6-(hydroxymethyl)-3-(methylamino)oxan-2-yl]oxy-4-formyl-4-hydroxy-5-methyloxolan-2-yl]oxy-2,5,6-trihydroxycyclohexyl]guanidine	C21H39N7O12	M+H-2H2O	56.4	93	4.67136	94.6084	100 - 26.2 - 5.76 - 0.911 - 0.124		546.255	1	21.3255
LDPE2	5365682	(9Z,12Z)-octadeca-9,12-dien-1-ol	C18H34O	M+H-H2O, M+H	55.4	95.9	-0.706658	81.8806	100 - 19.9 - 2.08 - 0.152	266.261	267.268	1	29.1959
LDPE2	5358751	(17E,19E,21E,23E,25E)-4,6,8,10,12,14,15,16,27-nonahydroxy-3-(1-hydroxyhexyl)-17,28-dimethyl-1-oxacyclooctacosa-17,19,21,23,25-pentaen-2-one	C35H58O12	M+2H	55.3	97.4	3.84538	83.5134	100 - 39 - 9.86 - 1.87 - 0.291		336.205	2	27.1729
LDPE2	3024107	1-[1-(4-nonylphenoxy)propan-2-yloxy]propan-2-ol	C21H36O3	M+H	54.7	93.8	-2.22445	82.3351	100 - 23.2 - 3.19 - 0.325		337.273	1	31.9263
LDPE2	121811	6-methylheptyl diphenyl phosphate	C20H27O4P	M+H, 2M+H, M+Na	53.9	73.8	0.224681	96.244	100 - 22.1 - 3.15 - 0.336	362.165	725.337	1	25.5419
LDPE2	3016373	N-cyclohexyloctanamide	C14H27NO	M+H	53.3	73.8	-3.9717	97.153	100 - 15.9 - 1.38		226.216	1	24.2351
LDPE2	3020345	1-methylsulfonyltetradecan-2-ol	C15H32O3S	M+Na	53.1	71.3	-1.85452	96.687	100 - 17.5 - 6.58 - 0.937 - 0.121		315.196	1	24.4255
LDPE2	16205275	(1-methyl-4-propan-2-ylidenecyclohexyl) propanoate	C13H22O2	M+H-2H2O	53	76.8	-3.40351	91.9679	100 - 14.4 - 1.37		175.147	1	27.284
LDPE2	18666587	(1R)-1-[(4R,4aR,8aS)-2,6-bis(3,4-dimethylphenyl)-4,4a,8,8a-tetrahydro-[1,3]dioxino[5,4-d][1,3]dioxin-4-yl]ethane-1,2-diol	C24H30O6	M+H	52.8	79.3	-4.11316	89.5539	100 - 26.5 - 4.61 - 0.602		415.21	1	20.3137
LDPE2	67123	2-[2-(2-benzoyloxyethoxy)ethoxy]ethyl benzoate	C20H22O6	M+H, M+Na	52.6	69.8	-1.68589	95.1422	100 - 22.1 - 3.56 - 0.427	358.141	381.13	1	25.9034
LDPE2	6445550	(Z)-N-[2-[[2-hydroxy-3-[(2S,3R,4R,5R)-2,3,4,5,6-pentahydroxyhexoxy]propyl]amino]ethyl]octadec-9-enamide	C29H58N2O8	M+2Na-H	52.5	69.7	0.947012	94.1258	100 - 33.1 - 6.94 - 1.09 - 0.14		607.391	1	31.0962
LDPE2	5312688	(E)-octadec-11-en-9-ynoic acid	C18H30O2	M+H-H2O	52.4	69	-1.15826	94.3892	100 - 19.9 - 2.28 - 0.193		261.221	1	26.4991
LDPE2	20088	octadecanehydrazide	C18H38N2O	M+H	52.2	74.5	-3.08796	90.2502	100 - 20.7 - 2.24 - 0.168		299.305	1	24.322
LDPE2	44151032	[4-methyl-2-(15-methylhexadecyl)-5H-1,3-oxazol-4-yl]methanol	C22H43NO2	M+H-H2O	51.9	73.6	-4.74437	91.5277	100 - 24.7 - 3.34 - 0.323		336.324	1	26.5215
LDPE2	69226	5-formyl-2-hydroxybenzoic acid	C8H6O4	M+H	51.7	63.7	1.54146	96.5844	100 - 8.87 - 1.17		167.034	1	30.8904
LDPE2	130370	1-(octadecylamino)propan-2-ol	C21H45NO	M+Na	51.3	70.8	4.87592	91.4268	100 - 23.6 - 2.87 - 0.24		350.341	1	30.4286
LDPE2	44151032	[4-methyl-2-(15-methylhexadecyl)-5H-1,3-oxazol-4-yl]methanol	C22H43NO2	M+H	51.2	66.5	-1.91816	91.8486	100 - 24.7 - 3.34 - 0.323		354.336	1	26.526
LDPE2	3016591	1-[(4-methoxyphenyl)methyl]-3,4,5,6,7,8-hexahydroisoquinoline	C17H21NO	M+H	51	62.3	-2.62537	95.5843	100 - 19 - 1.92 - 0.136		256.169	1	30.7799
LDPE2	118258	12-hydroxyoctadec-9-enamide	C18H35NO2	M+H-H2O	50.8	63.5	-3.79701	94.828	100 - 20.3 - 2.37 - 0.202		280.262	1	23.2095
LDPE2	6432975	4-O-butan-2-yl 1-O-(3-hydroxypropyl) (Z)-but-2-enedioate	C11H18O5	M+2Na-H	50.7	61	-1.41349	94.1438	100 - 12.3 - 1.72 - 0.149		275.086	1	26.196
LDPE2	14029264	(2-nonylphenyl) diphenyl phosphate	C27H33O4P	M+H	50	64	-0.39257	86.3203	100 - 29.7 - 5.08 - 0.636		453.219	1	29.2057
LDPE2	76871839	2-[[3-(oxiran-2-ylmethoxymethyl)-3-tricyclo[5.2.1.02,6]decanyl]methoxymethyl]oxirane	C18H28O4	M+H-H2O, M+Na	49.9	58.1	1.21066	92.729	100 - 19.9 - 2.71 - 0.276	308.199	331.188	1	21.8751
LDPE2	3020041	2-pyridin-2-yl-1,3-thiazolidine-4-carboxylic acid	C9H10N2O2S	M+Na	49.8	58.7	0.337155	90.9052	100 - 11.5 - 5.53 - 0.547		233.036	1	26.1354
LDPE2	91370	3,4-dihydroxy-5-(3-methylbut-2-enyl)-4-(4-methylpent-3-enoyl)-2-(2-methylpropanoyl)cyclopent-2-en-1-one	C20H28O5	M+2Na-H	49.2	53.8	0.650085	93.1563	100 - 22.1 - 3.36 - 0.383		393.165	1	29.9313
LDPE2	6435901	(9Z,12Z)-octadeca-9,12-dienamide	C18H33NO	M+H, M+Na	48	46.6	-1.57127	95.1347	100 - 20.3 - 2.15 - 0.159	279.256	280.263	1	27.0006
LDPE2	14274595	2,2-bis(hydroxymethyl)butyl nonanoate	C15H30O4	M+H-H2O, M+Na	48	47.2	1.83685	94.9754	100 - 16.7 - 2.13 - 0.201	274.215	257.212	1	24.231
LDPE2	83683	1,5-diamino-4,8-dihydroxy-2-(4-hydroxyphenyl)anthracene-9,10-dione	C20H14N2O5	M+H-2H2O	47.9	57.2	4.7824	88.0353	100 - 22.7 - 3.49 - 0.402		327.078	1	31.1015
LDPE2	104463	4-[(4-amino-2,6-dimethylphenyl)diazenyl]benzenesulfonic acid	C14H15N3O3S	M+H	47.7	48.7	0.747529	90.4844	100 - 17.3 - 6.55 - 0.926 - 0.119		306.091	1	24.2556
LDPE2	1565622	(2E)-2-benzylidenebutanal	C11H12O	M+H	47.6	46.7	1.6338	93.1885	100 - 12.1 - 0.87		161.096	1	29.2828
LDPE2	536976	1-(3,17-dihydroxy-10,13-dimethyl-1,2,3,4,5,6,7,8,9,11,12,14,15,16-tetradecahydrocyclopenta[a]phenanthren-17-yl)ethanone	C21H34O3	M+H-H2O, M+H	47.3	45.7	1.19994	92.3628	100 - 23.2 - 3.19 - 0.324	334.251	335.258	1	26.4991
LDPE2	25076635	4-(4,7-dimethyl-2,3,3a,4,5,6,7,7a-octahydro-1H-inden-5-yl)-2-methylcyclohexan-1-one	C18H30O	M+H-H2O, M+H	46.4	40.3	-1.74746	93.6691	100 - 19.9 - 2.07 - 0.151	262.229	263.236	1	27.284
LDPE2	25076636	4-(4,7-dimethyl-2,3,3a,4,5,6,7,7a-octahydro-1H-inden-5-yl)-2-methylcyclohexan-1-ol	C18H32O	M+H-H2O, M+H	46.4	36.9	-0.228751	95.2282	100 - 19.9 - 2.08 - 0.151	264.245	265.253	1	27.8951
LDPE2	3018432	5-methyl-2-propan-2-yl-N-propylcyclohexane-1-carboxamide	C14H27NO	M+H, M+Na	46.2	42	-4.30461	93.9097	100 - 15.9 - 1.38	225.208	226.216	1	24.3428
LDPE2	139597075	(2Z,6E,8E)-3,7-dimethyl-9-(2,6,6-trimethylcyclohexen-1-yl)nona-2,4,6,8-tetraenoic acid	C20H28O2	M+Na	46.2	44.2	3.43965	91.0238	100 - 22 - 2.72 - 0.244		323.199	1	20.5252
LDPE2	107064	methyl 2-[[3-(4-hydroxy-4-methylpentyl)cyclohex-3-en-1-yl]methylideneamino]benzoate	C21H29NO3	M+H-2H2O	45.9	41.6	-1.3673	89.4663	100 - 23.5 - 3.26 - 0.334		308.2	1	16.3221
LDPE2	547891	icos-11-enamide	C20H39NO	M+H, M+Na	45.7	37.6	-3.70183	95.3584	100 - 22.5 - 2.62 - 0.21	309.302	310.309	1	29.0817
LDPE2	8593	2-phenylquinoline-4-carboxylic acid	C16H11NO2	M+H-H2O, M+H	45.5	37.1	-2.64143	93.3706	100 - 17.9 - 1.91 - 0.152	249.078	232.075	1	31.0073
LDPE2	99001	ethyl 4-cyano-4-phenylpentanoate	C14H17NO2	M+H-2H2O	45.5	39.4	-4.85508	93.8402	100 - 15.8 - 1.57 - 0.118		196.111	1	29.9313
LDPE2	2723722	[(3S,8S,9S,10R,13S,14S,17S)-17-acetyl-10,13-dimethyl-2,3,4,7,8,9,11,12,14,15,16,17-dodecahydro-1H-cyclopenta[a]phenanthren-3-yl] acetate	C23H34O3	M+H+Na	45.5	49.9	2.76461	80.7994	100 - 25.4 - 3.7 - 0.396		191.124	2	24.2391
LDPE2	3017862	N-butyl-5-nitro-2-prop-2-ynoxybenzamide	C14H16N2O4	M+H-H2O	45.4	39	3.46283	92.1482	100 - 16.2 - 2.05 - 0.191		259.109	1	23.7245
LDPE2	69421	hexadecanamide	C16H33NO	M+Na	45.2	36.2	2.38307	92.8536	100 - 18.1 - 1.75 - 0.119		278.246	1	26.157
LDPE2	91421	N-[3-(cinnamylideneamino)propyl]-3-phenylprop-2-en-1-imine	C21H22N2	M+H, M+Na	44.4	33.8	-4.49891	93.6137	100 - 23.7 - 2.68 - 0.193	302.177	303.184	1	21.9556
LDPE2	57112072	2-[[2-[[5-amino-2-(2-amino-1,4,5,6-tetrahydropyrimidin-6-yl)-1,5-dioxo-1-(1-oxopropan-2-ylamino)pentan-2-yl]amino]-2-oxoethyl]carbamoylamino]-4-methylpentanoic acid	C21H36N8O7	M+H-H2O	44.4	32.6	-3.09378	93.0456	100 - 26.3 - 4.77 - 0.649		495.266	1	31.1015
LDPE2	103631	[2-hydroxy-3-[4-(2-hydroxy-3-prop-2-enoyloxypropoxy)butoxy]propyl] prop-2-enoate	C16H26O8	M+H-H2O	44.3	31	1.46096	92.5301	100 - 17.9 - 3.15 - 0.373		329.16	1	17.778
LDPE2	109653	[3,4-di(propan-2-yl)phenyl] diphenyl phosphate	C24H27O4P	M+H, 2M+H, M+Na	44.3	31	1.14454	92.0202	100 - 26.4 - 4.17 - 0.488	410.165	411.172	1	28.1983
LDPE2	5367328	2,3-dihydroxypropyl (9Z,12Z,15Z)-octadeca-9,12,15-trienoate	C21H36O4	M+H, M+Na	44.3	26.7	-0.116022	94.9806	100 - 23.3 - 3.41 - 0.374	352.261	375.251	1	26.4991
LDPE2	21119258	(2S)-3-methyl-2-[[(2S)-3-phenyl-2-(phenylmethoxycarbonylamino)propanoyl]amino]pentanoic acid	C23H28N2O5	M+H-2H2O	44.2	38.7	3.20193	86.0158	100 - 26.1 - 4.3 - 0.53		377.187	1	29.2292
LDPE2	8742	(3R,4S,5R)-3,4,5-trihydroxycyclohexene-1-carboxylic acid	C7H10O5	M+2Na-H	44.1	28.3	-3.09395	95.835	100 - 7.88 - 1.3		219.023	1	26.1745
LDPE2	169913	2-[2-(15-methylhexadecyl)-4,5-dihydroimidazol-1-yl]ethanamine	C22H45N3	M+2Na-H	43.9	47.6	-4.84155	77.6721	100 - 25.4 - 3.1 - 0.241		396.331	1	29.6113
LDPE2	114312	2-(2-hydroxyethylamino)ethyl octadecanoate	C22H45NO3	M+H-H2O, M+Na	43.8	28	-0.361206	91.3698	100 - 24.8 - 3.56 - 0.375	371.34	354.337	1	30.406
LDPE2	8289	Triphenylphosphate	C18H15O4P	M+H, M+Na	43.8	27.9	3.40174	95.1354	100 - 19.8 - 2.68 - 0.272	326.072	327.079	1	21.9153
LDPE2	82771	(4-butylphenyl)-(4-methoxyphenyl)imino-oxidoazanium	C17H20N2O2	M+H, M+Na	43.6	31.2	3.99355	91.7436	100 - 19.4 - 2.2 - 0.183	284.154	307.143	1	23.3047
LDPE2	116457	(2,3-dipentylphenyl) dihydrogen phosphate	C16H27O4P	M+H	43.5	28.7	2.39307	91.8148	100 - 17.8 - 2.31 - 0.223		315.173	1	23.7245
LDPE2	21116634	methyl 13-[(1S)-cyclopent-2-en-1-yl]tridecanoate	C19H34O2	M+H, M+Na	43.3	26.9	-1.46796	91.2254	100 - 21 - 2.51 - 0.218	294.255	317.245	1	29.2585
LDPE2	21120094	8-hydroxytridecanenitrile	C13H25NO	M+H	43.2	25.9	-2.96873	93.4345	100 - 14.8 - 1.22		212.2	1	27.607
LDPE2	82719	(4-chlorophenyl)-(4-methoxyphenyl)methanone	C14H11ClO2	M+H	43	47	-0.687569	68.9503	100 - 15.3 - 33.5 - 5.02 - 0.488		247.052	1	31.0856
LDPE2	3018977	ethyl 4-cyano-4-(4-fluoroanilino)piperidine-1-carboxylate	C15H18FN3O2	M+H-2H2O	43	23.5	-3.57149	95.6778	100 - 17.6 - 1.87 - 0.148		256.123	1	30.406
LDPE2	6436081	(9Z,12Z,15Z)-octadeca-9,12,15-trien-1-ol	C18H32O	M+H-H2O	43	25.9	-3.26198	93.0841	100 - 19.9 - 2.08 - 0.151		247.241	1	27.607
LDPE2	113518	3-[[1-(2-aminoethyl)-4,5-dihydroimidazol-2-yl]methyl]oxan-2-one	C11H19N3O2	2M+H	42.8	22.5	0.31013	92.1033	100 - 13.3 - 1.23		451.303	1	27.2448
LDPE2	6436460	2-aminobutyl (Z)-octadec-9-enoate	C22H43NO2	M+H, M+Na, M+H-H2O	42.8	19.7	-2.85147	97.4664	100 - 24.7 - 3.34 - 0.323	353.328	376.318	1	29.2244
LDPE2	100147	12-hydroxyoctadecanamide	C18H37NO2	M+H-H2O	42.7	17.3	-0.731774	97.1774	100 - 20.3 - 2.37 - 0.203		282.279	1	27.6116
LDPE2	5319706	methyl (9Z,12Z,15Z)-octadeca-9,12,15-trienoate	C19H32O2	M+H, M+Na	42.6	20.4	-0.288694	92.8708	100 - 21 - 2.5 - 0.218	292.24	293.247	1	28.5925
LDPE2	5354172	2-hydroxypropyl (Z,12R)-12-hydroxyoctadec-9-enoate	C21H40O4	M+H-H2O, M+H, M+Na	42.6	27.8	-1.29252	86.7319	100 - 23.3 - 3.42 - 0.375	356.292	379.281	1	27.8905
LDPE2	6452078	8-[3-(2-hydroxyoctyl)oxiran-2-yl]octanoic acid	C18H34O4	M+H, M+Na	42.6	18.7	0.182983	94.6396	100 - 20 - 2.72 - 0.277	314.246	337.235	1	22.9875
LDPE2	30088	(4-cyclohexylcyclohexyl)benzene	C18H26	M+H	42.4	22.5	3.56492	93.7879	100 - 19.8 - 1.85 - 0.109		243.212	1	26.4991
LDPE2	44152131	(8R,9S,13S,14S,17S)-17-cyclopentyloxy-13-methyl-6,7,8,9,11,12,14,15,16,17-decahydrocyclopenta[a]phenanthren-3-ol	C23H32O2	M+Na	42.4	27	4.76492	90.5685	100 - 25.3 - 3.48 - 0.341		363.231	1	27.5929
LDPE2	12942137	2-[2-hydroxyethyl(tetradecyl)amino]ethanol	C18H39NO2	M+H-H2O	42.3	19.5	-3.43314	95.8991	100 - 20.4 - 2.38 - 0.203		284.294	1	27.4412
LDPE2	8351	1,3,3-trimethyl-2-methylideneindole	C12H15N	2M+H	42.1	14.9	-2.07769	98.0317	100 - 13.5 - 0.843		347.247	1	25.5755
LDPE2	6452352	2-[2-(2-ethylhexoxy)-2-oxoethyl]-2-hydroxybutanedioic acid	C14H24O7	M+H-2H2O	41.8	21.2	-3.10096	91.7118	100 - 15.7 - 2.59 - 0.277		269.137	1	21.1264
LDPE2	22827731	[(8R,9S,10S,13S,14S,17S)-10-(hydroxymethyl)-13-methyl-3-oxo-1,2,6,7,8,9,11,12,14,15,16,17-dodecahydrocyclopenta[a]phenanthren-17-yl] benzoate	C26H32O4	M+H-H2O, M+Na, M+H, M+H-2H2O	41.7	16.9	2.69678	94.7883	100 - 28.6 - 4.77 - 0.584	408.231	431.22	1	22.5206
LDPE2	73744	2-[4-[2-[4-(1,3-benzoxazol-2-yl)phenyl]ethenyl]phenyl]-1,3-benzoxazole	C28H18N2O2	M+H	41.6	28.6	-2.7004	82.6518	100 - 31.3 - 5.14 - 0.589		415.143	1	26.8738
LDPE2	94419	methyl 2-amino-5-[(4-amino-3-methoxycarbonylphenyl)methyl]benzoate	C17H18N2O4	M+H	41.6	28.9	-2.1919	81.7269	100 - 19.5 - 2.62 - 0.264		315.133	1	21.242
LDPE2	101627	2,3-dihydroxypropyl 12-hydroxyoctadec-9-enoate	C21H40O5	M+H-H2O	41.6	16.3	-2.03061	94.1076	100 - 23.4 - 3.63 - 0.424		355.284	1	27.3871
LDPE2	6436081	(9Z,12Z,15Z)-octadeca-9,12,15-trien-1-ol	C18H32O	M+H-H2O, M+H	41.4	16.7	0.537964	90.9061	100 - 19.9 - 2.08 - 0.151	264.245	265.253	1	31.4956
LDPE2	112187	N,N,2-triethylhexanamide	C12H25NO	M+H	41.3	15.3	-1.94232	93.6531	100 - 13.7 - 1.07		200.201	1	23.5466
LDPE2	14572930	tris(2,4-ditert-butylphenyl) phosphate	C42H63O4P	M+H, M+Na	41.3	9.85	0.0731185	96.9932	100 - 46.3 - 11.3 - 1.92 - 0.255	662.446	663.454	1	31.1173
LDPE2	15560611	[(2R)-2,3-dihydroxypropyl] octadecanoate	C21H42O4	M+H-H2O, M+H, M+Na	41.3	12.5	2.13024	96.5096	100 - 23.3 - 3.42 - 0.376	358.309	381.298	1	29.1911
LDPE2	8289	Triphenyl phosphate (TPP)	C18H15O4P	M+H	41.3	26.5	-3.46967	84.2987	100 - 19.8 - 2.68 - 0.272		327.077	1	31.2926
LDPE2	67325	N-[6-(cinnamylideneamino)hexyl]-3-phenylprop-2-en-1-imine	C24H28N2	M+H-2H2O, M+Na, M+H	41.1	22.4	-3.69924	87.2312	100 - 27 - 3.51 - 0.291	344.224	345.231	1	24.3838
LDPE2	92926	2,3-dihydroxypropyl decanoate	C13H26O4	M+H-H2O, M+Na	41.1	15.5	-3.68016	94.106	100 - 14.5 - 1.8 - 0.159	246.182	269.171	1	21.9073
LDPE2	25076635	4-(4,7-dimethyl-2,3,3a,4,5,6,7,7a-octahydro-1H-inden-5-yl)-2-methylcyclohexan-1-one	C18H30O	M+H-H2O, M+H	41.1	17.9	-2.44903	90.3627	100 - 19.9 - 2.07 - 0.151	262.229	263.236	1	30.8435
LDPE2	88829	2-[2-[2-(2-hydroxyethoxy)ethoxy]ethoxy]ethyl 2-methylprop-2-enoate	C12H22O6	M+H-H2O, M+Na, M+H-2H2O	40.9	9.54	0.0765794	95.2277	100 - 13.5 - 2.07 - 0.197	262.142	245.138	1	11.6639
LDPE2	171144	2-dodecylphenol	C18H30O	M+H-H2O, M+H	40.8	16.8	-4.37062	92.0615	100 - 19.9 - 2.07 - 0.151	262.229	263.236	1	26.7629
LDPE2	53461865	[2-[17-hydroxy-10,13,16-trimethyl-11-(4-methylphenyl)sulfonyloxy-3-oxo-2,4,5,6,7,8,9,11,12,14,15,16-dodecahydro-1H-cyclopenta[a]phenanthren-17-yl]-2-oxoethyl] acetate	C31H42O8S	M+H-2H2O	40.8	23.1	0.00781329	81.0223	100 - 35.1 - 12.1 - 2.79 - 0.516		539.246	1	22.1325
LDPE2	6680	1-hydroxy-4-(4-methylanilino)anthracene-9,10-dione	C21H15NO3	M+H-H2O, M+H	40.7	20.6	-2.14021	85.739	100 - 23.4 - 3.22 - 0.328	329.104	330.112	1	27.1464
LDPE2	101758	(3-dodecanoyloxy-2-hydroxypropyl) dodecanoate	C27H52O5	M+H-H2O, M+Na	40.7	7.51	-0.028806	95.9037	100 - 30 - 5.37 - 0.711	456.381	439.378	1	30.1384
LDPE2	20836181	(Z)-N-methyloctadec-9-enamide	C19H37NO	M+H, M+Na	40.6	15.9	-3.85876	91.8515	100 - 21.4 - 2.38 - 0.184	295.286	296.294	1	27.41
LDPE2	105841	5-(7-carboxyheptyl)-2-hexylcyclohex-3-ene-1-carboxylic acid	C21H36O4	M+H-H2O	40.4	9.56	-1.65095	94.6354	100 - 23.3 - 3.41 - 0.374		335.257	1	30.4007
LDPE2	116679	2-methoxyethyl 12-acetyloxyoctadecanoate	C23H44O5	M+H-H2O, M+Na, M+H-2H2O	40.4	9.81	-3.08422	95.9799	100 - 25.6 - 4.16 - 0.508	400.318	383.314	1	28.7878
LDPE2	3022159	3-(2-dodecoxyethoxy)propan-1-amine	C17H37NO2	M+H-H2O	40.4	9.02	-0.835001	93.9794	100 - 19.3 - 2.16 - 0.179		270.279	1	27.7303
LDPE2	14990169	(1,4a-dimethyl-7-propan-2-yl-2,3,4,4b,5,6,7,8,8a,9,10,10a-dodecahydrophenanthren-1-yl)methanol	C20H36O	M+H-H2O, M+H	40.4	11	-1.31555	92.7875	100 - 22.1 - 2.53 - 0.2	292.276	293.284	1	29.2487
LDPE2	16205243	1-aminotetradecan-2-one	C14H29NO	M+H, M+Na	40.4	8.49	-1.11703	94.8958	100 - 15.9 - 1.38	227.225	228.232	1	26.0708
LDPE2	25076635	4-(4,7-dimethyl-2,3,3a,4,5,6,7,7a-octahydro-1H-inden-5-yl)-2-methylcyclohexan-1-one	C18H30O	M+H-H2O, M+H	40.2	15.4	-4.31638	90.8299	100 - 19.9 - 2.07 - 0.151	262.229	263.236	1	23.4156
LDPE2	1711945	(5E,9E)-6,10,14-trimethylpentadeca-5,9,13-trien-2-one	C18H30O	M+H-H2O, M+H	40.1	9.34	-1.36598	92.8772	100 - 19.9 - 2.07 - 0.151	262.229	263.237	1	27.0006
LDPE3	44151032	[4-methyl-2-(15-methylhexadecyl)-5H-1,3-oxazol-4-yl]methanol	C22H43NO2	M+H	58.7	98.7	-1.46063	96.6052	100 - 24.7 - 3.34 - 0.323		354.336	1	26.7629
LDPE3	5364495	(Z)-hexadec-11-enal	C16H30O	M+H	58.2	98.1	-2.00127	95.3692	100 - 17.7 - 1.68 - 0.113		239.236	1	27.607
LDPE3	21116141	2-(2-bicyclo[2.2.1]hept-5-enyl)prop-2-enoic acid	C10H12O2	M+H-H2O, M+2Na-H	57.6	96.7	-2.70222	94.4715	100 - 11 - 0.961	164.083	147.08	1	16.6826
LDPE3	6435844	2-[2-hydroxyethyl-[(Z)-octadec-9-enyl]amino]ethanol	C22H45NO2	M+H	57.4	92.2	-0.777252	95.5399	100 - 24.8 - 3.35 - 0.323		356.352	1	27.7122
LDPE3	122409	[3-prop-2-enoyloxy-2-[[3-prop-2-enoyloxy-2,2-bis(prop-2-enoyloxymethyl)propoxy]methyl]-2-(prop-2-enoyloxymethyl)propyl] prop-2-enoate	C28H34O13	M+Na	55.7	89.3	-1.48346	91.1217	100 - 31.2 - 7.37 - 1.29 - 0.19		601.188	1	21.9636
LDPE3	10976581	4-(4-methoxyphenyl)cyclohexan-1-one	C13H16O2	M+H	55.6	84.1	0.0157798	94.004	100 - 14.3 - 1.36		205.122	1	27.8539
LDPE3	20836331	(E)-3-(6-butoxy-6-hydroxycyclohexa-2,4-dien-1-yl)prop-2-enoic acid	C13H18O4	M+H-H2O	55.5	86.6	-1.78609	93.0323	100 - 14.4 - 1.79 - 0.158		221.117	1	21.8831
LDPE3	85725	N-ethyl-1-(4-methoxyphenyl)propan-2-amine	C12H19NO	M+H-H2O	54.6	80.5	-0.63508	93.1299	100 - 13.6 - 1.06		176.143	1	15.9946
LDPE3	3018954	2-methylidene-3-phenylbutanal	C11H12O	M+H, 2M+H	54.1	74.5	-0.372747	96.376	100 - 12.1 - 0.87	160.089	161.096	1	21.9194
LDPE3	3016373	N-cyclohexyloctanamide	C14H27NO	M+H	53.3	73.8	-3.9717	97.153	100 - 15.9 - 1.38		226.216	1	24.2351
LDPE3	6528	(4-methylphenyl) diphenyl phosphate	C19H17O4P	2M+H	52.9	74.5	0.0613741	90.01	100 - 20.9 - 2.89 - 0.301		681.18	1	28.6455
LDPE3	74359	tribenzyl phosphate	C21H21O4P	2M+H	52.9	77.7	0.295894	87.2425	100 - 23.1 - 3.37 - 0.368		737.243	1	30.4601
LDPE3	5312688	(E)-octadec-11-en-9-ynoic acid	C18H30O2	M+H-H2O	52.4	69	-1.15826	94.3892	100 - 19.9 - 2.28 - 0.193		261.221	1	26.4991
LDPE3	44151032	[4-methyl-2-(15-methylhexadecyl)-5H-1,3-oxazol-4-yl]methanol	C22H43NO2	M+H-H2O	51.9	73.6	-4.74437	91.5277	100 - 24.7 - 3.34 - 0.323		336.324	1	26.5215
LDPE3	5365371	(Z)-docos-13-enamide	C22H43NO	2M+H	51.2	72.7	0.194366	83.4981	100 - 24.7 - 3.12 - 0.271		675.676	1	28.973
LDPE3	6432975	4-O-butan-2-yl 1-O-(3-hydroxypropyl) (Z)-but-2-enedioate	C11H18O5	M+2Na-H	50.7	61	-1.41349	94.1438	100 - 12.3 - 1.72 - 0.149		275.086	1	26.196
LDPE3	21149527	methyl 2-(4-methyl-6-oxopyran-2-yl)acetate	C9H10O4	M+H-H2O	50.7	59.8	-0.591399	94.6769	100 - 10 - 1.27		165.055	1	21.8751
LDPE3	10569	Abietic acid	C20H30O2	M+H-H2O, M+H	50.5	74.1	-1.17628	79.9856	100 - 22.1 - 2.73 - 0.244	302.224	303.232	1	24.0398
LDPE3	76871839	2-[[3-(oxiran-2-ylmethoxymethyl)-3-tricyclo[5.2.1.02,6]decanyl]methoxymethyl]oxirane	C18H28O4	M+H-H2O, M+Na	49.9	58.1	1.21066	92.729	100 - 19.9 - 2.71 - 0.276	308.199	331.188	1	21.8751
LDPE3	62109	N-[3-(dimethylamino)propyl]octadecanamide	C23H48N2O	M+H	49.8	56.6	-1.86509	94.5637	100 - 26.2 - 3.5 - 0.319		369.383	1	27.2672
LDPE3	3020041	2-pyridin-2-yl-1,3-thiazolidine-4-carboxylic acid	C9H10N2O2S	M+Na	49.8	58.7	0.337155	90.9052	100 - 11.5 - 5.53 - 0.547		233.036	1	26.1354
LDPE3	3023370	N,N-bis(2-hydroxyethyl)-2,2-dimethyloctanamide	C14H29NO3	M+H-H2O, M+Na	48.8	55.7	-2.88689	91.6731	100 - 16 - 1.81 - 0.153	259.214	282.203	1	17.8416
LDPE3	6435901	(9Z,12Z)-octadeca-9,12-dienamide	C18H33NO	M+H, M+Na	48	46.6	-1.57127	95.1347	100 - 20.3 - 2.15 - 0.159	279.256	280.263	1	27.0006
LDPE3	118258	12-hydroxyoctadec-9-enamide	C18H35NO2	M+H-H2O	47.4	44.8	-1.87922	94.3172	100 - 20.3 - 2.37 - 0.202		280.263	1	26.7584
LDPE3	536976	1-(3,17-dihydroxy-10,13-dimethyl-1,2,3,4,5,6,7,8,9,11,12,14,15,16-tetradecahydrocyclopenta[a]phenanthren-17-yl)ethanone	C21H34O3	M+H-H2O, M+H	47.3	45.7	1.19994	92.3628	100 - 23.2 - 3.19 - 0.324	334.251	335.258	1	26.4991
LDPE3	6445550	(Z)-N-[2-[[2-hydroxy-3-[(2S,3R,4R,5R)-2,3,4,5,6-pentahydroxyhexoxy]propyl]amino]ethyl]octadec-9-enamide	C29H58N2O8	M+2Na-H	46.6	45.7	2.71493	90.4275	100 - 33.1 - 6.94 - 1.09 - 0.14		607.392	1	31.4066
LDPE3	5358751	(17E,19E,21E,23E,25E)-4,6,8,10,12,14,15,16,27-nonahydroxy-3-(1-hydroxyhexyl)-17,28-dimethyl-1-oxacyclooctacosa-17,19,21,23,25-pentaen-2-one	C35H58O12	M+H-H2O	46.5	39.6	-0.0267342	92.8746	100 - 39 - 9.86 - 1.87 - 0.291		653.39	1	28.831
LDPE3	25076635	4-(4,7-dimethyl-2,3,3a,4,5,6,7,7a-octahydro-1H-inden-5-yl)-2-methylcyclohexan-1-one	C18H30O	M+H-H2O, M+H	46.4	40.3	-1.74746	93.6691	100 - 19.9 - 2.07 - 0.151	262.229	263.236	1	27.284
LDPE3	3018432	5-methyl-2-propan-2-yl-N-propylcyclohexane-1-carboxamide	C14H27NO	M+H, M+Na	46.2	42	-4.30461	93.9097	100 - 15.9 - 1.38	225.208	226.216	1	24.3428
LDPE3	109894	3-tridecoxypropanenitrile	C16H31NO	2M+H	46.1	41.3	-2.68708	92.5677	100 - 18.1 - 1.74 - 0.119		507.487	1	26.3266
LDPE3	5497165	[2-hydroxy-3-[(Z)-octadec-9-enoyl]oxypropyl] (Z)-octadec-9-enoate	C39H72O5	M+H, M+Na	45.5	36.5	-0.0648989	91.1869	100 - 43.2 - 10.1 - 1.69 - 0.222	620.538	643.527	1	30.5578
LDPE3	3015745	4-chloro-N-(3-ethyltetracosan-3-yl)-1-hydroxynaphthalene-2-carboxamide	C37H60ClNO2	M+H	45.4	63.9	-3.51417	67.2797	100 - 41.1 - 40.6 - 14.4 - 2.9 - 0.409		586.436	1	30.1333
LDPE3	69421	hexadecanamide	C16H33NO	M+Na	45.2	36.2	2.38307	92.8536	100 - 18.1 - 1.75 - 0.119		278.246	1	26.157
LDPE3	110824	2-[[2-chloro-4-[3-chloro-4-[[1-(4-methylanilino)-1,3-dioxobutan-2-yl]diazenyl]phenyl]phenyl]diazenyl]-N-(4-methylphenyl)-3-oxobutanamide	C34H30Cl2N6O4	M+H-2H2O	45	81.2	4.32153	48.639	100 - 39.5 - 72.3 - 26.5 - 15.7 - 4.86 - 0.956 - 0.139		621.16	1	22.6256
LDPE3	74935315	methyl 2-[formyl(1-phenylethyl)amino]-3-oxopropanoate	C13H15NO4	2M+H	44.7	31.5	-4.25598	97.1828	100 - 14.8 - 1.83 - 0.164		499.205	1	15.4071
LDPE3	547891	icos-11-enamide	C20H39NO	M+H, 2M+H, M+Na	44.5	28.5	-2.65284	97.344	100 - 22.5 - 2.62 - 0.21	309.302	310.31	1	28.2591
LDPE3	21118548	benzyl 2-phenylundecanoate	C24H32O2	M+H-2H2O	44.5	31.2	-2.55929	94.0705	100 - 26.4 - 3.76 - 0.379		317.225	1	22.5285
LDPE3	103631	[2-hydroxy-3-[4-(2-hydroxy-3-prop-2-enoyloxypropoxy)butoxy]propyl] prop-2-enoate	C16H26O8	M+H-H2O	44.3	31	1.46096	92.5301	100 - 17.9 - 3.15 - 0.373		329.16	1	17.778
LDPE3	82719	(4-chlorophenyl)-(4-methoxyphenyl)methanone	C14H11ClO2	M+H	44.2	56.6	-2.50031	67.2087	100 - 15.3 - 33.5 - 5.02 - 0.488		247.051	1	31.4066
LDPE3	91601	tris(2,4-ditert-butylphenyl) phosphite	C42H63O3P	M+H	44.2	27.4	0.77011	94.4035	100 - 46.3 - 11.1 - 1.82 - 0.231		647.459	1	32.0812
LDPE3	8742	(3R,4S,5R)-3,4,5-trihydroxycyclohexene-1-carboxylic acid	C7H10O5	M+2Na-H	44.1	28.3	-3.09395	95.835	100 - 7.88 - 1.3		219.023	1	26.1745
LDPE3	116457	(2,3-dipentylphenyl) dihydrogen phosphate	C16H27O4P	M+H	43.5	28.7	2.39307	91.8148	100 - 17.8 - 2.31 - 0.223		315.173	1	23.7245
LDPE3	20080702	1-[3-(2,5-dioxopyrrol-1-yl)-5-methylphenyl]pyrrole-2,5-dione	C15H10N2O4	M+H-H2O	43.4	34.6	3.76583	86.7709	100 - 17.2 - 2.22 - 0.212		265.062	1	28.4227
LDPE3	8289	Triphenylphosphate	C18H15O4P	M+H	43.3	27	-0.656208	90.0917	100 - 19.8 - 2.68 - 0.272		327.078	1	31.4066
LDPE3	21120094	8-hydroxytridecanenitrile	C13H25NO	M+H	43.2	25.9	-2.96873	93.4345	100 - 14.8 - 1.22		212.2	1	27.607
LDPE3	6436081	(9Z,12Z,15Z)-octadeca-9,12,15-trien-1-ol	C18H32O	M+H-H2O	43	25.9	-3.26198	93.0841	100 - 19.9 - 2.08 - 0.151		247.241	1	27.607
LDPE3	3020036	2-prop-2-enoxy-3-prop-2-enylbenzaldehyde	C13H14O2	M+H-H2O, M+H, M+H-2H2O	42.3	22.3	-2.53287	92.2471	100 - 14.3 - 1.36	202.099	203.106	1	21.9073
LDPE3	12942137	2-[2-hydroxyethyl(tetradecyl)amino]ethanol	C18H39NO2	M+H-H2O	42.3	19.5	-3.43314	95.8991	100 - 20.4 - 2.38 - 0.203		284.294	1	27.4412
LDPE3	5365371	(Z)-docos-13-enamide	C22H43NO	M+H, M+Na	42.2	14.6	-0.216409	96.8757	100 - 24.7 - 3.12 - 0.271	337.334	338.342	1	28.973
LDPE3	8351	1,3,3-trimethyl-2-methylideneindole	C12H15N	2M+H	42.1	14.9	-2.07769	98.0317	100 - 13.5 - 0.843		347.247	1	25.5755
LDPE3	61740	(2-heptadec-8-enyl-4-methyl-5H-1,3-oxazol-4-yl)methanol	C22H41NO2	M+H-H2O	42	19.9	-0.0737135	90.3114	100 - 24.7 - 3.33 - 0.322		334.31	1	28.0883
LDPE3	85676	4-hydroxy-5,5-dimethyl-6-propan-2-yl-1,3-diazinan-2-one	C9H18N2O2	M+H, M+Na	41.4	28.5	-3.90593	83.0131	100 - 10.7 - 0.935	186.136	209.125	1	16.3506
LDPE3	112187	N,N,2-triethylhexanamide	C12H25NO	M+H	41.3	15.3	-1.94232	93.6531	100 - 13.7 - 1.07		200.201	1	23.5466
LDPE3	14572930	tris(2,4-ditert-butylphenyl) phosphate	C42H63O4P	M+H, M+Na	41.3	9.85	0.0731185	96.9932	100 - 46.3 - 11.3 - 1.92 - 0.255	662.446	663.454	1	31.1173
LDPE3	518900	methyl 2-(4-hydroxyphenyl)acetate	C9H10O3	M+H-H2O, M+H	41.2	14.7	2.97323	94.8852	100 - 9.96 - 1.06	166.063	149.06	1	27.8448
LDPE3	171144	2-dodecylphenol	C18H30O	M+H-H2O, M+H	40.8	16.8	-4.37062	92.0615	100 - 19.9 - 2.07 - 0.151	262.229	263.236	1	26.7629
LDPE3	53461865	[2-[17-hydroxy-10,13,16-trimethyl-11-(4-methylphenyl)sulfonyloxy-3-oxo-2,4,5,6,7,8,9,11,12,14,15,16-dodecahydro-1H-cyclopenta[a]phenanthren-17-yl]-2-oxoethyl] acetate	C31H42O8S	M+H-2H2O	40.8	23.1	0.00781329	81.0223	100 - 35.1 - 12.1 - 2.79 - 0.516		539.246	1	22.1325
LDPE3	20836181	(Z)-N-methyloctadec-9-enamide	C19H37NO	M+H, M+Na	40.6	15.9	-3.85876	91.8515	100 - 21.4 - 2.38 - 0.184	295.286	296.294	1	27.41
LDPE3	16205243	1-aminotetradecan-2-one	C14H29NO	M+H, M+Na	40.4	8.49	-1.11703	94.8958	100 - 15.9 - 1.38	227.225	228.232	1	26.0708
LDPE3	5497165	[2-hydroxy-3-[(Z)-octadec-9-enoyl]oxypropyl] (Z)-octadec-9-enoate	C39H72O5	M+H, M+Na, M+H-H2O	40.2	5.63	-1.16311	96.8138	100 - 43.2 - 10.1 - 1.69 - 0.222	620.537	603.534	1	30.0465
LDPE3	6441362	2-[(2Z,5Z)-6,10,10-trimethyl-2-bicyclo[7.2.0]undeca-2,5-dienyl]ethyl acetate	C18H28O2	M+H-2H2O, M+H-H2O, M+H	40.2	8.52	-1.42714	94.017	100 - 19.9 - 2.28 - 0.192	276.209	277.216	1	21.8992
LDPE3	25076635	4-(4,7-dimethyl-2,3,3a,4,5,6,7,7a-octahydro-1H-inden-5-yl)-2-methylcyclohexan-1-one	C18H30O	M+H-H2O, M+H	40.2	15.4	-4.31638	90.8299	100 - 19.9 - 2.07 - 0.151	262.229	263.236	1	23.4156
LDPE3	1711945	(5E,9E)-6,10,14-trimethylpentadeca-5,9,13-trien-2-one	C18H30O	M+H-H2O, M+H	40.1	9.34	-1.36598	92.8772	100 - 19.9 - 2.07 - 0.151	262.229	263.237	1	27.0006
LDPE4	31201	(5,5-dimethyl-3-oxocyclohexen-1-yl) N,N-dimethylcarbamate	C11H17NO3	2M+H	58.3	97.3	-2.66618	97.5216	100 - 12.6 - 1.34 - 0.103		423.248	1	22.6256
LDPE4	3016958	8-oxooct-4-enoic acid	C8H12O3	2M+H	58.3	96.4	-2.40494	97.9628	100 - 8.9 - 0.966		313.164	1	22.0678
LDPE4	77207	4-O-(2-hydroxyethyl) 1-O-methyl benzene-1,4-dicarboxylate	C11H12O5	M+H-H2O	57.4	97.1	-2.46771	92.8153	100 - 12.2 - 1.71 - 0.148		207.065	1	19.9265
LDPE4	6435844	2-[2-hydroxyethyl-[(Z)-octadec-9-enyl]amino]ethanol	C22H45NO2	M+H	57.4	92.2	-0.777252	95.5399	100 - 24.8 - 3.35 - 0.323		356.352	1	27.7122
LDPE4	93781	4-(ethoxymethyl)phenol	C9H12O2	2M+H	57.2	91.1	-3.42355	98.8601	100 - 9.95 - 0.853		305.174	1	25.4607
LDPE4	7348	2-[dodecanoyl(methyl)amino]acetic acid	C15H29NO3	M+H	56.8	93.1	-1.25608	92.5542	100 - 17 - 1.98 - 0.173		272.222	1	25.9644
LDPE4	19649	2-[(1R,2R,3S,4R,5R,6S)-3-(diaminomethylideneamino)-4-[(2R,3R,4R,5S)-3-[(2S,3S,4S,5R,6S)-4,5-dihydroxy-6-(hydroxymethyl)-3-(methylamino)oxan-2-yl]oxy-4-formyl-4-hydroxy-5-methyloxolan-2-yl]oxy-2,5,6-trihydroxycyclohexyl]guanidine	C21H39N7O12	M+H-2H2O	56.4	93	4.67136	94.6084	100 - 26.2 - 5.76 - 0.911 - 0.124		546.255	1	21.3255
LDPE4	3369900	13-methyl-1,4,7,10-tetraoxa-13-azacyclopentadecane	C11H23NO4	M+H-H2O	56.1	88.5	-1.33143	93.4256	100 - 12.7 - 1.56 - 0.13		216.159	1	20.5165
LDPE4	122409	[3-prop-2-enoyloxy-2-[[3-prop-2-enoyloxy-2,2-bis(prop-2-enoyloxymethyl)propoxy]methyl]-2-(prop-2-enoyloxymethyl)propyl] prop-2-enoate	C28H34O13	M+Na	55.7	89.3	-1.48346	91.1217	100 - 31.2 - 7.37 - 1.29 - 0.19		601.188	1	21.9636
LDPE4	22793278	(6R,8S,9R,10S,11S,13S,14S,17R)-6,9-difluoro-11,17-dihydroxy-17-(2-hydroxyacetyl)-10,13-dimethyl-6,7,8,11,12,14,15,16-octahydrocyclopenta[a]phenanthren-3-one	C21H26F2O5	M+H	54.5	88.3	1.47008	86.193	100 - 23.2 - 3.6 - 0.419		397.183	1	19.0918
LDPE4	115193	2-[4-(9-fluoro-3-propan-2-yl-5,6-dihydrobenzo[b][1]benzothiepin-5-yl)piperazin-1-yl]ethanol	C23H29FN2OS	M+2Na-H	54.4	91.1	2.06926	83.365	100 - 26.8 - 8.17 - 1.51 - 0.201		445.17	1	19.1342
LDPE4	3018251	1,3-dimethyl-2-methylidene-3H-indole	C11H13N	2M+H	54.1	77.1	-3.05782	96.9917	100 - 12.4 - 0.705		319.216	1	16.9353
LDPE4	6505	Acetyl tributyl citrate	C20H34O8	M+H, M+Na	54.1	78.1	-1.65729	94.5355	100 - 22.3 - 4.02 - 0.527	402.225	425.214	1	26.4452
LDPE4	74511	7-chloro-5-cyclohexyl-1-methyl-3H-1,4-benzodiazepin-2-one	C16H19ClN2O	M+2Na-H	53.9	97.9	4.02446	76.1247	100 - 18.3 - 33.7 - 5.97 - 0.577		335.091	1	28.2031
LDPE4	3016572	benzyl 2-thiophen-3-ylacetate	C13H12O2S	M+H-2H2O	53.9	79.2	-3.31483	94.0238	100 - 15.1 - 5.99 - 0.753		197.041	1	28.1146
LDPE4	95016	propyl 2-aminobenzoate	C10H13NO2	M+H	53.4	74.2	-3.26762	96.8595	100 - 11.4 - 1		180.101	1	17.6154
LDPE4	57355586	(2S)-2-(dimethylamino)-6-(octadecanoylamino)hexanoic acid	C26H52N2O3	M+H	52.9	75.9	-3.20303	92.4429	100 - 29.6 - 4.83 - 0.568		441.404	1	29.0672
LDPE4	83049	4-(3-oxobutanoyloxy)butyl 3-oxobutanoate	C12H18O6	2M+H	52.6	65.8	-0.203675	97.5679	100 - 13.4 - 2.06 - 0.196		517.228	1	17.3862
LDPE4	81559	ethyl 2-(benzylamino)-2-oxoacetate	C11H13NO3	M+H-H2O	52.4	70	-2.38704	94.8607	100 - 12.5 - 1.34 - 0.102		190.086	1	14.5356
LDPE4	88720	4-[2-(2-methylprop-2-enoyloxy)ethoxy]-4-oxobutanoic acid	C10H14O6	M+Na	52.4	68.2	-2.99795	97.403	100 - 11.2 - 1.8 - 0.155		253.068	1	21.7916
LDPE4	12298194	methyl (3S,4R)-4-anilino-3-methyl-1-(2-phenylethyl)piperidine-4-carboxylate	C22H28N2O2	M+H-H2O, M+H	51.9	68.5	-1.92088	93.5718	100 - 24.9 - 3.39 - 0.329	352.214	353.222	1	14.0598
LDPE4	25127	Ethyl-4-dimethylaminobenzoate	C11H15NO2	M+H	51.8	68.5	-2.51994	93.779	100 - 12.5 - 1.13		194.117	1	20.8392
LDPE4	69511	(3-methylphenyl)-phenylmethanone	C14H12O	M+H	51.7	68.4	-2.82148	93.5321	100 - 15.3 - 1.3		197.096	1	22.3327
LDPE4	5355747	ethyl (E)-3-(3-aminophenyl)prop-2-enoate	C11H13NO2	M+H, 2M+H	51.7	69.1	-3.84211	93.9058	100 - 12.5 - 1.13	191.094	192.101	1	12.9433
LDPE4	18666587	(1R)-1-[(4R,4aR,8aS)-2,6-bis(3,4-dimethylphenyl)-4,4a,8,8a-tetrahydro-[1,3]dioxino[5,4-d][1,3]dioxin-4-yl]ethane-1,2-diol	C24H30O6	M+H, M+Na	51.5	70.9	-2.33448	89.2963	100 - 26.5 - 4.61 - 0.602	414.203	415.211	1	19.2121
LDPE4	44151032	[4-methyl-2-(15-methylhexadecyl)-5H-1,3-oxazol-4-yl]methanol	C22H43NO2	M+H	51.2	66.5	-1.91816	91.8486	100 - 24.7 - 3.34 - 0.323		354.336	1	26.526
LDPE4	637759	Methyl trans-styryl ketone	C10H10O	M+H	51.1	64.1	-2.60704	94.7238	100 - 11 - 0.749		147.08	1	23.0041
LDPE4	62109	N-[3-(dimethylamino)propyl]octadecanamide	C23H48N2O	M+H	50.6	57.4	-2.73999	98.6875	100 - 26.2 - 3.5 - 0.319		369.383	1	28.9965
LDPE4	10087	9-hydroxyfluorene-9-carboxylic acid	C14H10O3	M+H-H2O	50.4	64.8	-3.36929	90.9236	100 - 15.4 - 1.72 - 0.143		209.059	1	18.7402
LDPE4	30956	(16-benzyl-5,12-dihydroxy-5,7,14-trimethyl-13-methylidene-6,18-dioxo-17-azatricyclo[9.7.0.01,15]octadeca-3,9-dien-2-yl) acetate	C30H37NO6	M+H	50	71.3	3.35715	82.7003	100 - 33.5 - 6.66 - 0.979 - 0.116		508.271	1	19.872
LDPE4	3017686	tris(2-methylpropyl) 2-acetyloxypropane-1,2,3-tricarboxylate	C20H34O8	M+H, M+Na	50	59.3	-2.26161	93.2834	100 - 22.3 - 4.02 - 0.527	402.224	425.214	1	23.9906
LDPE4	6436063	(Z)-N-[3-(dimethylamino)propyl]octadec-9-enamide	C23H46N2O	M+H	50	63.9	-3.91361	90.6568	100 - 26.2 - 3.49 - 0.318		367.367	1	28.1011
LDPE4	73744	2-[4-[2-[4-(1,3-benzoxazol-2-yl)phenyl]ethenyl]phenyl]-1,3-benzoxazole	C28H18N2O2	M+H	49.8	56.1	-1.38979	94.7532	100 - 31.3 - 5.14 - 0.589		415.144	1	30.3955
LDPE4	13313	(8S,13S,14S,17R)-17-ethynyl-17-hydroxy-13-methyl-1,2,6,7,8,14,15,16-octahydrocyclopenta[a]phenanthren-3-one	C20H22O2	M+H-H2O, M+H	49.7	56.5	-1.77429	93.9599	100 - 22 - 2.71 - 0.242	294.161	295.169	1	20.0663
LDPE4	6436063	(Z)-N-[3-(dimethylamino)propyl]octadec-9-enamide	C23H46N2O	M+H	49.7	54.2	-3.38388	98.3204	100 - 26.2 - 3.49 - 0.318		367.367	1	27.9643
LDPE4	62109	N-[3-(dimethylamino)propyl]octadecanamide	C23H48N2O	M+H	49.6	64.8	-3.67512	87.3846	100 - 26.2 - 3.5 - 0.319		369.383	1	28.6886
LDPE4	118842	N-(3-aminopropyl)octadecanamide	C21H44N2O	M+H	49.4	54	-1.72944	94.9646	100 - 24 - 2.96 - 0.25		341.352	1	27.6442
LDPE4	15210	2-phenylsulfanylbenzoic acid	C13H10O2S	M+H-H2O, M+Na	49.1	50.9	-1.43329	96.233	100 - 15.1 - 5.98 - 0.751	230.04	213.037	1	28.1146
LDPE4	120088	3-(octadecylamino)propane-1,2-diol	C21H45NO2	M+H	48.7	53.7	-0.567789	90.2635	100 - 23.7 - 3.09 - 0.29		344.352	1	27.6442
LDPE4	3018119	8-(diethylamino)-1,3,7-trimethylpurine-2,6-dione	C12H19N5O2	M+H-2H2O	48.6	47.9	1.95295	97.258	100 - 15.1 - 1.48 - 0.109		230.141	1	14.3678
LDPE4	8289	Triphenylphosphate	C18H15O4P	M+H, M+Na	48.5	48.5	2.55161	96.8641	100 - 19.8 - 2.68 - 0.272	326.072	327.079	1	27.1815
LDPE4	5464155	4-(ethoxymethyl)-10-formyl-3,9-dihydroxy-1,7-dimethyl-6-oxobenzo[b][1,4]benzodioxepine-2-carboxylic acid	C20H18O9	M+H-H2O, M+Na	48.3	52	-0.25282	89.9284	100 - 22.2 - 4.19 - 0.566	402.095	385.092	1	19.0072
LDPE4	96732	2,2-diphenylpentanoic acid	C17H18O2	M+H-H2O	48.2	50.8	-1.92526	92.5847	100 - 18.7 - 2.05 - 0.167		237.127	1	19.2379
LDPE4	109125	N-[2-[bis(2-hydroxyethyl)amino]ethoxymethyl]octadecanamide	C25H52N2O4	M+H-H2O	48.2	55.6	-1.87437	87.758	100 - 28.5 - 4.74 - 0.58		427.389	1	28.9165
LDPE4	12298192	(3S,4R)-4-anilino-3-methyl-1-(2-phenylethyl)piperidine-4-carboxylic acid	C21H26N2O2	M+H-H2O, M+H	47.8	51.2	-1.72736	90.0435	100 - 23.8 - 3.12 - 0.294	338.199	339.206	1	14.3877
LDPE4	369373	2-dodecoxy-6-(hydroxymethyl)oxane-3,4,5-triol	C18H36O6	M+Na	47.5	46.8	-2.58805	93.6004	100 - 20.1 - 3.15 - 0.363		371.24	1	20.5811
LDPE4	79603	diethyl 2-acetyloxypropanedioate	C9H14O6	M+Na	47.4	40.1	-1.77082	99.0848	100 - 10.1 - 1.69 - 0.137		241.068	1	28.1233
LDPE4	2206	1,5-dimethyl-2-phenylpyrazol-3-one	C11H12N2O	M+H-H2O	46.7	39.9	-2.83395	96.8487	100 - 12.8 - 0.96		171.091	1	14.0678
LDPE4	28329	7-[2-(diethylamino)ethyl]-1,3-dimethylpurine-2,6-dione	C13H21N5O2	M+H-2H2O	46.6	43.8	3.03405	92.9126	100 - 16.2 - 1.64 - 0.125		244.157	1	14.0598
LDPE4	68811	5-[3-(tert-butylamino)-2-hydroxypropoxy]-3,4-dihydro-1H-isoquinoline-2-carbaldehyde	C17H26N2O3	M+H, M+Na	46.2	37.1	-0.392917	94.1646	100 - 19.5 - 2.42 - 0.225	306.194	307.201	1	20.4906
LDPE4	139597075	(2Z,6E,8E)-3,7-dimethyl-9-(2,6,6-trimethylcyclohexen-1-yl)nona-2,4,6,8-tetraenoic acid	C20H28O2	M+Na	46.2	44.2	3.43965	91.0238	100 - 22 - 2.72 - 0.244		323.199	1	20.5252
LDPE4	72095	5-amino-N-butyl-2-prop-2-ynoxybenzamide	C14H18N2O2	M+H-H2O	46	40.5	-0.0279306	89.6769	100 - 16.2 - 1.63 - 0.124		229.134	1	14.0678
LDPE4	637759	Methyl trans-styryl ketone	C10H10O	M+H	45.9	36.8	-2.3525	95.5026	100 - 11 - 0.749		147.08	1	18.1219
LDPE4	175956	4-oxo-4-(2-prop-2-enoyloxyethoxy)butanoic acid	C9H12O6	2M+H	45.6	31.5	1.00973	97.5435	100 - 10.1 - 1.69 - 0.136		433.134	1	15.7952
LDPE4	11196237	[(2R,3R,4R)-4,5-diacetyloxy-2-methyloxolan-3-yl] acetate	C11H16O7	M+Na	45.5	31.5	-1.28062	97.7902	100 - 12.3 - 2.14 - 0.201		283.078	1	24.9024
LDPE4	34521	5-(hydroxymethyl)-3-(3-methylphenyl)-1,3-oxazolidin-2-one	C11H13NO3	M+H-H2O, M+H	45.4	33.4	0.0156612	93.7029	100 - 12.5 - 1.34 - 0.102	207.09	208.097	1	12.8851
LDPE4	3017862	N-butyl-5-nitro-2-prop-2-ynoxybenzamide	C14H16N2O4	M+H-H2O	45.4	39	3.46283	92.1482	100 - 16.2 - 2.05 - 0.191		259.109	1	23.7245
LDPE4	139597188	2-(2-butylanilino)ethanol	C12H19NO	M+H-H2O	45.4	33.6	-0.507788	93.9194	100 - 13.6 - 1.06		176.143	1	14.5396
LDPE4	110824	2-[[2-chloro-4-[3-chloro-4-[[1-(4-methylanilino)-1,3-dioxobutan-2-yl]diazenyl]phenyl]phenyl]diazenyl]-N-(4-methylphenyl)-3-oxobutanamide	C34H30Cl2N6O4	M+H-2H2O	45	81.2	4.32153	48.639	100 - 39.5 - 72.3 - 26.5 - 15.7 - 4.86 - 0.956 - 0.139		621.16	1	22.6256
LDPE4	44152131	(8R,9S,13S,14S,17S)-17-cyclopentyloxy-13-methyl-6,7,8,9,11,12,14,15,16,17-decahydrocyclopenta[a]phenanthren-3-ol	C23H32O2	M+Na	44.9	33.7	3.74498	95.4228	100 - 25.3 - 3.48 - 0.341		363.231	1	22.2631
LDPE4	8289	Triphenyl phosphate	C18H15O4P	M+H, M+Na, 2M+H	44.3	26.7	1.16796	96.3693	100 - 19.8 - 2.68 - 0.272	326.071	327.078	1	23.7494
LDPE4	122825	2,4-diethylthioxanthen-9-one	C17H16OS	M+H, M+Na	44.1	28.8	-1.64948	93.8822	100 - 19.4 - 6.51 - 0.983 - 0.112	268.092	269.099	1	28.1233
LDPE4	86171	2-benzyl-2-(dimethylamino)-1-(4-morpholin-4-ylphenyl)butan-1-one	C23H30N2O2	M+H-H2O, M+H	43.9	27.4	-1.68602	94.1087	100 - 26 - 3.66 - 0.366	366.23	367.237	1	15.9905
LDPE4	118393	[2-hydroxy-4-(6-methylheptoxy)phenyl]-phenylmethanone	C21H26O3	M+H	43.9	36	0.365325	83.9153	100 - 23.1 - 3.17 - 0.321		327.196	1	30.1736
LDPE4	637760	(E)-1,3-diphenylprop-2-en-1-one	C15H12O	M+H	43.9	30.6	-3.12637	92.7469	100 - 16.4 - 1.46		209.095	1	21.1427
LDPE4	91122	4-[2-[benzyl(tert-butyl)amino]-1-hydroxyethyl]-2-(hydroxymethyl)phenol	C20H27NO3	M+H-2H2O	43.8	30.9	-1.53522	89.7843	100 - 22.4 - 3.01 - 0.3		294.185	1	14.5396
LDPE4	114312	2-(2-hydroxyethylamino)ethyl octadecanoate	C22H45NO3	M+H-H2O, M+Na	43.8	28	-0.361206	91.3698	100 - 24.8 - 3.56 - 0.375	371.34	354.337	1	30.406
LDPE4	6434889	(1'R,2R,3S,4'S,6S,8'R,10'E,12'S,13'S,14'E,16'E,20'R,21'R,24'S)-2-[(2S)-butan-2-yl]-21',24'-dihydroxy-12'-[(2R,4S,5S,6S)-5-[(2S,4S,5S,6S)-5-hydroxy-4-methoxy-6-methyloxan-2-yl]oxy-4-methoxy-6-methyloxan-2-yl]oxy-3,11',13',22'-tetramethylspiro[2,3-dihydropyran-6,6'-3,7,19-trioxatetracyclo[15.6.1.14,8.020,24]pentacosa-10,14,16,22-tetraene]-2'-one	C48H72O14	M+H-H2O, M+2Na-H	43.8	31	-2.70675	90.9871	100 - 53.3 - 16.8 - 3.9 - 0.735 - 0.118	872.49	917.461	1	24.6551
LDPE4	11196237	[(2R,3R,4R)-4,5-diacetyloxy-2-methyloxolan-3-yl] acetate	C11H16O7	M+Na	43.8	27.2	-4.41618	96.9585	100 - 12.3 - 2.14 - 0.201		283.078	1	24.2846
LDPE4	2249	2-[4-[2-hydroxy-3-(propan-2-ylamino)propoxy]phenyl]acetamide	C14H22N2O3	M+H	43.7	28.8	-1.80949	92.1258	100 - 16.2 - 1.85 - 0.158		267.17	1	15.3471
LDPE4	116457	(2,3-dipentylphenyl) dihydrogen phosphate	C16H27O4P	M+H	43.5	28.7	2.39307	91.8148	100 - 17.8 - 2.31 - 0.223		315.173	1	23.7245
LDPE4	617984	2-methoxythioxanthen-9-one	C14H10O2S	M+H-H2O	43.3	40.6	4.3019	80.9209	100 - 16.1 - 6.15 - 0.816		225.038	1	28.1146
LDPE4	18711581	(2S)-2-[bis(carboxymethyl)amino]pentanedioic acid	C9H13NO8	2M+H	43.3	26.2	2.84844	93.9116	100 - 10.6 - 2.15 - 0.187		527.137	1	20.4778
LDPE4	56841177	[(2R)-2-acetyloxy-2-[(2R,3R,4S)-3-acetyloxy-4-hydroxyoxolan-2-yl]ethyl] acetate	C12H18O8	M+2Na-H	42.8	20.4	4.22428	98.7721	100 - 13.5 - 2.48 - 0.253		335.073	1	24.8303
LDPE4	64869	2-[(4-methyl-2-nitrophenyl)diazenyl]-N-naphthalen-1-yl-3-oxo-3-phenylpropanamide	C26H20N4O4	M+Na	42.6	27.6	2.06937	87.8697	100 - 30 - 5.16 - 0.649		475.139	1	28.7173
LDPE4	6452078	8-[3-(2-hydroxyoctyl)oxiran-2-yl]octanoic acid	C18H34O4	M+H, M+Na	42.6	18.7	0.182983	94.6396	100 - 20 - 2.72 - 0.277	314.246	337.235	1	22.9875
LDPE4	72822400	6-[2-(11,17-dihydroxy-10,13-dimethyl-3-oxo-7,8,9,11,12,14,15,16-octahydro-6H-cyclopenta[a]phenanthren-17-yl)-2-oxoethoxy]carbonylcyclohex-3-ene-1-carboxylic acid	C29H36O8	M+2Na-H	42.6	26.8	-0.881822	87.3923	100 - 32.1 - 6.62 - 1.02 - 0.129		557.212	1	18.6627
LDPE4	170904	(3-phenoxyphenyl)methyl acetate	C15H14O3	M+H-H2O	42.4	24.2	-3.6794	92.1283	100 - 16.5 - 1.89 - 0.162		225.09	1	21.6921
LDPE4	46927778	(5-amino-2,4-ditert-butylphenyl) methyl carbonate	C16H25NO3	M+H-H2O, M+Na	42.4	24	-2.71647	91.3699	100 - 18.1 - 2.16 - 0.193	279.183	262.179	1	18.5731
LDPE4	6452352	2-[2-(2-ethylhexoxy)-2-oxoethyl]-2-hydroxybutanedioic acid	C14H24O7	M+H-2H2O	41.8	21.2	-3.10096	91.7118	100 - 15.7 - 2.59 - 0.277		269.137	1	21.1264
LDPE4	3020662	4-(2,3-dihydro-1-benzofuran-5-ylmethyl)piperazine-1-carbaldehyde	C14H18N2O2	M+H-H2O	41.7	16.6	-0.302849	92.4814	100 - 16.2 - 1.63 - 0.124		229.133	1	16.0107
LDPE4	18769587	[2-(12-fluoro-11-hydroxy-6,6,9,13-tetramethyl-16-oxo-5,7-dioxapentacyclo[10.8.0.02,9.04,8.013,18]icosa-14,17-dien-8-yl)-2-oxoethyl] acetate	C26H33FO7	M+H-2H2O	41.4	26.3	3.70236	84.8739	100 - 28.8 - 5.42 - 0.767		441.209	1	19.3071
LDPE4	92926	2,3-dihydroxypropyl decanoate	C13H26O4	M+H-H2O, M+Na	41.1	15.5	-3.68016	94.106	100 - 14.5 - 1.8 - 0.159	246.182	269.171	1	21.9073
LDPE4	53461865	[2-[17-hydroxy-10,13,16-trimethyl-11-(4-methylphenyl)sulfonyloxy-3-oxo-2,4,5,6,7,8,9,11,12,14,15,16-dodecahydro-1H-cyclopenta[a]phenanthren-17-yl]-2-oxoethyl] acetate	C31H42O8S	M+H-2H2O	40.8	23.1	0.00781329	81.0223	100 - 35.1 - 12.1 - 2.79 - 0.516		539.246	1	22.1325
LDPE4	9964	4-(trifluoromethyl)aniline	C7H6F3N	M+Na	40.6	20.2	-4.37588	87.9755	100 - 8.01 - 0.279		184.034	1	28.1146
LDPE4	3023662	bis(2-aminoethyl) butyl phosphate	C8H21N2O4P	M+2Na-H	40.5	10.4	-4.74643	97.7223	100 - 9.78 - 1.25		285.094	1	22.9875
LDPE4	3019141	2-[N-ethyl-4-[(2-methoxy-4-nitrophenyl)diazenyl]anilino]ethyl acetate	C19H22N4O5	M+H, M+Na, 2M+H	40.3	9.56	-0.666841	92.7332	100 - 22.5 - 3.43 - 0.394	386.159	387.166	1	16.4035
LDPE4	3023662	bis(2-aminoethyl) butyl phosphate	C8H21N2O4P	M+2Na-H	40.3	8.14	-4.64667	98.7513	100 - 9.78 - 1.25		285.094	1	23.712
LDPE4	171021	2-(butylcarbamoyloxy)ethyl 2-methylprop-2-enoate	C11H19NO4	2M+H	40.2	4.19	-0.44447	97.1455	100 - 12.6 - 1.55 - 0.129		459.27	1	19.8338
LDPE4	78784	3-[1,3,3-tris(2-carboxyethyl)-2-oxocyclohexyl]propanoic acid	C18H26O9	M+H, M+Na	40	9.38	-0.0544951	90.702	100 - 20.1 - 3.77 - 0.486	386.158	409.147	1	16.9558
PET1	12942137	2-[2-hydroxyethyl(tetradecyl)amino]ethanol	C18H39NO2	M+H	58.4	98.3	-0.89836	95.0154	100 - 20.4 - 2.38 - 0.203		302.305	1	25.2739
PET1	77207	4-O-(2-hydroxyethyl) 1-O-methyl benzene-1,4-dicarboxylate	C11H12O5	M+H-H2O	57.4	97.1	-2.46771	92.8153	100 - 12.2 - 1.71 - 0.148		207.065	1	19.9265
PET1	6435844	2-[2-hydroxyethyl-[(Z)-octadec-9-enyl]amino]ethanol	C22H45NO2	M+H	57.4	92.2	-0.77725	95.54	100 - 24.8 - 3.35 - 0.323		356.352	1	27.7122
PET1	2519	1,3,7-trimethylpurine-2,6-dione	C8H10N4O2	M+H	56.7	94	-4.09913	94.1453	100 - 10.3 - 0.892		195.087	1	7.64023
PET1	5281571	2,3,4,5-tetrahydroxybenzo[7]annulen-6-one	C11H8O5	M+H-H2O	54.9	87.8	-3.56285	90.6536	100 - 12.2 - 1.7 - 0.147		203.033	1	25.8046
PET1	90534	2-decoxycarbonylbenzoic acid	C18H26O4	M+Na	54.1	81.5	3.90043	93.5174	100 - 19.9 - 2.7 - 0.275		329.173	1	27.6535
PET1	6505	Acetyl tributyl citrate	C20H34O8	M+H, M+Na	54.1	78.1	-1.65729	94.5355	100 - 22.3 - 4.02 - 0.527	402.225	425.214	1	26.4452
PET1	23616336	2-acetyloxyethyl 2-hydroxybenzoate	C11H12O5	M+H-H2O	51.4	68.1	-2.94037	92.5667	100 - 12.2 - 1.71 - 0.148		207.065	1	21.0777
PET1	10087	9-hydroxyfluorene-9-carboxylic acid	C14H10O3	M+H-H2O	50.4	64.8	-3.36929	90.9236	100 - 15.4 - 1.72 - 0.143		209.059	1	18.7402
PET1	65090	9-hydroxyfuro[3,2-g]chromen-7-one	C11H6O4	M+H	47.3	44.6	-1.38646	93.3788	100 - 12.1 - 1.49 - 0.122		203.034	1	27.3189
PET1	20725980	2,3-diacetyloxypropyl 12-acetyloxyoctadecanoate	C27H48O8	M+Na	46.4	38.6	-1.70826	95.3832	100 - 30.1 - 6 - 0.9 - 0.111		523.323	1	29.4217
PET1	6435844	2-[2-hydroxyethyl-[(Z)-octadec-9-enyl]amino]ethanol	C22H45NO2	M+H-H2O, M+H	43.8	20.8	-0.48154	98.8053	100 - 24.8 - 3.35 - 0.323	355.345	356.352	1	27.5002
PET1	5280460	6-Methoxy-7-hydroxycoumarin	C10H8O4	M+H	43.2	24.7	-1.95189	93.8337	100 - 11.1 - 1.38 - 0.107		193.049	1	27.6535
PET1	71669	2-(2-hydroxynaphthalen-1-yl)cyclohexan-1-one	C16H16O2	M+H	42.9	28.8	-4.91906	91.2401	100 - 17.6 - 1.86 - 0.147		241.121	1	25.6723
PET1	98052	methyl 2-[[(8-hydroxyquinolin-7-yl)-phenylmethyl]amino]benzoate	C24H20N2O3	M+2Na-H	42.6	27.9	-2.29574	87.7271	100 - 27 - 4.13 - 0.458		429.118	1	24.2391
PET1	102775	1-[hexadecyl(2-hydroxypropyl)amino]propan-2-ol	C22H47NO2	M+H	42.5	21.1	-3.50578	95.258	100 - 24.8 - 3.35 - 0.324		358.367	1	28.5613
PET1	8417	Scoparone	C11H10O4	M+H	42.1	21.9	-4.12058	93.363	100 - 12.2 - 1.5 - 0.122		207.064	1	16.7597
PET1	4849	4-phenoxy-3-pyrrolidin-1-yl-5-sulfamoylbenzoic acid	C17H18N2O5S	M+2Na, M+H-2H2O, M+2Na-H	40.7	21.3	-3.97312	86.8185	100 - 20.3 - 7.51 - 1.21 - 0.178	362.092	327.078	1	26.5215
PET1	5280450	(9Z,12Z)-octadeca-9,12-dienoic acid	C18H32O2	M+Na	40.7	26.9	4.32031	81.7035	100 - 19.9 - 2.29 - 0.193		303.231	1	29.3852
PET2	87243	2-(2-hydroxyethoxycarbonyl)benzoic acid	C10H10O5	M+H-H2O	57.7	96.8	-1.5378	93.7273	100 - 11.1 - 1.59 - 0.131		193.049	1	11.4322
PET2	77207	4-O-(2-hydroxyethyl) 1-O-methyl benzene-1,4-dicarboxylate	C11H12O5	M+H-H2O	57.4	97.1	-2.46771	92.8153	100 - 12.2 - 1.71 - 0.148		207.065	1	19.9265
PET2	87243	2-(2-hydroxyethoxycarbonyl)benzoic acid	C10H10O5	M+H-H2O	57.3	96.8	-1.95126	92.146	100 - 11.1 - 1.59 - 0.131		193.049	1	19.0115
PET2	75149	2-[2-(2-hydroxyethoxy)ethoxycarbonyl]benzoic acid	C12H14O6	M+H-H2O	54.8	83.5	-1.54537	92.4658	100 - 13.4 - 2.06 - 0.195		237.075	1	21.0899
PET2	23616336	2-acetyloxyethyl 2-hydroxybenzoate	C11H12O5	M+H-H2O	51.4	68.1	-2.94037	92.5667	100 - 12.2 - 1.71 - 0.148		207.065	1	21.0777
PET2	3018998	2-hydroxyethyl 2-(3,4-dimethylphenoxy)acetate	C12H16O4	M+H-H2O	51	62.3	0.113833	92.6933	100 - 13.3 - 1.64 - 0.14		207.102	1	26.4452
PET2	62109	N-[3-(dimethylamino)propyl]octadecanamide	C23H48N2O	M+H	50.6	57.4	-2.73999	98.6875	100 - 26.2 - 3.5 - 0.319		369.383	1	28.9965
PET2	5464155	4-(ethoxymethyl)-10-formyl-3,9-dihydroxy-1,7-dimethyl-6-oxobenzo[b][1,4]benzodioxepine-2-carboxylic acid	C20H18O9	M+H-H2O, M+Na	48.3	52	-0.25282	89.9284	100 - 22.2 - 4.19 - 0.566	402.095	385.092	1	19.0072
PET2	196979	1,8-dihydroxy-3-methyl-6-[(2S,3R,4R,5R,6S)-3,4,5-trihydroxy-6-methyloxan-2-yl]oxyanthracene-9,10-dione	C21H20O9	M+H-H2O	44	28.8	-0.562235	92.1197	100 - 23.3 - 4.44 - 0.613		399.107	1	24.2432
PET2	44149086	8-tricyclo[5.2.1.02,6]decanylmethyl 2-ethylhexanoate	C19H32O2	M+H, M+Na	42.9	27.6	-2.34726	89.9224	100 - 21 - 2.5 - 0.218	292.24	293.247	1	33.4363
PET2	98052	methyl 2-[[(8-hydroxyquinolin-7-yl)-phenylmethyl]amino]benzoate	C24H20N2O3	M+2Na-H	42.6	27.9	-2.29574	87.7271	100 - 27 - 4.13 - 0.458		429.118	1	24.2391
PET2	5280450	(9Z,12Z)-octadeca-9,12-dienoic acid	C18H32O2	M+Na	40.7	26.9	4.32031	81.7035	100 - 19.9 - 2.29 - 0.193		303.231	1	29.3852
PET3	5364495	(Z)-hexadec-11-enal	C16H30O	M+H	58.2	98.1	-2.00127	95.3692	100 - 17.7 - 1.68 - 0.113		239.236	1	27.607
PET3	87243	2-(2-hydroxyethoxycarbonyl)benzoic acid	C10H10O5	M+H-H2O	57.7	96.8	-1.5378	93.7273	100 - 11.1 - 1.59 - 0.131		193.049	1	11.4322
PET3	77207	4-O-(2-hydroxyethyl) 1-O-methyl benzene-1,4-dicarboxylate	C11H12O5	M+H-H2O	57.4	97.1	-2.46771	92.8153	100 - 12.2 - 1.71 - 0.148		207.065	1	19.9265
PET3	87243	2-(2-hydroxyethoxycarbonyl)benzoic acid	C10H10O5	M+H-H2O	57.3	96.8	-1.95126	92.146	100 - 11.1 - 1.59 - 0.131		193.049	1	19.0115
PET3	93792	ethyl 2-(2,4-dihydroxyphenyl)-2-oxoacetate	C10H10O5	M+H-H2O	55.6	87.7	-2.21244	93.092	100 - 11.1 - 1.59 - 0.131		193.049	1	24.8136
PET3	75149	2-[2-(2-hydroxyethoxy)ethoxycarbonyl]benzoic acid	C12H14O6	M+H-H2O	54.8	83.5	-1.54537	92.4658	100 - 13.4 - 2.06 - 0.195		237.075	1	21.0899
PET3	90534	2-decoxycarbonylbenzoic acid	C18H26O4	M+Na	54.1	81.5	3.90043	93.5174	100 - 19.9 - 2.7 - 0.275		329.174	1	27.6535
PET3	83151	5-acetyl-2-hydroxybenzoic acid	C9H8O4	M+H-H2O	52.1	71	-2.22261	91.9105	100 - 9.98 - 1.27		163.039	1	24.2351
PET3	98934	1,8-dimethyl-4-propan-2-ylspiro[4.5]decane-3,9-dione	C15H24O2	M+H-H2O	51.4	70.2	-3.92178	91.2759	100 - 16.6 - 1.7 - 0.13		219.173	1	25.2159
PET3	23616336	2-acetyloxyethyl 2-hydroxybenzoate	C11H12O5	M+H-H2O	51.4	68.1	-2.94037	92.5667	100 - 12.2 - 1.71 - 0.148		207.065	1	21.0777
PET3	3018998	2-hydroxyethyl 2-(3,4-dimethylphenoxy)acetate	C12H16O4	M+H-H2O	51	62.3	0.113833	92.6933	100 - 13.3 - 1.64 - 0.14		207.102	1	26.4452
PET3	10087	9-hydroxyfluorene-9-carboxylic acid	C14H10O3	M+H-H2O	50.4	64.8	-3.36929	90.9236	100 - 15.4 - 1.72 - 0.143		209.059	1	18.7402
PET3	196979	1,8-dihydroxy-3-methyl-6-[(2S,3R,4R,5R,6S)-3,4,5-trihydroxy-6-methyloxan-2-yl]oxyanthracene-9,10-dione	C21H20O9	M+H-H2O, M+Na	49.2	58.7	-1.36684	88.9915	100 - 23.3 - 4.44 - 0.613	416.11	439.099	1	21.0777
PET3	5464155	4-(ethoxymethyl)-10-formyl-3,9-dihydroxy-1,7-dimethyl-6-oxobenzo[b][1,4]benzodioxepine-2-carboxylic acid	C20H18O9	M+H-H2O, M+Na	48.3	52	-0.25282	89.9284	100 - 22.2 - 4.19 - 0.566	402.095	385.092	1	19.0072
PET3	6680	1-hydroxy-4-(4-methylanilino)anthracene-9,10-dione	C21H15NO3	M+H	47.7	52.6	-2.42018	88.7289	100 - 23.4 - 3.22 - 0.328		330.112	1	27.7303
PET3	117021	2-tetradecoxyaniline	C20H35NO	M+H	47	45.7	-4.33066	94.3534	100 - 22.4 - 2.61 - 0.209		306.278	1	29.0914
PET3	6436377	(Z)-N-propan-2-yloctadec-9-enamide	C21H41NO	M+H	46.1	42.9	-3.80601	91.9488	100 - 23.6 - 2.86 - 0.239		324.325	1	30.9702
PET3	110824	2-[[2-chloro-4-[3-chloro-4-[[1-(4-methylanilino)-1,3-dioxobutan-2-yl]diazenyl]phenyl]phenyl]diazenyl]-N-(4-methylphenyl)-3-oxobutanamide	C34H30Cl2N6O4	M+H-2H2O	45	81.2	4.32153	48.639	100 - 39.5 - 72.3 - 26.5 - 15.7 - 4.86 - 0.956 - 0.139		621.16	1	22.6256
PET3	196979	1,8-dihydroxy-3-methyl-6-[(2S,3R,4R,5R,6S)-3,4,5-trihydroxy-6-methyloxan-2-yl]oxyanthracene-9,10-dione	C21H20O9	M+H-H2O	44	28.8	-0.562235	92.1197	100 - 23.3 - 4.44 - 0.613		399.107	1	24.2432
PET3	9882094	(9Z,12Z,15Z)-octadeca-9,12,15-trienamide	C18H31NO	M+H, M+Na	43.9	29.4	-2.62879	93.1551	100 - 20.2 - 2.15 - 0.159	277.24	278.247	1	27.7349
PET3	18711581	(2S)-2-[bis(carboxymethyl)amino]pentanedioic acid	C9H13NO8	2M+H	43.3	26.2	2.84844	93.9116	100 - 10.6 - 2.15 - 0.187		527.137	1	20.4778
PET3	6436081	(9Z,12Z,15Z)-octadeca-9,12,15-trien-1-ol	C18H32O	M+H-H2O	43	25.9	-3.26198	93.0841	100 - 19.9 - 2.08 - 0.151		247.241	1	27.607
PET3	98052	methyl 2-[[(8-hydroxyquinolin-7-yl)-phenylmethyl]amino]benzoate	C24H20N2O3	M+2Na-H	42.6	27.9	-2.29574	87.7271	100 - 27 - 4.13 - 0.458		429.118	1	24.2391
PET3	72822400	6-[2-(11,17-dihydroxy-10,13-dimethyl-3-oxo-7,8,9,11,12,14,15,16-octahydro-6H-cyclopenta[a]phenanthren-17-yl)-2-oxoethoxy]carbonylcyclohex-3-ene-1-carboxylic acid	C29H36O8	M+2Na-H	42.6	26.8	-0.881822	87.3923	100 - 32.1 - 6.62 - 1.02 - 0.129		557.212	1	18.6627
PET3	77207	4-O-(2-hydroxyethyl) 1-O-methyl benzene-1,4-dicarboxylate	C11H12O5	M+H-H2O	40.8	17	-4.82338	92.6229	100 - 12.2 - 1.71 - 0.148		207.064	1	21.2629
PET3	4849	4-phenoxy-3-pyrrolidin-1-yl-5-sulfamoylbenzoic acid	C17H18N2O5S	M+2Na, M+H-2H2O, M+2Na-H	40.7	21.3	-3.97312	86.8185	100 - 20.3 - 7.51 - 1.21 - 0.178	362.092	327.078	1	26.5215
PET3	171427	1-decylpyrrolidin-2-one	C14H27NO	M+H	40.7	16.5	-3.74189	91.4976	100 - 15.9 - 1.38		226.216	1	29.4551
PET3	5280450	(9Z,12Z)-octadeca-9,12-dienoic acid	C18H32O2	M+Na	40.7	26.9	4.32031	81.7035	100 - 19.9 - 2.29 - 0.193		303.231	1	29.3852
PET3	25076635	4-(4,7-dimethyl-2,3,3a,4,5,6,7,7a-octahydro-1H-inden-5-yl)-2-methylcyclohexan-1-one	C18H30O	M+H-H2O, M+H	40.6	13	-1.90919	92.4148	100 - 19.9 - 2.07 - 0.151	262.229	263.236	1	28.5877
PET3	14990169	(1,4a-dimethyl-7-propan-2-yl-2,3,4,4b,5,6,7,8,8a,9,10,10a-dodecahydrophenanthren-1-yl)methanol	C20H36O	M+H-H2O, M+H	40.4	11	-1.31555	92.7875	100 - 22.1 - 2.53 - 0.2	292.276	293.284	1	29.2487
PET4	87243	2-(2-hydroxyethoxycarbonyl)benzoic acid	C10H10O5	M+H-H2O	57.5	96.8	-2.07221	93.1981	100 - 11.1 - 1.59 - 0.131		193.049	1	16.8001
PET4	87243	2-(2-hydroxyethoxycarbonyl)benzoic acid	C10H10O5	M+H-H2O	57.3	96.8	-1.95126	92.146	100 - 11.1 - 1.59 - 0.131		193.049	1	19.0115
PET4	81779	tris[2-(2-butoxyethoxy)ethyl] phosphate	C24H51O10P	M+H, M+Na	57.1	94.9	2.43696	93.5948	100 - 26.9 - 5.54 - 0.841 - 0.108	530.323	531.331	1	25.6939
PET4	22793278	(6R,8S,9R,10S,11S,13S,14S,17R)-6,9-difluoro-11,17-dihydroxy-17-(2-hydroxyacetyl)-10,13-dimethyl-6,7,8,11,12,14,15,16-octahydrocyclopenta[a]phenanthren-3-one	C21H26F2O5	M+H	54.5	88.3	1.47008	86.193	100 - 23.2 - 3.6 - 0.419		397.183	1	19.0918
PET4	2734142	[(1R,2R,3S,4R,5R)-3,4-diacetyloxy-6,8-dioxabicyclo[3.2.1]octan-2-yl] acetate	C12H16O8	2M+H	54.4	87.1	0.954474	86.0579	100 - 13.5 - 2.48 - 0.253		577.177	1	19.2379
PET4	20725980	2,3-diacetyloxypropyl 12-acetyloxyoctadecanoate	C27H48O8	M+Na	50.6	61.6	2.45064	94.2537	100 - 30.1 - 6 - 0.9 - 0.111		523.325	1	27.254
PET4	3017686	tris(2-methylpropyl) 2-acetyloxypropane-1,2,3-tricarboxylate	C20H34O8	M+H, M+Na	50	59.3	-2.26161	93.2834	100 - 22.3 - 4.02 - 0.527	402.224	425.214	1	23.9906
PET4	3023370	N,N-bis(2-hydroxyethyl)-2,2-dimethyloctanamide	C14H29NO3	M+H-H2O, M+Na	48.8	55.7	-2.88689	91.6731	100 - 16 - 1.81 - 0.153	259.214	282.203	1	17.8416
PET4	5464155	4-(ethoxymethyl)-10-formyl-3,9-dihydroxy-1,7-dimethyl-6-oxobenzo[b][1,4]benzodioxepine-2-carboxylic acid	C20H18O9	M+H-H2O, M+Na	48.3	52	-0.25282	89.9284	100 - 22.2 - 4.19 - 0.566	402.095	385.092	1	19.0072
PET4	83683	1,5-diamino-4,8-dihydroxy-2-(4-hydroxyphenyl)anthracene-9,10-dione	C20H14N2O5	M+H-2H2O	47.9	57.2	4.7824	88.0353	100 - 22.7 - 3.49 - 0.402		327.078	1	31.1015
PET4	6680	1-hydroxy-4-(4-methylanilino)anthracene-9,10-dione	C21H15NO3	M+H	47.7	52.6	-2.42018	88.7289	100 - 23.4 - 3.22 - 0.328		330.112	1	27.7303
PET4	56841806	(Z)-4-oxo-4-(1-prop-2-enoyloxypropan-2-yloxy)but-2-enoic acid	C10H12O6	M+H-2H2O	47.7	47.9	-2.11801	93.3163	100 - 11.2 - 1.8 - 0.155		193.049	1	9.2744
PET4	6436460	2-aminobutyl (Z)-octadec-9-enoate	C22H43NO2	M+H-H2O, M+Na	45.6	32.2	1.08575	97.0621	100 - 24.7 - 3.34 - 0.323	353.33	336.326	1	25.8904
PET4	110824	2-[[2-chloro-4-[3-chloro-4-[[1-(4-methylanilino)-1,3-dioxobutan-2-yl]diazenyl]phenyl]phenyl]diazenyl]-N-(4-methylphenyl)-3-oxobutanamide	C34H30Cl2N6O4	M+H-2H2O	45	81.2	4.32153	48.639	100 - 39.5 - 72.3 - 26.5 - 15.7 - 4.86 - 0.956 - 0.139		621.16	1	22.6256
PET4	103631	[2-hydroxy-3-[4-(2-hydroxy-3-prop-2-enoyloxypropoxy)butoxy]propyl] prop-2-enoate	C16H26O8	M+H-H2O	44.3	31	1.46096	92.5301	100 - 17.9 - 3.15 - 0.373		329.16	1	17.778
PET4	82719	(4-chlorophenyl)-(4-methoxyphenyl)methanone	C14H11ClO2	M+H	43	47	-0.687569	68.9503	100 - 15.3 - 33.5 - 5.02 - 0.488		247.052	1	31.0856
PET4	13008589	2-(2-dodecoxy-2-oxoethyl)-2-hydroxybutanedioic acid	C18H32O7	M+H, M+2Na-H	42.9	20.7	-0.142939	93.8103	100 - 20.1 - 3.35 - 0.404	360.215	361.222	1	26.4362
PET4	98052	methyl 2-[[(8-hydroxyquinolin-7-yl)-phenylmethyl]amino]benzoate	C24H20N2O3	M+2Na-H	42.6	27.9	-2.29574	87.7271	100 - 27 - 4.13 - 0.458		429.118	1	24.2391
PET4	5464155	4-(ethoxymethyl)-10-formyl-3,9-dihydroxy-1,7-dimethyl-6-oxobenzo[b][1,4]benzodioxepine-2-carboxylic acid	C20H18O9	M+H-H2O, M+Na	42.2	22.1	-0.348682	89.1134	100 - 22.2 - 4.19 - 0.566	402.095	385.092	1	16.8001
PET4	8417	Scoparone	C11H10O4	M+H	42.1	21.9	-4.12058	93.363	100 - 12.2 - 1.5 - 0.122		207.064	1	16.7597
PET4	113213	1-hexylsulfinylsulfinylhexane	C12H26O2S2	2M+H	41	23.4	-3.43632	85.6346	100 - 15 - 10.5 - 1.39 - 0.373		533.28	1	23.4277
PET5	175956	4-oxo-4-(2-prop-2-enoyloxyethoxy)butanoic acid	C9H12O6	2M+H	58.5	96.8	-0.665082	96.5439	100 - 10.1 - 1.69 - 0.136		433.134	1	18.3075
PET5	2734142	[(1R,2R,3S,4R,5R)-3,4-diacetyloxy-6,8-dioxabicyclo[3.2.1]octan-2-yl] acetate	C12H16O8	2M+H	54.4	87.1	0.954474	86.0579	100 - 13.5 - 2.48 - 0.253		577.177	1	19.2379
PET5	62109	N-[3-(dimethylamino)propyl]octadecanamide	C23H48N2O	M+H	51.3	68.2	-1.33787	89.869	100 - 26.2 - 3.5 - 0.319		369.383	1	23.596
PET5	62109	N-[3-(dimethylamino)propyl]octadecanamide	C23H48N2O	M+H	51.1	63.1	-0.125918	92.3189	100 - 26.2 - 3.5 - 0.319		369.384	1	25.873
PET5	27409	(2-methyl-4-oxo-3-prop-2-enylcyclopent-2-en-1-yl) 2,2,3,3-tetramethylcyclopropane-1-carboxylate	C17H24O3	M+H	47.7	52.6	-3.56734	89.9358	100 - 18.8 - 2.28 - 0.208		277.179	1	18.6456
PET5	169212	2,3-diacetyloxypropyl dodecanoate	C19H34O6	M+Na	47	45.8	-1.15047	90.6997	100 - 21.2 - 3.36 - 0.396		381.224	1	25.1327
PET5	5365371	Erucamide	C22H43NO	M+H, 2M+H, M+Na	46.5	36.2	-1.19976	97.9881	100 - 24.7 - 3.12 - 0.271	337.334	338.341	1	28.4274
PET5	8593	2-phenylquinoline-4-carboxylic acid	C16H11NO2	M+H-H2O, M+H	43.7	29.5	-3.26788	92.8007	100 - 17.9 - 1.91 - 0.152	249.078	232.075	1	24.7927
PET5	82719	(4-chlorophenyl)-(4-methoxyphenyl)methanone	C14H11ClO2	M+H	41.9	44.5	-2.98188	68.6636	100 - 15.3 - 33.5 - 5.02 - 0.488		247.051	1	30.1736
PET5	77207	4-O-(2-hydroxyethyl) 1-O-methyl benzene-1,4-dicarboxylate	C11H12O5	M+H-H2O	40.8	17	-4.82338	92.6229	100 - 12.2 - 1.71 - 0.148		207.064	1	21.2629
PET5	139595000	(17S,18S)-18-(2-carboxyethyl)-20-(carboxymethyl)-12-ethenyl-7-ethyl-8-formyl-3,13,17-trimethyl-17,18-dihydroporphyrin-2-carboxylic acid	C34H32N4O7	M+Na	40.2	12.5	-0.0167273	88.5944	100 - 38.9 - 8.79 - 1.46 - 0.195		631.216	1	20.8349
PLA1	175956	4-oxo-4-(2-prop-2-enoyloxyethoxy)butanoic acid	C9H12O6	2M+H	58.5	96.8	-0.665082	96.5439	100 - 10.1 - 1.69 - 0.136		433.134	1	18.3075
PLA1	175956	4-oxo-4-(2-prop-2-enoyloxyethoxy)butanoic acid	C9H12O6	2M+H	58.1	94.5	1.41224	97.9396	100 - 10.1 - 1.69 - 0.136		433.135	1	17.1167
PLA1	175956	4-oxo-4-(2-prop-2-enoyloxyethoxy)butanoic acid	C9H12O6	2M+H	58.1	95	-1.34455	96.9254	100 - 10.1 - 1.69 - 0.136		433.133	1	17.9595
PLA1	5280335	DErySphingosine	C18H37NO2	M+H	57.6	98.2	-1.21505	91.0345	100 - 20.3 - 2.37 - 0.203		300.289	1	23.6914
PLA1	175956	4-oxo-4-(2-prop-2-enoyloxyethoxy)butanoic acid	C9H12O6	M+H, 2M+H	54.5	76.9	1.59408	97.4947	100 - 10.1 - 1.69 - 0.136	216.064	433.135	1	16.1123
PLA1	2734142	[(1R,2R,3S,4R,5R)-3,4-diacetyloxy-6,8-dioxabicyclo[3.2.1]octan-2-yl] acetate	C12H16O8	2M+H	54.4	87.1	0.954474	86.0579	100 - 13.5 - 2.48 - 0.253		577.177	1	19.2379
PLA1	21116972	(2S)-2-[(2-methylpropan-2-yl)oxycarbonylamino]-6-(2-methylsulfonylethoxycarbonylamino)hexanoic acid	C15H28N2O8S	2M+H	54	86.6	-1.68258	85.5702	100 - 18.4 - 7.76 - 1.18 - 0.202		793.319	1	24.864
PLA1	121811	6-methylheptyl diphenyl phosphate	C20H27O4P	M+H, 2M+H, M+Na	53.9	73.8	0.224681	96.244	100 - 22.1 - 3.15 - 0.336	362.165	725.337	1	25.5419
PLA1	3020345	1-methylsulfonyltetradecan-2-ol	C15H32O3S	M+Na	53.1	71.3	-1.85452	96.687	100 - 17.5 - 6.58 - 0.937 - 0.121		315.196	1	24.4255
PLA1	67123	2-[2-(2-benzoyloxyethoxy)ethoxy]ethyl benzoate	C20H22O6	M+H, M+Na	52.6	69.8	-1.68589	95.1422	100 - 22.1 - 3.56 - 0.427	358.141	381.13	1	25.9034
PLA1	81790	3,6-dioxabicyclo[6.3.1]dodeca-1(12),8,10-triene-2,7-dione	C10H8O4	2M+H	52.6	65.8	-0.644346	98.0023	100 - 11.1 - 1.38 - 0.107		385.092	1	20.0963
PLA1	44149553	4-benzyl-7-(4-chlorobutoxy)-6-methyl-1,3-dihydrofuro[3,4-c]pyridine	C19H22ClNO2	M+H-H2O	52	98.2	3.91713	66.1874	100 - 21.2 - 34.5 - 7.01 - 0.832		314.132	1	13.1833
PLA1	65112	N-[3-hydroxy-1-(4-nitrophenyl)-1-oxopropan-2-yl]acetamide	C11H12N2O5	2M+H	51.4	61.1	-2.96763	99.187	100 - 13 - 1.8 - 0.161		505.155	1	18.5089
PLA1	62109	N-[3-(dimethylamino)propyl]octadecanamide	C23H48N2O	M+H	51.1	63.1	-0.125918	92.3189	100 - 26.2 - 3.5 - 0.319		369.384	1	25.873
PLA1	25803	[1-butoxy-3-(5-ethyl-2,4,6-trioxo-5-phenyl-1,3-diazinan-1-yl)propan-2-yl] carbamate	C20H27N3O6	M+2Na-H	50.3	62	-2.21398	92.0718	100 - 23.3 - 3.82 - 0.469		450.16	1	15.7952
PLA1	54263204	2,2-bis(3,5,5-trimethylhexanoyloxymethyl)butyl 3,5,5-trimethylhexanoate	C33H62O6	M+Na	50.3	63.4	1.54705	89.9948	100 - 36.6 - 7.75 - 1.2 - 0.149		577.445	1	31.152
PLA1	19389417	2-butoxyethyl phosphate	C6H13O5P-2	M+H, M+Na	48.8	49.1	-0.6543	95.5055	100 - 6.83 - 1.23	196.05	219.039	1	7.18028
PLA1	3018119	8-(diethylamino)-1,3,7-trimethylpurine-2,6-dione	C12H19N5O2	M+H-2H2O	48.6	47.9	1.95295	97.258	100 - 15.1 - 1.48 - 0.109		230.141	1	14.3678
PLA1	8289	Triphenylphosphate	C18H15O4P	M+H, M+Na	48.5	48.5	2.55161	96.8641	100 - 19.8 - 2.68 - 0.272	326.072	327.079	1	27.1815
PLA1	5464155	4-(ethoxymethyl)-10-formyl-3,9-dihydroxy-1,7-dimethyl-6-oxobenzo[b][1,4]benzodioxepine-2-carboxylic acid	C20H18O9	M+H-H2O, M+Na	48.3	52	-0.25282	89.9284	100 - 22.2 - 4.19 - 0.566	402.095	385.092	1	19.0072
PLA1	16205999	2-hydroxyhexyl dihydrogen phosphate	C6H15O5P	M+H, M+Na	47.2	44.2	-3.27306	95.6148	100 - 6.85 - 1.23	198.065	221.054	1	8.42675
PLA1	2734142	[(1R,2R,3S,4R,5R)-3,4-diacetyloxy-6,8-dioxabicyclo[3.2.1]octan-2-yl] acetate	C12H16O8	2M+H	46.9	43.3	0.546798	91.6743	100 - 13.5 - 2.48 - 0.253		577.177	1	17.9595
PLA1	6452205	[(2R,3R,4R,5R)-4-benzoyloxy-5-(2,4-dioxopyrimidin-1-yl)-2-(hydroxymethyl)oxolan-3-yl] benzoate	C23H20N2O8	2M+H	46.6	37.8	1.97002	97.4493	100 - 26.1 - 4.92 - 0.692		905.253	1	19.4374
PLA1	25076635	4-(4,7-dimethyl-2,3,3a,4,5,6,7,7a-octahydro-1H-inden-5-yl)-2-methylcyclohexan-1-one	C18H30O	M+H-H2O, M+H	46.4	40.3	-1.74746	93.6691	100 - 19.9 - 2.07 - 0.151	262.229	263.236	1	27.284
PLA1	25803	[1-butoxy-3-(5-ethyl-2,4,6-trioxo-5-phenyl-1,3-diazinan-1-yl)propan-2-yl] carbamate	C20H27N3O6	M+2Na-H	46.2	42.4	-2.18546	91.4853	100 - 23.3 - 3.82 - 0.469		450.16	1	16.4939
PLA1	5140913	ethyl 1-ethyl-6,7,8-trifluoro-4-oxoquinoline-3-carboxylate	C14H12F3NO3	2M+H	46.2	42.5	-4.93395	94.2279	100 - 15.8 - 1.78 - 0.15		599.158	1	18.5132
PLA1	16205119	1-amino-4-hydroxy-5,8-bis(methylamino)anthracene-9,10-dione	C16H15N3O3	M+H-H2O	46.1	41.6	-2.86122	92.1128	100 - 18.7 - 2.27 - 0.207		280.107	1	13.0154
PLA1	72095	5-amino-N-butyl-2-prop-2-ynoxybenzamide	C14H18N2O2	M+H-H2O	46	40.5	-0.0279306	89.6769	100 - 16.2 - 1.63 - 0.124		229.134	1	14.0678
PLA1	175956	4-oxo-4-(2-prop-2-enoyloxyethoxy)butanoic acid	C9H12O6	2M+H	45.6	31.5	1.00973	97.5435	100 - 10.1 - 1.69 - 0.136		433.134	1	15.7952
PLA1	14257662	(2S)-N-[(2S)-6-amino-1-[(2-amino-2-oxoethyl)amino]-1-oxohexan-2-yl]-1-[(4R,7S,10S,13S,16S,19R)-19-amino-7-(2-amino-2-oxoethyl)-10-(3-amino-3-oxopropyl)-13,16-dibenzyl-6,9,12,15,18-pentaoxo-1,2-dithia-5,8,11,14,17-pentazacycloicosane-4-carbonyl]pyrrolidine-2-carboxamide	C46H65N13O11S2	M+H	45.5	41.5	1.79629	88.113	100 - 57.3 - 27.4 - 9.37 - 2.66 - 0.633 - 0.13		1040.45	1	27.005
PLA1	110824	2-[[2-chloro-4-[3-chloro-4-[[1-(4-methylanilino)-1,3-dioxobutan-2-yl]diazenyl]phenyl]phenyl]diazenyl]-N-(4-methylphenyl)-3-oxobutanamide	C34H30Cl2N6O4	M+H-2H2O	45	81.2	4.32153	48.639	100 - 39.5 - 72.3 - 26.5 - 15.7 - 4.86 - 0.956 - 0.139		621.16	1	22.6256
PLA1	91421	N-[3-(cinnamylideneamino)propyl]-3-phenylprop-2-en-1-imine	C21H22N2	M+H, M+Na	44.4	33.8	-4.49891	93.6137	100 - 23.7 - 2.68 - 0.193	302.177	303.184	1	21.9556
PLA1	25803	[1-butoxy-3-(5-ethyl-2,4,6-trioxo-5-phenyl-1,3-diazinan-1-yl)propan-2-yl] carbamate	C20H27N3O6	M+2Na-H	44.2	31.6	-3.03828	92.9718	100 - 23.3 - 3.82 - 0.469		450.16	1	16.1123
PLA1	6452205	[(2R,3R,4R,5R)-4-benzoyloxy-5-(2,4-dioxopyrimidin-1-yl)-2-(hydroxymethyl)oxolan-3-yl] benzoate	C23H20N2O8	2M+H	43.9	25.1	2.14543	97.0124	100 - 26.1 - 4.92 - 0.692		905.253	1	20.0877
PLA1	16205851	(2-hydroxy-3-prop-2-enoxypropyl) 3-oxobutanoate	C10H16O5	M+H, M+Na	43.9	26.5	0.455565	93.6006	100 - 11.2 - 1.6 - 0.132	216.1	239.089	1	10.269
PLA1	6434889	(1'R,2R,3S,4'S,6S,8'R,10'E,12'S,13'S,14'E,16'E,20'R,21'R,24'S)-2-[(2S)-butan-2-yl]-21',24'-dihydroxy-12'-[(2R,4S,5S,6S)-5-[(2S,4S,5S,6S)-5-hydroxy-4-methoxy-6-methyloxan-2-yl]oxy-4-methoxy-6-methyloxan-2-yl]oxy-3,11',13',22'-tetramethylspiro[2,3-dihydropyran-6,6'-3,7,19-trioxatetracyclo[15.6.1.14,8.020,24]pentacosa-10,14,16,22-tetraene]-2'-one	C48H72O14	M+H-H2O, M+2Na-H	43.8	31	-2.70675	90.9871	100 - 53.3 - 16.8 - 3.9 - 0.735 - 0.118	872.49	917.461	1	24.6551
PLA1	8593	2-phenylquinoline-4-carboxylic acid	C16H11NO2	M+H-H2O, M+H	43.7	29.5	-3.26788	92.8007	100 - 17.9 - 1.91 - 0.152	249.078	232.075	1	24.7927
PLA1	25803	[1-butoxy-3-(5-ethyl-2,4,6-trioxo-5-phenyl-1,3-diazinan-1-yl)propan-2-yl] carbamate	C20H27N3O6	M+2Na-H	43.7	30.4	-3.05438	91.7418	100 - 23.3 - 3.82 - 0.469		450.16	1	15.5339
PLA1	116457	(2,3-dipentylphenyl) dihydrogen phosphate	C16H27O4P	M+H	43.5	28.7	2.39307	91.8148	100 - 17.8 - 2.31 - 0.223		315.173	1	23.7245
PLA1	2734142	[(1R,2R,3S,4R,5R)-3,4-diacetyloxy-6,8-dioxabicyclo[3.2.1]octan-2-yl] acetate	C12H16O8	2M+H	43.3	17.4	0.319011	99.4127	100 - 13.5 - 2.48 - 0.253		577.176	1	18.5132
PLA1	13008589	2-(2-dodecoxy-2-oxoethyl)-2-hydroxybutanedioic acid	C18H32O7	M+H, M+2Na-H	42.9	20.7	-0.142939	93.8103	100 - 20.1 - 3.35 - 0.404	360.215	361.222	1	26.4362
PLA1	98052	methyl 2-[[(8-hydroxyquinolin-7-yl)-phenylmethyl]amino]benzoate	C24H20N2O3	M+2Na-H	42.6	27.9	-2.29574	87.7271	100 - 27 - 4.13 - 0.458		429.118	1	24.2391
PLA1	85890	5-[2-(1-ethylbenzo[e][1,3]benzothiazol-2-ylidene)ethylidene]-3-heptyl-1-phenyl-2-sulfanylideneimidazolidin-4-one	C31H33N3OS2	M+H	41.7	60.8	3.53396	51.7202	100 - 36.6 - 15.8 - 4.07 - 0.905 - 0.162		528.216	1	17.5733
PLA1	20055356	(2S,5R,6R)-6-[[(2R)-2-(furan-2-ylmethylideneamino)-2-(4-hydroxyphenyl)acetyl]amino]-3,3-dimethyl-7-oxo-4-thia-1-azabicyclo[3.2.0]heptane-2-carboxylic acid	C21H21N3O6S	M+H-2H2O	41.7	40.1	-4.7	73.7534	100 - 25.1 - 8.77 - 1.64 - 0.261		408.099	1	13.4591
PLA1	73744	2-[4-[2-[4-(1,3-benzoxazol-2-yl)phenyl]ethenyl]phenyl]-1,3-benzoxazole	C28H18N2O2	M+H	41.6	28.6	-2.7004	82.6518	100 - 31.3 - 5.14 - 0.589		415.143	1	26.8738
PLA1	62009	2-butoxyethyl dihydrogen phosphate	C6H15O5P	M+H-H2O, M+H	41.2	11.3	0.530373	95.4733	100 - 6.85 - 1.23	198.066	199.073	1	10.3623
PLA1	16205999	2-hydroxyhexyl dihydrogen phosphate	C6H15O5P	M+H-H2O, M+H	41.2	12	0.735683	94.9795	100 - 6.85 - 1.23	198.066	199.073	1	6.42822
PLA1	92926	2,3-dihydroxypropyl decanoate	C13H26O4	M+H-H2O, M+Na	41.1	15.5	-3.68016	94.106	100 - 14.5 - 1.8 - 0.159	246.182	269.171	1	21.9073
PLA1	53461865	[2-[17-hydroxy-10,13,16-trimethyl-11-(4-methylphenyl)sulfonyloxy-3-oxo-2,4,5,6,7,8,9,11,12,14,15,16-dodecahydro-1H-cyclopenta[a]phenanthren-17-yl]-2-oxoethyl] acetate	C31H42O8S	M+H-2H2O	40.8	23.1	0.00781329	81.0223	100 - 35.1 - 12.1 - 2.79 - 0.516		539.246	1	22.1325
PLA1	6680	1-hydroxy-4-(4-methylanilino)anthracene-9,10-dione	C21H15NO3	M+H-H2O, M+H	40.7	20.6	-2.14021	85.739	100 - 23.4 - 3.22 - 0.328	329.104	330.112	1	27.1464
PLA1	3019141	2-[N-ethyl-4-[(2-methoxy-4-nitrophenyl)diazenyl]anilino]ethyl acetate	C19H22N4O5	M+H, M+Na	40.3	10.7	-0.776539	91.9382	100 - 22.5 - 3.43 - 0.394	386.159	387.166	1	13.4438
PLA1	196979	1,8-dihydroxy-3-methyl-6-[(2S,3R,4R,5R,6S)-3,4,5-trihydroxy-6-methyloxan-2-yl]oxyanthracene-9,10-dione	C21H20O9	2M+H	40.1	7.02	3.0431	96.9654	100 - 23.3 - 4.44 - 0.613		833.231	1	19.4671
PLA2	175956	4-oxo-4-(2-prop-2-enoyloxyethoxy)butanoic acid	C9H12O6	2M+H	58.5	96.8	-0.665082	96.5439	100 - 10.1 - 1.69 - 0.136		433.134	1	18.3075
PLA2	175956	4-oxo-4-(2-prop-2-enoyloxyethoxy)butanoic acid	C9H12O6	2M+H	58.1	94.5	1.41224	97.9396	100 - 10.1 - 1.69 - 0.136		433.135	1	17.1167
PLA2	175956	4-oxo-4-(2-prop-2-enoyloxyethoxy)butanoic acid	C9H12O6	2M+H	58.1	95	-1.34455	96.9254	100 - 10.1 - 1.69 - 0.136		433.133	1	17.9595
PLA2	3018654	2-dec-1-enylbutanedioic acid	C14H24O4	M+Na	56.1	89.1	1.20241	92.776	100 - 15.6 - 1.95 - 0.178		279.157	1	21.716
PLA2	175956	4-oxo-4-(2-prop-2-enoyloxyethoxy)butanoic acid	C9H12O6	M+H, 2M+H	54.5	76.9	1.59408	97.4947	100 - 10.1 - 1.69 - 0.136	216.064	433.135	1	16.1123
PLA2	2734142	[(1R,2R,3S,4R,5R)-3,4-diacetyloxy-6,8-dioxabicyclo[3.2.1]octan-2-yl] acetate	C12H16O8	2M+H	54.4	87.1	0.954474	86.0579	100 - 13.5 - 2.48 - 0.253		577.177	1	19.2379
PLA2	25803	[1-butoxy-3-(5-ethyl-2,4,6-trioxo-5-phenyl-1,3-diazinan-1-yl)propan-2-yl] carbamate	C20H27N3O6	M+2Na-H	52	71.4	-3.086	92.1418	100 - 23.3 - 3.82 - 0.469		450.16	1	14.6589
PLA2	70048	1-benzhydrylpiperazine	C17H20N2	2M+H	51.8	78.8	-1.74249	82.4945	100 - 19.3 - 1.77 - 0.102		505.332	1	25.0244
PLA2	65112	N-[3-hydroxy-1-(4-nitrophenyl)-1-oxopropan-2-yl]acetamide	C11H12N2O5	2M+H	51.4	61.1	-2.96763	99.187	100 - 13 - 1.8 - 0.161		505.155	1	18.5089
PLA2	25803	[1-butoxy-3-(5-ethyl-2,4,6-trioxo-5-phenyl-1,3-diazinan-1-yl)propan-2-yl] carbamate	C20H27N3O6	M+2Na-H	50.3	62	-2.21398	92.0718	100 - 23.3 - 3.82 - 0.469		450.16	1	15.7952
PLA2	6451771	1,4-bis(2-ethyl-6-methylanilino)anthracene-9,10-dione	C32H30N2O2	M+H	50	61.6	1.80964	90.692	100 - 35.8 - 6.62 - 0.843		475.239	1	30.3228
PLA2	6613	3-[[(2R)-2,4-dihydroxy-3,3-dimethylbutanoyl]amino]propanoic acid	C9H17NO5	2M+H	49.2	51.4	3.11486	98.3247	100 - 10.5 - 1.52 - 0.121		439.23	1	25.2655
PLA2	5464155	4-(ethoxymethyl)-10-formyl-3,9-dihydroxy-1,7-dimethyl-6-oxobenzo[b][1,4]benzodioxepine-2-carboxylic acid	C20H18O9	M+H-H2O, M+Na	48.3	52	-0.25282	89.9284	100 - 22.2 - 4.19 - 0.566	402.095	385.092	1	19.0072
PLA2	18711581	(2S)-2-[bis(carboxymethyl)amino]pentanedioic acid	C9H13NO8	2M+H	47.6	48.9	1.96331	91.1838	100 - 10.6 - 2.15 - 0.187		527.137	1	16.2817
PLA2	2734142	[(1R,2R,3S,4R,5R)-3,4-diacetyloxy-6,8-dioxabicyclo[3.2.1]octan-2-yl] acetate	C12H16O8	2M+H	46.9	43.3	0.546798	91.6743	100 - 13.5 - 2.48 - 0.253		577.177	1	17.9595
PLA2	6452205	[(2R,3R,4R,5R)-4-benzoyloxy-5-(2,4-dioxopyrimidin-1-yl)-2-(hydroxymethyl)oxolan-3-yl] benzoate	C23H20N2O8	2M+H	46.6	37.8	1.97002	97.4493	100 - 26.1 - 4.92 - 0.692		905.253	1	19.4374
PLA2	25803	[1-butoxy-3-(5-ethyl-2,4,6-trioxo-5-phenyl-1,3-diazinan-1-yl)propan-2-yl] carbamate	C20H27N3O6	M+2Na-H	46.2	42.4	-2.18546	91.4853	100 - 23.3 - 3.82 - 0.469		450.16	1	16.4939
PLA2	5140913	ethyl 1-ethyl-6,7,8-trifluoro-4-oxoquinoline-3-carboxylate	C14H12F3NO3	2M+H	46.2	42.5	-4.93395	94.2279	100 - 15.8 - 1.78 - 0.15		599.158	1	18.5132
PLA2	175956	4-oxo-4-(2-prop-2-enoyloxyethoxy)butanoic acid	C9H12O6	2M+H	45.6	31.5	1.00973	97.5435	100 - 10.1 - 1.69 - 0.136		433.134	1	15.7952
PLA2	110824	2-[[2-chloro-4-[3-chloro-4-[[1-(4-methylanilino)-1,3-dioxobutan-2-yl]diazenyl]phenyl]phenyl]diazenyl]-N-(4-methylphenyl)-3-oxobutanamide	C34H30Cl2N6O4	M+H-2H2O	45	81.2	4.32153	48.639	100 - 39.5 - 72.3 - 26.5 - 15.7 - 4.86 - 0.956 - 0.139		621.16	1	22.6256
PLA2	74935315	methyl 2-[formyl(1-phenylethyl)amino]-3-oxopropanoate	C13H15NO4	2M+H	44.7	31.5	-4.25598	97.1828	100 - 14.8 - 1.83 - 0.164		499.205	1	15.4071
PLA2	3024241	1-[[5-(hydroxymethyl)furan-2-yl]methoxy]propan-2-ol	C9H14O4	M+H, 2M+H	44.6	25	-0.71426	99.128	100 - 10 - 1.27	186.089	373.185	1	25.5462
PLA2	25803	[1-butoxy-3-(5-ethyl-2,4,6-trioxo-5-phenyl-1,3-diazinan-1-yl)propan-2-yl] carbamate	C20H27N3O6	M+2Na-H	44.2	31.6	-3.03828	92.9718	100 - 23.3 - 3.82 - 0.469		450.16	1	16.1123
PLA2	25803	[1-butoxy-3-(5-ethyl-2,4,6-trioxo-5-phenyl-1,3-diazinan-1-yl)propan-2-yl] carbamate	C20H27N3O6	M+2Na-H	43.7	30.4	-3.05438	91.7418	100 - 23.3 - 3.82 - 0.469		450.16	1	15.5339
PLA2	2734142	[(1R,2R,3S,4R,5R)-3,4-diacetyloxy-6,8-dioxabicyclo[3.2.1]octan-2-yl] acetate	C12H16O8	2M+H	43.3	17.4	0.319011	99.4127	100 - 13.5 - 2.48 - 0.253		577.176	1	18.5132
PLA2	70625	2-(1,3,2-dioxaphospholan-2-yloxy)ethanol	C4H9O4P	M+H, 2M+H	43	19.8	-1.78806	97.252	100 - 4.58 - 0.904	152.024	153.031	1	16.4239
PLA2	77782	tricyclohexyl 2-hydroxypropane-1,2,3-tricarboxylate	C24H38O7	M+H	42.6	21	-1.23459	93.6966	100 - 26.7 - 4.85 - 0.662		439.268	1	25.0863
PLA2	126375	tert-butyl N-[(2S)-1-[[(2S)-1-[[(2S)-6-amino-1-[(4-methyl-2-oxochromen-7-yl)amino]-1-oxohexan-2-yl]amino]-4-methyl-1-oxopentan-2-yl]amino]-3-methyl-1-oxobutan-2-yl]carbamate	C32H49N5O7	M+H-2H2O	42.3	14.1	-0.31343	97.9597	100 - 37.3 - 8.19 - 1.33 - 0.174		580.349	1	24.4757
PLA2	8351	1,3,3-trimethyl-2-methylideneindole	C12H15N	2M+H	42.1	14.9	-2.07769	98.0317	100 - 13.5 - 0.843		347.247	1	25.5755
PLA2	82719	(4-chlorophenyl)-(4-methoxyphenyl)methanone	C14H11ClO2	M+H	41.9	44.5	-2.98188	68.6636	100 - 15.3 - 33.5 - 5.02 - 0.488		247.051	1	30.1736
PLA2	85890	5-[2-(1-ethylbenzo[e][1,3]benzothiazol-2-ylidene)ethylidene]-3-heptyl-1-phenyl-2-sulfanylideneimidazolidin-4-one	C31H33N3OS2	M+H	41.7	60.8	3.53396	51.7202	100 - 36.6 - 15.8 - 4.07 - 0.905 - 0.162		528.216	1	17.5733
PLA2	85676	4-hydroxy-5,5-dimethyl-6-propan-2-yl-1,3-diazinan-2-one	C9H18N2O2	M+H, M+Na	41.4	28.5	-3.90593	83.0131	100 - 10.7 - 0.935	186.136	209.125	1	16.3506
PLA2	62009	2-butoxyethyl dihydrogen phosphate	C6H15O5P	M+H-H2O, M+H	41.2	11.3	0.530373	95.4733	100 - 6.85 - 1.23	198.066	199.073	1	10.3623
PLA2	16205999	2-hydroxyhexyl dihydrogen phosphate	C6H15O5P	M+H-H2O, M+H	41.2	12	0.735683	94.9795	100 - 6.85 - 1.23	198.066	199.073	1	6.42822
PLA2	53461865	[2-[17-hydroxy-10,13,16-trimethyl-11-(4-methylphenyl)sulfonyloxy-3-oxo-2,4,5,6,7,8,9,11,12,14,15,16-dodecahydro-1H-cyclopenta[a]phenanthren-17-yl]-2-oxoethyl] acetate	C31H42O8S	M+H-2H2O	40.8	23.1	0.00781329	81.0223	100 - 35.1 - 12.1 - 2.79 - 0.516		539.246	1	22.1325
PLA2	3024241	1-[[5-(hydroxymethyl)furan-2-yl]methoxy]propan-2-ol	C9H14O4	M+H, 2M+H	40.6	5.76	-1.48697	99.0688	100 - 10 - 1.27	186.089	373.185	1	24.8429
PLA2	3126	2-aminooctadecane-1,3-diol	C18H39NO2	M+H-H2O, M+H	40.2	12.2	-4.27641	93.5378	100 - 20.4 - 2.38 - 0.203	301.297	284.294	1	27.0006
PLA2	139595000	(17S,18S)-18-(2-carboxyethyl)-20-(carboxymethyl)-12-ethenyl-7-ethyl-8-formyl-3,13,17-trimethyl-17,18-dihydroporphyrin-2-carboxylic acid	C34H32N4O7	M+Na	40.2	12.5	-0.0167273	88.5944	100 - 38.9 - 8.79 - 1.46 - 0.195		631.216	1	20.8349
PLA2	4963	N-[(4-amino-2-methylpyrimidin-5-yl)methyl]-N-[5-hydroxy-3-(propyldisulfanyl)pent-2-en-2-yl]formamide	C15H24N4O2S2	M+2Na-H	40.1	19.4	-1.31656	82.4871	100 - 19.6 - 11.3 - 1.89 - 0.448		401.105	1	11.2066
PLA2	11291	2-methyl-9-phenyl-1,3,4,9-tetrahydroindeno[2,1-c]pyridine	C19H19N	M+H, M+Na	40	11.3	-2.8242	92.2684	100 - 21.1 - 2.12 - 0.134	261.151	262.158	1	24.8094
PLA3	61590	ethyl 2,4-dioxohexanoate	C8H12O4	M+H, 2M+H, M+H-H2O	58.9	96.5	0.473956	98.7053	100 - 8.94 - 1.18	172.074	345.155	1	19.1342
PLA3	81248	2-[2-[2-[2-[2-[2-[2-[2-[2-[2-[2-(2-hydroxyethoxy)ethoxy]ethoxy]ethoxy]ethoxy]ethoxy]ethoxy]ethoxy]ethoxy]ethoxy]ethoxy]ethanol	C24H50O13	M+H, M+Na, M+2Na	58.2	98.9	-0.376755	92.3185	100 - 27 - 6.18 - 1.01 - 0.144	546.325	569.314	1	11.9042
PLA3	175956	4-oxo-4-(2-prop-2-enoyloxyethoxy)butanoic acid	C9H12O6	2M+H	58.1	94.5	1.41224	97.9396	100 - 10.1 - 1.69 - 0.136		433.135	1	17.1167
PLA3	175956	4-oxo-4-(2-prop-2-enoyloxyethoxy)butanoic acid	C9H12O6	2M+H	58.1	95	-1.34455	96.9254	100 - 10.1 - 1.69 - 0.136		433.133	1	17.9595
PLA3	62097	Iodocarb	C8H12INO2	M+H, M+Na	58	98	1.99432	94.4372	100 - 9.23 - 0.79	280.992	303.981	1	17.9681
PLA3	87168	2-[2-[2-[2-[2-[2-[2-[2-[2-[2-[2-[2-(2-hydroxyethoxy)ethoxy]ethoxy]ethoxy]ethoxy]ethoxy]ethoxy]ethoxy]ethoxy]ethoxy]ethoxy]ethoxy]ethanol	C26H54O14	M+H, M+Na, M+H+Na	57.6	99	-0.846918	90.0457	100 - 29.3 - 7.01 - 1.22 - 0.182	590.351	613.34	1	12.4334
PLA3	84769	2-tert-butylperoxycarbonylbenzoic acid	C12H14O5	M+H-H2O, 2M+H	57.5	97.3	-2.95566	93.6832	100 - 13.3 - 1.85 - 0.167	238.083	221.08	1	20.5855
PLA3	66747	2-hydroxyethyl benzoate	C9H10O3	M+H-H2O, 2M+H	57.3	96.2	-4.34143	95.1278	100 - 9.96 - 1.06	166.062	149.059	1	17.2327
PLA3	10888198	N-(3-methyl-2,6-dihydro-1,3,5-oxadiazin-4-yl)nitramide	C4H8N4O3	M+H, 2M+H	57.1	91.4	4.57462	99.2544	100 - 5.99 - 0.77	160.06	321.128	1	7.12913
PLA3	7348	2-[dodecanoyl(methyl)amino]acetic acid	C15H29NO3	M+H	56.8	93.1	-1.25608	92.5542	100 - 17 - 1.98 - 0.173		272.222	1	25.9644
PLA3	2519	1,3,7-trimethylpurine-2,6-dione	C8H10N4O2	M+H	56.7	94	-4.09913	94.1453	100 - 10.3 - 0.892		195.087	1	7.64023
PLA3	637542	trans-4-Hydroxycinnamic acid	C9H8O3	M+H-H2O	55.9	87.4	2.48218	94.8339	100 - 9.94 - 1.06		147.044	1	12.0269
PLA3	68811	5-[3-(tert-butylamino)-2-hydroxypropoxy]-3,4-dihydro-1H-isoquinoline-2-carbaldehyde	C17H26N2O3	M+H, M+Na	54.5	80.2	-0.505137	93.0659	100 - 19.5 - 2.42 - 0.225	306.194	307.201	1	19.3895
PLA3	22793278	(6R,8S,9R,10S,11S,13S,14S,17R)-6,9-difluoro-11,17-dihydroxy-17-(2-hydroxyacetyl)-10,13-dimethyl-6,7,8,11,12,14,15,16-octahydrocyclopenta[a]phenanthren-3-one	C21H26F2O5	M+H	54.5	88.3	1.47008	86.193	100 - 23.2 - 3.6 - 0.419		397.183	1	19.0918
PLA3	115193	2-[4-(9-fluoro-3-propan-2-yl-5,6-dihydrobenzo[b][1]benzothiepin-5-yl)piperazin-1-yl]ethanol	C23H29FN2OS	M+2Na-H	54.4	91.1	2.06926	83.365	100 - 26.8 - 8.17 - 1.51 - 0.201		445.17	1	19.1342
PLA3	2734142	[(1R,2R,3S,4R,5R)-3,4-diacetyloxy-6,8-dioxabicyclo[3.2.1]octan-2-yl] acetate	C12H16O8	2M+H	54.4	87.1	0.954474	86.0579	100 - 13.5 - 2.48 - 0.253		577.177	1	19.2379
PLA3	9580366	4-[(E)-(diphenylhydrazinylidene)methyl]-N,N-diethylaniline	C23H25N3	M+H	52.7	75.5	-2.62665	91.3106	100 - 26.3 - 3.31 - 0.267		344.211	1	19.523
PLA3	67123	2-[2-(2-benzoyloxyethoxy)ethoxy]ethyl benzoate	C20H22O6	M+H, M+Na	52.6	69.8	-1.68589	95.1422	100 - 22.1 - 3.56 - 0.427	358.141	381.13	1	25.9034
PLA3	83049	4-(3-oxobutanoyloxy)butyl 3-oxobutanoate	C12H18O6	2M+H	52.6	65.8	-0.203675	97.5679	100 - 13.4 - 2.06 - 0.196		517.228	1	17.3862
PLA3	5312688	(E)-octadec-11-en-9-ynoic acid	C18H30O2	M+H-H2O	52.4	69	-1.15826	94.3892	100 - 19.9 - 2.28 - 0.193		261.221	1	26.4991
PLA3	20280	2-[3-(dodecanoylamino)propyl-dimethylazaniumyl]acetate	C19H38N2O3	M+H, M+Na	52	73.5	-3.35355	90.2395	100 - 21.8 - 2.89 - 0.284	342.287	343.294	1	24.2514
PLA3	25803	[1-butoxy-3-(5-ethyl-2,4,6-trioxo-5-phenyl-1,3-diazinan-1-yl)propan-2-yl] carbamate	C20H27N3O6	M+2Na-H	52	71.4	-3.086	92.1418	100 - 23.3 - 3.82 - 0.469		450.16	1	14.6589
PLA3	3024302	2-[2,4-bis(2-methylbutan-2-yl)phenoxy]-N-[4-[(4-cyanophenyl)carbamoylamino]-3,6-dioxocyclohexa-1,4-dien-1-yl]hexanamide	C36H44N4O5	M+H+Na	51.8	77.6	1.82399	83.4356	100 - 41.1 - 9.26 - 1.49 - 0.19		318.164	2	12.4448
PLA3	6535	Triethylphosphate	C6H15O4P	M+H, M+Na	51.6	64.2	-1.42164	95.629	100 - 6.81 - 1.02	182.071	205.06	1	13.5349
PLA3	65112	N-[3-hydroxy-1-(4-nitrophenyl)-1-oxopropan-2-yl]acetamide	C11H12N2O5	2M+H	51.4	61.1	-2.96763	99.187	100 - 13 - 1.8 - 0.161		505.155	1	18.5089
PLA3	3034644	2-[dimethyl-[3-(tetradecanoylamino)propyl]azaniumyl]acetate	C21H42N2O3	M+H	51.2	72.7	-4.66169	88.7581	100 - 24 - 3.38 - 0.351		371.325	1	26.6405
PLA3	225609	[2-[(8S,9R,10S,11S,13S,14S,17R)-9-fluoro-11,17-dihydroxy-10,13-dimethyl-3-oxo-1,2,6,7,8,11,12,14,15,16-decahydrocyclopenta[a]phenanthren-17-yl]-2-oxoethyl] acetate	C23H31FO6	M+2Na-H	50.8	75.9	-4.41271	83.1377	100 - 25.5 - 4.34 - 0.555		467.18	1	16.6456
PLA3	25803	[1-butoxy-3-(5-ethyl-2,4,6-trioxo-5-phenyl-1,3-diazinan-1-yl)propan-2-yl] carbamate	C20H27N3O6	M+2Na-H	50.3	62	-2.21398	92.0718	100 - 23.3 - 3.82 - 0.469		450.16	1	15.7952
PLA3	30956	(16-benzyl-5,12-dihydroxy-5,7,14-trimethyl-13-methylidene-6,18-dioxo-17-azatricyclo[9.7.0.01,15]octadeca-3,9-dien-2-yl) acetate	C30H37NO6	M+H	50	71.3	3.35715	82.7003	100 - 33.5 - 6.66 - 0.979 - 0.116		508.271	1	19.872
PLA3	21117864	[(3S,5R,8R,9S,10S,13R,14S,16S,17R)-3-[(2R,4S,5S,6R)-4,5-dihydroxy-6-methyloxan-2-yl]oxy-14-hydroxy-10,13-dimethyl-17-(5-oxo-2H-furan-3-yl)-1,2,3,4,5,6,7,8,9,11,12,15,16,17-tetradecahydrocyclopenta[a]phenanthren-16-yl] acetate	C31H46O9	M+2Na-H	49.3	61.1	-0.27175	85.8926	100 - 34.4 - 7.59 - 1.25 - 0.169		607.285	1	18.5089
PLA3	8289	Triphenylphosphate	C18H15O4P	M+H, M+Na	48.5	48.5	2.55161	96.8641	100 - 19.8 - 2.68 - 0.272	326.072	327.079	1	27.1815
PLA3	10559379	ethyl 3-hydroxy-5-oxocyclohex-3-ene-1-carboxylate	C9H12O4	M+H-H2O	48	46.9	-1.05676	94.5775	100 - 10 - 1.27		167.07	1	11.6717
PLA3	79603	diethyl 2-acetyloxypropanedioate	C9H14O6	M+Na	47.4	40.1	-1.77082	99.0848	100 - 10.1 - 1.69 - 0.137		241.068	1	28.1233
PLA3	16205999	2-hydroxyhexyl dihydrogen phosphate	C6H15O5P	M+H, M+Na	47.2	44.2	-3.27306	95.6148	100 - 6.85 - 1.23	198.065	221.054	1	8.42675
PLA3	5140913	ethyl 1-ethyl-6,7,8-trifluoro-4-oxoquinoline-3-carboxylate	C14H12F3NO3	2M+H	46.2	42.5	-4.93395	94.2279	100 - 15.8 - 1.78 - 0.15		599.158	1	18.5132
PLA3	41859	(2R,3R,4R,5R)-2-[(1S,2S,3R,4S,6R)-4-amino-3-[[3-amino-6-(aminomethyl)-3,4-dihydro-2H-pyran-2-yl]oxy]-6-(ethylamino)-2-hydroxycyclohexyl]oxy-5-methyl-4-(methylamino)oxane-3,5-diol	C21H41N5O7	M+H	46	42.7	-4.17231	92.4437	100 - 25.3 - 4.51 - 0.601		476.306	1	10.6856
PLA3	175956	4-oxo-4-(2-prop-2-enoyloxyethoxy)butanoic acid	C9H12O6	2M+H	45.6	31.5	1.00973	97.5435	100 - 10.1 - 1.69 - 0.136		433.134	1	15.7952
PLA3	2723722	[(3S,8S,9S,10R,13S,14S,17S)-17-acetyl-10,13-dimethyl-2,3,4,7,8,9,11,12,14,15,16,17-dodecahydro-1H-cyclopenta[a]phenanthren-3-yl] acetate	C23H34O3	M+H+Na	45.5	49.9	2.76461	80.7994	100 - 25.4 - 3.7 - 0.396		191.124	2	24.2391
PLA3	15567	diphenylphosphinic acid	C12H11O2P	M+H, M+Na	45.4	35.1	-3.09514	95.4105	100 - 13.2 - 1.21	218.049	219.056	1	13.2605
PLA3	94578	[3-(propan-2-yloxycarbonylamino)phenyl] N-ethyl-N-phenylcarbamate	C19H22N2O4	M+H, M+Na	45.2	34.6	-0.607356	92.2078	100 - 21.7 - 3.06 - 0.324	342.158	365.147	1	16.0635
PLA3	110824	2-[[2-chloro-4-[3-chloro-4-[[1-(4-methylanilino)-1,3-dioxobutan-2-yl]diazenyl]phenyl]phenyl]diazenyl]-N-(4-methylphenyl)-3-oxobutanamide	C34H30Cl2N6O4	M+H-2H2O	45	81.2	4.32153	48.639	100 - 39.5 - 72.3 - 26.5 - 15.7 - 4.86 - 0.956 - 0.139		621.16	1	22.6256
PLA3	9882094	(9Z,12Z,15Z)-octadeca-9,12,15-trienamide	C18H31NO	M+H	45	34.6	-4.5264	95.5176	100 - 20.2 - 2.15 - 0.159		278.247	1	24.822
PLA3	6454957	[4-(hydroxymethyl)-2-tridecyl-5H-1,3-oxazol-4-yl]methanol	C18H35NO3	M+Na	44	26.2	-1.28231	95.5347	100 - 20.4 - 2.58 - 0.245		336.251	1	27.7487
PLA3	86171	2-benzyl-2-(dimethylamino)-1-(4-morpholin-4-ylphenyl)butan-1-one	C23H30N2O2	M+H-H2O, M+H	43.9	27.4	-1.68602	94.1087	100 - 26 - 3.66 - 0.366	366.23	367.237	1	15.9905
PLA3	94578	[3-(propan-2-yloxycarbonylamino)phenyl] N-ethyl-N-phenylcarbamate	C19H22N2O4	M+H, M+Na	43.9	29.8	-2.50172	92.4508	100 - 21.7 - 3.06 - 0.324	342.157	343.164	1	21.2378
PLA3	6434889	(1'R,2R,3S,4'S,6S,8'R,10'E,12'S,13'S,14'E,16'E,20'R,21'R,24'S)-2-[(2S)-butan-2-yl]-21',24'-dihydroxy-12'-[(2R,4S,5S,6S)-5-[(2S,4S,5S,6S)-5-hydroxy-4-methoxy-6-methyloxan-2-yl]oxy-4-methoxy-6-methyloxan-2-yl]oxy-3,11',13',22'-tetramethylspiro[2,3-dihydropyran-6,6'-3,7,19-trioxatetracyclo[15.6.1.14,8.020,24]pentacosa-10,14,16,22-tetraene]-2'-one	C48H72O14	M+H-H2O, M+2Na-H	43.8	31	-2.70675	90.9871	100 - 53.3 - 16.8 - 3.9 - 0.735 - 0.118	872.49	917.461	1	24.6551
PLA3	75574	2-methylpropyl dihydrogen phosphate	C4H11O4P	M+H	43.7	24.3	1.5962	96.3544	100 - 4.61 - 0.905		155.047	1	13.5349
PLA3	75180	N-(pyridin-2-ylmethylideneamino)pyridin-2-amine	C11H10N4	M+Na	43.5	27.4	2.15849	92.9253	100 - 13.5 - 0.841		221.08	1	21.606
PLA3	18711581	(2S)-2-[bis(carboxymethyl)amino]pentanedioic acid	C9H13NO8	2M+H	43.3	26.2	2.84844	93.9116	100 - 10.6 - 2.15 - 0.187		527.137	1	20.4778
PLA3	72822400	6-[2-(11,17-dihydroxy-10,13-dimethyl-3-oxo-7,8,9,11,12,14,15,16-octahydro-6H-cyclopenta[a]phenanthren-17-yl)-2-oxoethoxy]carbonylcyclohex-3-ene-1-carboxylic acid	C29H36O8	M+2Na-H	42.6	26.8	-0.881822	87.3923	100 - 32.1 - 6.62 - 1.02 - 0.129		557.212	1	18.6627
PLA3	88594	6-[2,2-bis(hydroxymethyl)butoxy]-6-oxohexanoic acid	C12H22O6	M+H-H2O	42.3	19.1	0.557758	93.0769	100 - 13.5 - 2.07 - 0.197		245.138	1	17.7235
PLA3	8289	Triphenylphosphate	C18H15O4P	M+H	42.1	25.3	-2.88574	88.5322	100 - 19.8 - 2.68 - 0.272		327.077	1	20.9498
PLA3	5365371	Erucamide	C22H43NO	M+H, M+Na	42	15.5	-1.40942	95.9882	100 - 24.7 - 3.12 - 0.271	337.334	338.341	1	31.4066
PLA3	135545086	[5-(2-amino-6-oxo-1H-purin-9-yl)-3,4-dihydroxyoxolan-2-yl]methyl [5-(4-amino-2-oxopyrimidin-1-yl)-4-hydroxy-2-(hydroxymethyl)oxolan-3-yl] hydrogen phosphate	C19H25N8O12P	M+Na	41.7	29.1	-4.98786	85.0231	100 - 24.2 - 5.28 - 0.806 - 0.108		611.119	1	17.548
PLA3	78798	2-[2-[2-[2-[2-[2-[2-(2-hydroxyethoxy)ethoxy]ethoxy]ethoxy]ethoxy]ethoxy]ethoxy]ethanol	C16H34O9	M+H, M+Na	41.4	12.5	0.332859	94.746	100 - 18 - 3.38 - 0.415	370.22	393.21	1	9.1301
PLA3	18769587	[2-(12-fluoro-11-hydroxy-6,6,9,13-tetramethyl-16-oxo-5,7-dioxapentacyclo[10.8.0.02,9.04,8.013,18]icosa-14,17-dien-8-yl)-2-oxoethyl] acetate	C26H33FO7	M+H-2H2O	41.4	26.3	3.70236	84.8739	100 - 28.8 - 5.42 - 0.767		441.209	1	19.3071
PLA3	6453270	[(2S,3R,4R,5R)-2,3,5,6-tetrahydroxy-4-[(2S,3R,4S,5R,6R)-3,4,5-trihydroxy-6-(hydroxymethyl)oxan-2-yl]oxyhexyl] dodecanoate	C24H46O12	M+H-2H2O	41.3	21.8	-3.01997	88.2111	100 - 26.9 - 5.96 - 0.953 - 0.131		491.283	1	19.7313
PLA3	62009	2-butoxyethyl dihydrogen phosphate	C6H15O5P	M+H-H2O, M+H	41.2	11.3	0.530373	95.4733	100 - 6.85 - 1.23	198.066	199.073	1	10.3623
PLA3	77218	2-[4-[5-(4-chlorophenyl)-3,4-dihydropyrazol-2-yl]phenyl]sulfonylethanol	C17H17ClN2O3S	M+H-2H2O	40.9	47.8	3.84913	60.9805	100 - 20.2 - 39 - 7.59 - 2.41 - 0.373		329.052	1	15.5048
PLA3	53461865	[2-[17-hydroxy-10,13,16-trimethyl-11-(4-methylphenyl)sulfonyloxy-3-oxo-2,4,5,6,7,8,9,11,12,14,15,16-dodecahydro-1H-cyclopenta[a]phenanthren-17-yl]-2-oxoethyl] acetate	C31H42O8S	M+H-2H2O	40.8	23.1	0.00781329	81.0223	100 - 35.1 - 12.1 - 2.79 - 0.516		539.246	1	22.1325
PLA3	79563	1,3-benzodioxol-5-ylmethyl 2-phenylacetate	C16H14O4	M+Na	40.7	12.9	-1.43417	92.1514	100 - 17.6 - 2.28 - 0.22		293.078	1	26.3746
PLA3	25076635	4-(4,7-dimethyl-2,3,3a,4,5,6,7,7a-octahydro-1H-inden-5-yl)-2-methylcyclohexan-1-one	C18H30O	M+H-H2O, M+H	40.6	13	-1.90919	92.4148	100 - 19.9 - 2.07 - 0.151	262.229	263.236	1	28.5877
PLA3	3019141	2-[N-ethyl-4-[(2-methoxy-4-nitrophenyl)diazenyl]anilino]ethyl acetate	C19H22N4O5	M+H, M+Na, 2M+H	40.3	9.56	-0.666841	92.7332	100 - 22.5 - 3.43 - 0.394	386.159	387.166	1	16.4035
PLA3	79689	2-[2-[2-[2-[2-[2-[2-[2-[2-(2-hydroxyethoxy)ethoxy]ethoxy]ethoxy]ethoxy]ethoxy]ethoxy]ethoxy]ethoxy]ethanol	C20H42O11	M+H, M+Na	40.2	8.2	-0.750726	93.8148	100 - 22.5 - 4.68 - 0.674	458.272	481.262	1	10.6856
PLA3	171021	2-(butylcarbamoyloxy)ethyl 2-methylprop-2-enoate	C11H19NO4	2M+H	40.2	4.19	-0.44447	97.1455	100 - 12.6 - 1.55 - 0.129		459.27	1	19.8338
PLA3	44150216	(2R,3S,4R,5R)-N-(2-aminophenyl)-2,3,4,5,6-pentahydroxyhexanamide	C12H18N2O6	M+H-2H2O, M+2Na-H	40.2	10.5	-1.9072	92.7061	100 - 14.1 - 2.16 - 0.211	286.116	251.102	1	15.6482
PLA3	139595000	(17S,18S)-18-(2-carboxyethyl)-20-(carboxymethyl)-12-ethenyl-7-ethyl-8-formyl-3,13,17-trimethyl-17,18-dihydroporphyrin-2-carboxylic acid	C34H32N4O7	M+Na	40.2	12.5	-0.0167273	88.5944	100 - 38.9 - 8.79 - 1.46 - 0.195		631.216	1	20.8349
PLA3	5282772	(E)-docos-13-enoic acid	C22H42O2	M+H-H2O, 2M+H, M+H-2H2O	40	13.3	-3.02563	90.2474	100 - 24.4 - 3.25 - 0.31	338.317	321.314	1	31.4066
PLA4	11115993	(4S)-4-methyloxolan-2-one	C5H8O2	2M+H	59.2	100	-2.67	99.4162	100 - 5.58 - 0.537		201.112	1	17.9595
PLA4	5364495	(Z)-hexadec-11-enal	C16H30O	M+H	58.2	98.1	-2.00127	95.3692	100 - 17.7 - 1.68 - 0.113		239.236	1	27.607
PLA4	27902	N-(2-hydroxyethyl)octadecanamide	C20H41NO2	M+H	58.1	98.6	-2.04706	94.351	100 - 22.5 - 2.83 - 0.258		328.32	1	25.86
PLA4	175956	4-oxo-4-(2-prop-2-enoyloxyethoxy)butanoic acid	C9H12O6	2M+H	58.1	95	-1.34455	96.9254	100 - 10.1 - 1.69 - 0.136		433.133	1	17.9595
PLA4	84769	2-tert-butylperoxycarbonylbenzoic acid	C12H14O5	M+H-H2O	57.4	97.3	-2.41501	92.428	100 - 13.3 - 1.85 - 0.167		221.08	1	20.236
PLA4	9543675	(E)-octadec-9-enedioic acid	C18H32O4	M+H-H2O	56.7	91.5	1.06216	93.2193	100 - 20 - 2.71 - 0.277		295.227	1	21.7359
PLA4	122409	[3-prop-2-enoyloxy-2-[[3-prop-2-enoyloxy-2,2-bis(prop-2-enoyloxymethyl)propoxy]methyl]-2-(prop-2-enoyloxymethyl)propyl] prop-2-enoate	C28H34O13	M+Na	55.7	89.3	-1.48346	91.1217	100 - 31.2 - 7.37 - 1.29 - 0.19		601.188	1	21.9636
PLA4	4128060	2-[2-(2-prop-2-enoyloxypropoxy)propoxy]propyl prop-2-enoate	C15H24O6	2M+H	54.9	79	0.128427	95.7513	100 - 16.7 - 2.54 - 0.27		601.322	1	21.2004
PLA4	2734142	[(1R,2R,3S,4R,5R)-3,4-diacetyloxy-6,8-dioxabicyclo[3.2.1]octan-2-yl] acetate	C12H16O8	2M+H	54.4	87.1	0.954474	86.0579	100 - 13.5 - 2.48 - 0.253		577.177	1	19.2379
PLA4	21116972	(2S)-2-[(2-methylpropan-2-yl)oxycarbonylamino]-6-(2-methylsulfonylethoxycarbonylamino)hexanoic acid	C15H28N2O8S	2M+H	54	86.6	-1.68258	85.5702	100 - 18.4 - 7.76 - 1.18 - 0.202		793.319	1	24.864
PLA4	74359	tribenzyl phosphate	C21H21O4P	2M+H	52.9	77.7	0.295894	87.2425	100 - 23.1 - 3.37 - 0.368		737.243	1	30.4601
PLA4	20088	octadecanehydrazide	C18H38N2O	M+H	52.2	74.5	-3.08796	90.2502	100 - 20.7 - 2.24 - 0.168		299.305	1	24.322
PLA4	105296	N-(3-morpholin-4-ylpropyl)dodecanamide	C19H38N2O2	M+Na	52.2	75.4	-4.35478	90.4406	100 - 21.8 - 2.67 - 0.238		349.281	1	25.8991
PLA4	20280	2-[3-(dodecanoylamino)propyl-dimethylazaniumyl]acetate	C19H38N2O3	M+H, M+Na	52.1	71.4	-1.46317	90.6812	100 - 21.8 - 2.89 - 0.284	342.288	343.295	1	21.577
PLA4	44151032	[4-methyl-2-(15-methylhexadecyl)-5H-1,3-oxazol-4-yl]methanol	C22H43NO2	M+H-H2O	51.9	73.6	-4.74437	91.5277	100 - 24.7 - 3.34 - 0.323		336.324	1	26.5215
PLA4	18666587	(1R)-1-[(4R,4aR,8aS)-2,6-bis(3,4-dimethylphenyl)-4,4a,8,8a-tetrahydro-[1,3]dioxino[5,4-d][1,3]dioxin-4-yl]ethane-1,2-diol	C24H30O6	M+H, M+Na	51.5	70.9	-2.33448	89.2963	100 - 26.5 - 4.61 - 0.602	414.203	415.211	1	19.2121
PLA4	65112	N-[3-hydroxy-1-(4-nitrophenyl)-1-oxopropan-2-yl]acetamide	C11H12N2O5	2M+H	51.4	61.1	-2.96763	99.187	100 - 13 - 1.8 - 0.161		505.155	1	18.5089
PLA4	130370	1-(octadecylamino)propan-2-ol	C21H45NO	M+Na	51.3	70.8	4.87592	91.4268	100 - 23.6 - 2.87 - 0.24		350.341	1	30.4286
PLA4	56842421	tricosyl (2S)-5-oxopyrrolidine-2-carboxylate	C28H53NO3	M+H-2H2O	51.3	66.2	0.48305	90.7927	100 - 31.4 - 5.37 - 0.657		416.389	1	28.0883
PLA4	44151032	[4-methyl-2-(15-methylhexadecyl)-5H-1,3-oxazol-4-yl]methanol	C22H43NO2	M+H	51.2	66.5	-1.91816	91.8486	100 - 24.7 - 3.34 - 0.323		354.336	1	26.526
PLA4	62109	N-[3-(dimethylamino)propyl]octadecanamide	C23H48N2O	M+H	51.1	63.1	-0.125918	92.3189	100 - 26.2 - 3.5 - 0.319		369.384	1	25.873
PLA4	20725980	2,3-diacetyloxypropyl 12-acetyloxyoctadecanoate	C27H48O8	M+Na	50.6	61.6	2.45064	94.2537	100 - 30.1 - 6 - 0.9 - 0.111		523.325	1	27.254
PLA4	34148	diphenyl (2-propan-2-ylphenyl) phosphate	C21H21O4P	2M+H	50.4	65.9	-0.794241	87.0149	100 - 23.1 - 3.37 - 0.368		737.242	1	26.1354
PLA4	25803	[1-butoxy-3-(5-ethyl-2,4,6-trioxo-5-phenyl-1,3-diazinan-1-yl)propan-2-yl] carbamate	C20H27N3O6	M+2Na-H	50.3	62	-2.21398	92.0718	100 - 23.3 - 3.82 - 0.469		450.16	1	15.7952
PLA4	3018119	8-(diethylamino)-1,3,7-trimethylpurine-2,6-dione	C12H19N5O2	M+H-2H2O	48.6	47.9	1.95295	97.258	100 - 15.1 - 1.48 - 0.109		230.141	1	14.3678
PLA4	5464155	4-(ethoxymethyl)-10-formyl-3,9-dihydroxy-1,7-dimethyl-6-oxobenzo[b][1,4]benzodioxepine-2-carboxylic acid	C20H18O9	M+H-H2O, M+Na	48.3	52	-0.25282	89.9284	100 - 22.2 - 4.19 - 0.566	402.095	385.092	1	19.0072
PLA4	82518	2-aminoethyl octadecanoate	C20H41NO2	M+H, M+Na	47.4	44.3	0.224581	92.7918	100 - 22.5 - 2.83 - 0.258	327.314	328.321	1	27.3638
PLA4	3033871	1-octylpyrrolidin-2-one	C12H23NO	2M+H	47	42.3	-3.1274	96.1749	100 - 13.6 - 1.07		395.362	1	27.1201
PLA4	2734142	[(1R,2R,3S,4R,5R)-3,4-diacetyloxy-6,8-dioxabicyclo[3.2.1]octan-2-yl] acetate	C12H16O8	2M+H	46.9	43.3	0.546798	91.6743	100 - 13.5 - 2.48 - 0.253		577.177	1	17.9595
PLA4	11558265	(2S)-1-[(2S)-1-[(2S)-2-aminopropanoyl]pyrrolidine-2-carbonyl]pyrrolidine-2-carboxylic acid	C13H21N3O4	2M+H	46.9	55.6	2.03637	81.2168	100 - 15.6 - 1.95 - 0.179		567.315	1	27.6582
PLA4	6452205	[(2R,3R,4R,5R)-4-benzoyloxy-5-(2,4-dioxopyrimidin-1-yl)-2-(hydroxymethyl)oxolan-3-yl] benzoate	C23H20N2O8	2M+H	46.6	37.8	1.97002	97.4493	100 - 26.1 - 4.92 - 0.692		905.253	1	19.4374
PLA4	5365371	Erucamide	C22H43NO	M+H, 2M+H, M+Na	46.5	36.2	-1.19976	97.9881	100 - 24.7 - 3.12 - 0.271	337.334	338.341	1	28.4274
PLA4	6433027	3,5,5-trimethylhexyl (Z)-octadec-9-enoate	C27H52O2	M+2Na-H	46.4	46.1	-3.37281	89.8187	100 - 29.9 - 4.72 - 0.521		453.367	1	27.9408
PLA4	25076635	4-(4,7-dimethyl-2,3,3a,4,5,6,7,7a-octahydro-1H-inden-5-yl)-2-methylcyclohexan-1-one	C18H30O	M+H-H2O, M+H	46.4	40.3	-1.74746	93.6691	100 - 19.9 - 2.07 - 0.151	262.229	263.236	1	27.284
PLA4	25803	[1-butoxy-3-(5-ethyl-2,4,6-trioxo-5-phenyl-1,3-diazinan-1-yl)propan-2-yl] carbamate	C20H27N3O6	M+2Na-H	46.2	42.4	-2.18546	91.4853	100 - 23.3 - 3.82 - 0.469		450.16	1	16.4939
PLA4	5140913	ethyl 1-ethyl-6,7,8-trifluoro-4-oxoquinoline-3-carboxylate	C14H12F3NO3	2M+H	46.2	42.5	-4.93395	94.2279	100 - 15.8 - 1.78 - 0.15		599.158	1	18.5132
PLA4	15433	N,N-Dimethyldodecylamine N-oxide	C14H31NO	M+H	46	43.1	-4.82955	92.3749	100 - 15.9 - 1.39		230.247	1	20.7543
PLA4	5358751	(17E,19E,21E,23E,25E)-4,6,8,10,12,14,15,16,27-nonahydroxy-3-(1-hydroxyhexyl)-17,28-dimethyl-1-oxacyclooctacosa-17,19,21,23,25-pentaen-2-one	C35H58O12	M+Na	45.9	41	4.27633	93.7368	100 - 39 - 9.86 - 1.87 - 0.291		693.385	1	22.0637
PLA4	175956	4-oxo-4-(2-prop-2-enoyloxyethoxy)butanoic acid	C9H12O6	2M+H	45.6	31.5	1.00973	97.5435	100 - 10.1 - 1.69 - 0.136		433.134	1	15.7952
PLA4	14257662	(2S)-N-[(2S)-6-amino-1-[(2-amino-2-oxoethyl)amino]-1-oxohexan-2-yl]-1-[(4R,7S,10S,13S,16S,19R)-19-amino-7-(2-amino-2-oxoethyl)-10-(3-amino-3-oxopropyl)-13,16-dibenzyl-6,9,12,15,18-pentaoxo-1,2-dithia-5,8,11,14,17-pentazacycloicosane-4-carbonyl]pyrrolidine-2-carboxamide	C46H65N13O11S2	M+H	45.5	41.5	1.79629	88.113	100 - 57.3 - 27.4 - 9.37 - 2.66 - 0.633 - 0.13		1040.45	1	27.005
PLA4	69421	hexadecanamide	C16H33NO	M+Na	45.2	36.2	2.38307	92.8536	100 - 18.1 - 1.75 - 0.119		278.246	1	26.157
PLA4	110824	2-[[2-chloro-4-[3-chloro-4-[[1-(4-methylanilino)-1,3-dioxobutan-2-yl]diazenyl]phenyl]phenyl]diazenyl]-N-(4-methylphenyl)-3-oxobutanamide	C34H30Cl2N6O4	M+H-2H2O	45	81.2	4.32153	48.639	100 - 39.5 - 72.3 - 26.5 - 15.7 - 4.86 - 0.956 - 0.139		621.16	1	22.6256
PLA4	44147517	10-methoxy-2,2,8,8-tetramethyl-octahydro-1H-2,4a-methanonapthalene	C16H28O	M+H-H2O, M+H	44.5	34.7	-3.39242	91.7936	100 - 17.7 - 1.67 - 0.112	236.213	237.22	1	24.864
PLA4	103631	[2-hydroxy-3-[4-(2-hydroxy-3-prop-2-enoyloxypropoxy)butoxy]propyl] prop-2-enoate	C16H26O8	M+H-H2O	44.3	31	1.46096	92.5301	100 - 17.9 - 3.15 - 0.373		329.16	1	17.778
PLA4	25803	[1-butoxy-3-(5-ethyl-2,4,6-trioxo-5-phenyl-1,3-diazinan-1-yl)propan-2-yl] carbamate	C20H27N3O6	M+2Na-H	44.2	31.6	-3.03828	92.9718	100 - 23.3 - 3.82 - 0.469		450.16	1	16.1123
PLA4	6912993	(Z)-N-[2-(2-hydroxyethylamino)ethyl]octadec-9-enamide	C22H44N2O2	M+H, M+Na	44.2	30.2	0.645995	91.5499	100 - 25.1 - 3.43 - 0.335	368.341	369.348	1	27.3871
PLA4	547891	icos-11-enamide	C20H39NO	M+H, M+Na, 2M+H	44.1	26.2	-0.666051	95.1509	100 - 22.5 - 2.62 - 0.21	309.303	310.31	1	25.2159
PLA4	6452205	[(2R,3R,4R,5R)-4-benzoyloxy-5-(2,4-dioxopyrimidin-1-yl)-2-(hydroxymethyl)oxolan-3-yl] benzoate	C23H20N2O8	2M+H	43.9	25.1	2.14543	97.0124	100 - 26.1 - 4.92 - 0.692		905.253	1	20.0877
PLA4	16205851	(2-hydroxy-3-prop-2-enoxypropyl) 3-oxobutanoate	C10H16O5	M+H, M+Na	43.9	26.5	0.455565	93.6006	100 - 11.2 - 1.6 - 0.132	216.1	239.089	1	10.269
PLA4	114312	2-(2-hydroxyethylamino)ethyl octadecanoate	C22H45NO3	M+H-H2O, M+Na	43.8	28	-0.361206	91.3698	100 - 24.8 - 3.56 - 0.375	371.34	354.337	1	30.406
PLA4	6434889	(1'R,2R,3S,4'S,6S,8'R,10'E,12'S,13'S,14'E,16'E,20'R,21'R,24'S)-2-[(2S)-butan-2-yl]-21',24'-dihydroxy-12'-[(2R,4S,5S,6S)-5-[(2S,4S,5S,6S)-5-hydroxy-4-methoxy-6-methyloxan-2-yl]oxy-4-methoxy-6-methyloxan-2-yl]oxy-3,11',13',22'-tetramethylspiro[2,3-dihydropyran-6,6'-3,7,19-trioxatetracyclo[15.6.1.14,8.020,24]pentacosa-10,14,16,22-tetraene]-2'-one	C48H72O14	M+H-H2O, M+2Na-H	43.8	31	-2.70675	90.9871	100 - 53.3 - 16.8 - 3.9 - 0.735 - 0.118	872.49	917.461	1	24.6551
PLA4	8593	2-phenylquinoline-4-carboxylic acid	C16H11NO2	M+H-H2O, M+H	43.7	29.5	-3.26788	92.8007	100 - 17.9 - 1.91 - 0.152	249.078	232.075	1	24.7927
PLA4	25803	[1-butoxy-3-(5-ethyl-2,4,6-trioxo-5-phenyl-1,3-diazinan-1-yl)propan-2-yl] carbamate	C20H27N3O6	M+2Na-H	43.7	30.4	-3.05438	91.7418	100 - 23.3 - 3.82 - 0.469		450.16	1	15.5339
PLA4	9882094	(9Z,12Z,15Z)-octadeca-9,12,15-trienamide	C18H31NO	M+H, M+Na	43.7	30.8	-3.72099	91.9213	100 - 20.2 - 2.15 - 0.159	277.24	278.247	1	24.6098
PLA4	2734142	[(1R,2R,3S,4R,5R)-3,4-diacetyloxy-6,8-dioxabicyclo[3.2.1]octan-2-yl] acetate	C12H16O8	2M+H	43.3	17.4	0.319011	99.4127	100 - 13.5 - 2.48 - 0.253		577.176	1	18.5132
PLA4	3034644	2-[dimethyl-[3-(tetradecanoylamino)propyl]azaniumyl]acetate	C21H42N2O3	M+H	43.3	27.6	-2.03623	91.5499	100 - 24 - 3.38 - 0.351		371.326	1	25.9078
PLA4	6436081	(9Z,12Z,15Z)-octadeca-9,12,15-trien-1-ol	C18H32O	M+H-H2O	43	25.9	-3.26198	93.0841	100 - 19.9 - 2.08 - 0.151		247.241	1	27.607
PLA4	113518	3-[[1-(2-aminoethyl)-4,5-dihydroimidazol-2-yl]methyl]oxan-2-one	C11H19N3O2	2M+H	42.8	22.5	0.31013	92.1033	100 - 13.3 - 1.23		451.303	1	27.2448
PLA4	6452078	8-[3-(2-hydroxyoctyl)oxiran-2-yl]octanoic acid	C18H34O4	M+H, M+Na	42.6	18.7	0.182983	94.6396	100 - 20 - 2.72 - 0.277	314.246	337.235	1	22.9875
PLA4	12942137	2-[2-hydroxyethyl(tetradecyl)amino]ethanol	C18H39NO2	M+H-H2O	42.3	19.5	-3.43314	95.8991	100 - 20.4 - 2.38 - 0.203		284.294	1	27.4412
PLA4	8351	1,3,3-trimethyl-2-methylideneindole	C12H15N	2M+H	42.1	14.9	-2.07769	98.0317	100 - 13.5 - 0.843		347.247	1	25.5755
PLA4	57112072	2-[[2-[[5-amino-2-(2-amino-1,4,5,6-tetrahydropyrimidin-6-yl)-1,5-dioxo-1-(1-oxopropan-2-ylamino)pentan-2-yl]amino]-2-oxoethyl]carbamoylamino]-4-methylpentanoic acid	C21H36N8O7	M+H-H2O	42	17.5	-0.426332	93.3064	100 - 26.3 - 4.77 - 0.649		495.267	1	27.9502
PLA4	53427864	9-cyclooct-4-en-1-yl-9-phosphabicyclo[3.3.1]nonane	C16H27P	2M+H	41.8	26	0.816358	84.1581	100 - 17.6 - 1.46		501.378	1	30.6817
PLA4	85890	5-[2-(1-ethylbenzo[e][1,3]benzothiazol-2-ylidene)ethylidene]-3-heptyl-1-phenyl-2-sulfanylideneimidazolidin-4-one	C31H33N3OS2	M+H	41.7	60.8	3.53396	51.7202	100 - 36.6 - 15.8 - 4.07 - 0.905 - 0.162		528.216	1	17.5733
PLA4	16205999	2-hydroxyhexyl dihydrogen phosphate	C6H15O5P	M+H-H2O, M+H	41.2	12	0.735683	94.9795	100 - 6.85 - 1.23	198.066	199.073	1	6.42822
PLA4	88829	2-[2-[2-(2-hydroxyethoxy)ethoxy]ethoxy]ethyl 2-methylprop-2-enoate	C12H22O6	M+H-H2O, M+Na, M+H-2H2O	40.9	9.54	0.0765794	95.2277	100 - 13.5 - 2.07 - 0.197	262.142	245.138	1	11.6639
PLA4	53461865	[2-[17-hydroxy-10,13,16-trimethyl-11-(4-methylphenyl)sulfonyloxy-3-oxo-2,4,5,6,7,8,9,11,12,14,15,16-dodecahydro-1H-cyclopenta[a]phenanthren-17-yl]-2-oxoethyl] acetate	C31H42O8S	M+H-2H2O	40.8	23.1	0.00781329	81.0223	100 - 35.1 - 12.1 - 2.79 - 0.516		539.246	1	22.1325
PLA4	3019141	2-[N-ethyl-4-[(2-methoxy-4-nitrophenyl)diazenyl]anilino]ethyl acetate	C19H22N4O5	M+H, M+Na, 2M+H	40.3	9.56	-0.666841	92.7332	100 - 22.5 - 3.43 - 0.394	386.159	387.166	1	16.4035
PLA4	110736	9,10-diacetyloxyoctadecanoic acid	C22H40O6	M+Na	40.2	8.35	2.28794	95.5979	100 - 24.5 - 4.1 - 0.515		423.273	1	27.607
PLA4	44154034	ethyl 2-(2,5,5,8a-tetramethyl-1,2,3,4,4a,6,7,8-octahydronaphthalen-1-yl)acetate	C18H32O2	M+H-H2O, M+H, M+H-2H2O	40.2	11.1	-2.47235	92.7064	100 - 19.9 - 2.29 - 0.193	280.24	263.236	1	24.9279
PLA4	196979	1,8-dihydroxy-3-methyl-6-[(2S,3R,4R,5R,6S)-3,4,5-trihydroxy-6-methyloxan-2-yl]oxyanthracene-9,10-dione	C21H20O9	2M+H	40.1	7.02	3.0431	96.9654	100 - 23.3 - 4.44 - 0.613		833.231	1	19.4671
PLA4	1711945	(5E,9E)-6,10,14-trimethylpentadeca-5,9,13-trien-2-one	C18H30O	M+H-H2O, M+H	40.1	9.34	-1.36598	92.8772	100 - 19.9 - 2.07 - 0.151	262.229	263.237	1	27.0006
PLA4	11291	2-methyl-9-phenyl-1,3,4,9-tetrahydroindeno[2,1-c]pyridine	C19H19N	M+H, M+Na	40	11.3	-2.8242	92.2684	100 - 21.1 - 2.12 - 0.134	261.151	262.158	1	24.8094
PP1	44151032	[4-methyl-2-(15-methylhexadecyl)-5H-1,3-oxazol-4-yl]methanol	C22H43NO2	M+H	58.7	98.7	-1.46063	96.6052	100 - 24.7 - 3.34 - 0.323		354.336	1	26.7629
PP1	27902	N-(2-hydroxyethyl)octadecanamide	C20H41NO2	M+H	58.1	98.6	-2.04706	94.351	100 - 22.5 - 2.83 - 0.258		328.32	1	25.86
PP1	3023439	2-amino-3-hexyl-4H-imidazol-5-one	C9H17N3O	M+H	57.7	97.1	-4.02508	96.1954	100 - 11.1 - 0.763		184.144	1	16.8819
PP1	84769	2-tert-butylperoxycarbonylbenzoic acid	C12H14O5	M+H-H2O, 2M+H	57.5	97.3	-2.95566	93.6832	100 - 13.3 - 1.85 - 0.167	238.083	221.08	1	20.5855
PP1	61010	3-phenylpropyl formate	C10H12O2	M+H-H2O	57.3	93	-1.11564	95.1121	100 - 11 - 0.961		147.08	1	22.6339
PP1	110620	2-[hexadecyl(2-hydroxyethyl)amino]ethanol	C20H43NO2	M+H	57.1	98.6	-2.76902	90.2238	100 - 22.6 - 2.84 - 0.258		330.336	1	26.9281
PP1	88069	4-Methylphthalic anhydride	C9H6O3	M+H	57	93.1	1.85639	94.1414	100 - 9.92 - 1.06		163.039	1	22.2919
PP1	3018654	2-dec-1-enylbutanedioic acid	C14H24O4	M+Na	56.1	89.1	1.20241	92.776	100 - 15.6 - 1.95 - 0.178		279.157	1	21.716
PP1	3369900	13-methyl-1,4,7,10-tetraoxa-13-azacyclopentadecane	C11H23NO4	M+H-H2O	56.1	88.5	-1.33143	93.4256	100 - 12.7 - 1.56 - 0.13		216.159	1	20.5165
PP1	11971032	6-[2-(4-methylphenyl)-1,3-dioxolan-2-yl]pyridine-2-carbaldehyde	C16H15NO3	M+H-2H2O	56	88.6	0.130921	91.6675	100 - 18 - 2.13 - 0.191		234.091	1	16.8406
PP1	21149630	1-[hexadecyl(methyl)amino]propan-2-ol	C20H43NO	M+H	55.9	91.5	-1.45662	89.7692	100 - 22.5 - 2.63 - 0.211		314.341	1	23.4277
PP1	92070	bis(2-ethylhexyl) 2-hydroxybutanedioate	C20H38O5	M+H-2H2O	55.6	89.9	-1.63707	89.8679	100 - 22.3 - 3.39 - 0.387		323.257	1	18.8865
PP1	641301	p-Coumaraldehyde	C9H8O2	M+H	55.4	86.4	-3.09845	94.5172	100 - 9.9 - 0.849		149.059	1	22.7208
PP1	68811	5-[3-(tert-butylamino)-2-hydroxypropoxy]-3,4-dihydro-1H-isoquinoline-2-carbaldehyde	C17H26N2O3	M+H, M+Na	54.5	80.2	-0.50514	93.0659	100 - 19.5 - 2.42 - 0.225	306.194	307.202	1	19.3895
PP1	39524	1-(1,3-benzodioxol-5-yl)-4,4-dimethylpent-1-en-3-ol	C14H18O3	M+H, M+Na	53.2	73.7	-2.28845	94.7972	100 - 15.5 - 1.73 - 0.145	234.125	235.132	1	19.7697
PP1	9580366	4-[(E)-(diphenylhydrazinylidene)methyl]-N,N-diethylaniline	C23H25N3	M+H	52.7	75.5	-2.62665	91.3106	100 - 26.3 - 3.31 - 0.267		344.211	1	19.523
PP1	20280	2-[3-(dodecanoylamino)propyl-dimethylazaniumyl]acetate	C19H38N2O3	M+H, M+Na	52.1	71.4	-1.46317	90.6812	100 - 21.8 - 2.89 - 0.284	342.288	343.295	1	21.577
PP1	44149553	4-benzyl-7-(4-chlorobutoxy)-6-methyl-1,3-dihydrofuro[3,4-c]pyridine	C19H22ClNO2	M+H-H2O	52	98.2	3.91713	66.1874	100 - 21.2 - 34.5 - 7.01 - 0.832		314.132	1	13.1833
PP1	12298194	methyl (3S,4R)-4-anilino-3-methyl-1-(2-phenylethyl)piperidine-4-carboxylate	C22H28N2O2	M+H-H2O, M+H	51.9	68.5	-1.92088	93.5718	100 - 24.9 - 3.39 - 0.329	352.214	353.222	1	14.0598
PP1	44151032	[4-methyl-2-(15-methylhexadecyl)-5H-1,3-oxazol-4-yl]methanol	C22H43NO2	M+H-H2O	51.9	73.6	-4.74437	91.5277	100 - 24.7 - 3.34 - 0.323		336.324	1	26.5215
PP1	86842	2-phenyl-2-prop-2-enoxypropanamide	C12H15NO2	M+H-H2O, M+H	51.7	68.8	-3.46148	93.7698	100 - 13.6 - 1.26	205.11	206.117	1	18.5731
PP1	5365371	(Z)-docos-13-enamide	C22H43NO	2M+H	51.2	72.7	0.194366	83.4981	100 - 24.7 - 3.12 - 0.271		675.676	1	28.973
PP1	44151032	[4-methyl-2-(15-methylhexadecyl)-5H-1,3-oxazol-4-yl]methanol	C22H43NO2	M+H	51.2	66.5	-1.91816	91.8486	100 - 24.7 - 3.34 - 0.323		354.336	1	26.526
PP1	3018998	2-hydroxyethyl 2-(3,4-dimethylphenoxy)acetate	C12H16O4	M+H-H2O	51	62.3	0.113833	92.6933	100 - 13.3 - 1.64 - 0.14		207.102	1	26.4452
PP1	44151876	4-methyl-10-prop-2-enyltricyclo[6.2.1.02,7]undecane-4,5-diol	C15H24O2	M+H-H2O	50.5	62.2	-2.06479	92.5665	100 - 16.6 - 1.7 - 0.13		219.174	1	19.9562
PP1	3017686	tris(2-methylpropyl) 2-acetyloxypropane-1,2,3-tricarboxylate	C20H34O8	M+H, M+Na	50	59.3	-2.26161	93.2834	100 - 22.3 - 4.02 - 0.527	402.224	425.214	1	23.9906
PP1	3020724	4-[(4-aminophenyl)methyl]-2-[[4-(ethylamino)phenyl]methyl]aniline	C22H25N3	M+H	49.4	60.4	-3.74516	91.2083	100 - 25.2 - 3.04 - 0.234		332.211	1	22.4762
PP1	8430	Lauryl diethanolamide	C16H33NO3	M+H	49.3	59.5	-4.53142	92.0605	100 - 18.2 - 2.17 - 0.195		288.252	1	21.2879
PP1	120088	3-(octadecylamino)propane-1,2-diol	C21H45NO2	M+H	48.7	53.7	-0.56779	90.2635	100 - 23.7 - 3.09 - 0.29		344.352	1	27.6442
PP1	6432975	4-O-butan-2-yl 1-O-(3-hydroxypropyl) (Z)-but-2-enedioate	C11H18O5	M+2Na-H	48.7	52.8	-3.26545	94.3818	100 - 12.3 - 1.72 - 0.149		275.086	1	25.4393
PP1	689043	3,4-dihydroxycinnamic acid	C9H8O4	M+H-H2O	48.6	51.7	-2.0704	93.7107	100 - 9.98 - 1.27		163.039	1	22.7455
PP1	3034644	2-[dimethyl-[3-(tetradecanoylamino)propyl]azaniumyl]acetate	C21H42N2O3	M+H	48.4	57.3	-3.96167	89.1359	100 - 24 - 3.38 - 0.351		371.325	1	24.2971
PP1	76486	trimethoxy(octadecyl)silane	C21H46O3Si	M+H	48.3	51.8	-3.2363	93.3606	100 - 28.4 - 7.76 - 1.28 - 0.151		375.328	1	27.8448
PP1	96732	2,2-diphenylpentanoic acid	C17H18O2	M+H-H2O	48.2	50.8	-1.92526	92.5847	100 - 18.7 - 2.05 - 0.167		237.127	1	19.2379
PP1	83683	1,5-diamino-4,8-dihydroxy-2-(4-hydroxyphenyl)anthracene-9,10-dione	C20H14N2O5	M+H-2H2O	47.9	57.2	4.7824	88.0353	100 - 22.7 - 3.49 - 0.402		327.078	1	31.1015
PP1	369373	2-dodecoxy-6-(hydroxymethyl)oxane-3,4,5-triol	C18H36O6	M+Na	47.5	46.8	-2.58805	93.6004	100 - 20.1 - 3.15 - 0.363		371.24	1	20.5811
PP1	79603	diethyl 2-acetyloxypropanedioate	C9H14O6	M+Na	47.4	40.1	-1.77082	99.0849	100 - 10.1 - 1.69 - 0.137		241.068	1	28.1233
PP1	536976	1-(3,17-dihydroxy-10,13-dimethyl-1,2,3,4,5,6,7,8,9,11,12,14,15,16-tetradecahydrocyclopenta[a]phenanthren-17-yl)ethanone	C21H34O3	M+H-H2O, M+H	47.3	45.7	1.19994	92.3628	100 - 23.2 - 3.19 - 0.324	334.251	335.259	1	26.4991
PP1	44150216	(2R,3S,4R,5R)-N-(2-aminophenyl)-2,3,4,5,6-pentahydroxyhexanamide	C12H18N2O6	M+H-2H2O	47	46.3	-2.32337	91.5325	100 - 14.1 - 2.16 - 0.211		251.102	1	15.1748
PP1	85070	N-(6-acetamidoacridin-3-yl)acetamide	C17H15N3O2	M+H-H2O	46.8	38.8	-2.64121	98.3705	100 - 19.7 - 2.26 - 0.19		276.112	1	24.8939
PP1	44145187	2-[5-hydroxy-3-(hydroxymethyl)pentoxy]carbonylcyclohexane-1-carboxylic acid	C14H24O6	M+H-2H2O	46.8	41.9	-3.39319	96.0257	100 - 15.6 - 2.38 - 0.244		253.143	1	18.0755
PP1	2206	1,5-dimethyl-2-phenylpyrazol-3-one	C11H12N2O	M+H-H2O	46.7	39.9	-2.83395	96.8487	100 - 12.8 - 0.96		171.091	1	14.0678
PP1	13008589	2-(2-dodecoxy-2-oxoethyl)-2-hydroxybutanedioic acid	C18H32O7	M+H	46.5	42.4	-1.6754	92.1329	100 - 20.1 - 3.35 - 0.404		361.221	1	21.2963
PP1	44146343	3-[2-carboxyethyl(octanoyl)amino]propanoic acid	C14H25NO5	M+H-2H2O	46.5	43.4	-3.3662	93.231	100 - 16 - 2.22 - 0.219		252.159	1	16.6661
PP1	44148820	[4-methyl-1-(3-methyl-2-bicyclo[2.2.1]hept-5-enyl)pent-3-enyl] acetate	C16H24O2	M+H-H2O, M+H	46.5	44.2	-3.38875	92.2399	100 - 17.7 - 1.88 - 0.148	248.177	249.184	1	21.4273
PP1	3023370	N,N-bis(2-hydroxyethyl)-2,2-dimethyloctanamide	C14H29NO3	M+H-H2O, M+Na	46.4	42.1	-2.76457	93.0131	100 - 16 - 1.81 - 0.153	259.214	282.203	1	17.3118
PP1	68811	5-[3-(tert-butylamino)-2-hydroxypropoxy]-3,4-dihydro-1H-isoquinoline-2-carbaldehyde	C17H26N2O3	M+H, M+Na	46.2	37.1	-0.39292	94.1646	100 - 19.5 - 2.42 - 0.225	306.194	307.202	1	20.4906
PP1	139597075	(2Z,6E,8E)-3,7-dimethyl-9-(2,6,6-trimethylcyclohexen-1-yl)nona-2,4,6,8-tetraenoic acid	C20H28O2	M+Na	46.2	44.2	3.43965	91.0238	100 - 22 - 2.72 - 0.244		323.199	1	20.5252
PP1	15433	N,N-Dimethyldodecylamine N-oxide	C14H31NO	M+H	46	43.1	-4.82955	92.3748	100 - 15.9 - 1.39		230.247	1	20.7543
PP1	13097	triphenylphosphineoxide	C18H15OP	M+H	45.9	40.4	-2.33799	91.8932	100 - 19.7 - 2.04 - 0.147		279.093	1	17.2952
PP1	6436460	2-aminobutyl (Z)-octadec-9-enoate	C22H43NO2	M+H-H2O, M+Na	45.6	32.2	1.08575	97.0622	100 - 24.7 - 3.34 - 0.323	353.33	336.327	1	25.8904
PP1	94578	[3-(propan-2-yloxycarbonylamino)phenyl] N-ethyl-N-phenylcarbamate	C19H22N2O4	M+H, M+Na	45.2	34.6	-0.60736	92.2078	100 - 21.7 - 3.06 - 0.324	342.158	365.147	1	16.0635
PP1	9882094	(9Z,12Z,15Z)-octadeca-9,12,15-trienamide	C18H31NO	M+H	45	34.6	-4.5264	95.5175	100 - 20.2 - 2.15 - 0.159		278.247	1	24.822
PP1	44150632	1,4-dioxacycloheptadecane-2,3-dione	C15H26O4	M+H-2H2O	45	34.4	-2.52431	93.3915	100 - 16.7 - 2.12 - 0.2		235.169	1	20.9953
PP1	91466	Matrine	C15H24N2O	M+H	44.8	32.4	-4.38193	96.9016	100 - 17.3 - 1.61 - 0.106		249.195	1	17.2661
PP1	91421	N-[3-(cinnamylideneamino)propyl]-3-phenylprop-2-en-1-imine	C21H22N2	M+H, M+Na	44.4	33.8	-4.49891	93.6137	100 - 23.7 - 2.68 - 0.193	302.177	303.184	1	21.9556
PP1	86171	2-benzyl-2-(dimethylamino)-1-(4-morpholin-4-ylphenyl)butan-1-one	C23H30N2O2	M+H-H2O, M+H	43.9	27.4	-1.68602	94.1087	100 - 26 - 3.66 - 0.366	366.23	367.237	1	15.9905
PP1	109954	N,N-diethyl-6,8-dimethyl-9H-fluoren-3-amine	C19H23N	M+H	43.9	33.8	-4.18485	90.7008	100 - 21.2 - 2.13 - 0.135		266.189	1	18.9168
PP1	9882094	(9Z,12Z,15Z)-octadeca-9,12,15-trienamide	C18H31NO	M+H, M+Na	43.7	30.8	-3.72099	91.9213	100 - 20.2 - 2.15 - 0.159	277.24	278.247	1	24.6098
PP1	116457	(2,3-dipentylphenyl) dihydrogen phosphate	C16H27O4P	M+H	43.5	28.7	2.39306	91.8148	100 - 17.8 - 2.31 - 0.223		315.173	1	23.7245
PP1	82719	(4-chlorophenyl)-(4-methoxyphenyl)methanone	C14H11ClO2	M+H	43	47	-0.68757	68.9503	100 - 15.3 - 33.5 - 5.02 - 0.488		247.052	1	31.0856
PP1	443972	[(8S,9S,10R,11S,13S,14S,17R)-17-acetyl-11-hydroxy-10,13-dimethyl-3-oxo-7,8,9,11,12,14,15,16-octahydro-6H-cyclopenta[a]phenanthren-17-yl] propanoate	C24H32O5	M+2Na, M+Na	43	23.9	0.429171	91.6165	100 - 26.5 - 4.4 - 0.547	400.225	223.102	2	14.4991
PP1	6436081	(9Z,12Z,15Z)-octadeca-9,12,15-trien-1-ol	C18H32O	M+H-H2O	43	25.9	-3.26198	93.0841	100 - 19.9 - 2.08 - 0.151		247.241	1	27.607
PP1	98052	methyl 2-[[(8-hydroxyquinolin-7-yl)-phenylmethyl]amino]benzoate	C24H20N2O3	M+2Na-H	42.6	27.9	-2.29574	87.7271	100 - 27 - 4.13 - 0.458		429.118	1	24.2391
PP1	5354172	2-hydroxypropyl (Z,12R)-12-hydroxyoctadec-9-enoate	C21H40O4	M+H-H2O, M+H, M+Na	42.6	27.8	-1.29252	86.7319	100 - 23.3 - 3.42 - 0.375	356.292	379.281	1	27.8905
PP1	6452078	8-[3-(2-hydroxyoctyl)oxiran-2-yl]octanoic acid	C18H34O4	M+H, M+Na	42.6	18.7	0.182983	94.6396	100 - 20 - 2.72 - 0.277	314.246	337.235	1	22.9875
PP1	46927778	(5-amino-2,4-ditert-butylphenyl) methyl carbonate	C16H25NO3	M+H-H2O, M+Na	42.4	24	-2.71647	91.3699	100 - 18.1 - 2.16 - 0.193	279.183	262.179	1	18.5731
PP1	88594	6-[2,2-bis(hydroxymethyl)butoxy]-6-oxohexanoic acid	C12H22O6	M+H-H2O	42.3	19.1	0.557758	93.0769	100 - 13.5 - 2.07 - 0.197		245.138	1	17.7235
PP1	5365371	(Z)-docos-13-enamide	C22H43NO	M+H, M+Na	42.2	14.6	-0.21641	96.8757	100 - 24.7 - 3.12 - 0.271	337.334	338.342	1	28.973
PP1	8351	1,3,3-trimethyl-2-methylideneindole	C12H15N	2M+H	42.1	14.9	-2.07769	98.0317	100 - 13.5 - 0.843		347.248	1	25.5755
PP1	3018453	2-[2-(3-methylphenoxy)ethoxy]ethanol	C11H16O3	M+H-2H2O	42.1	19.5	-1.91777	93.3103	100 - 12.2 - 1.3		161.096	1	21.098
PP1	8417	Scoparone	C11H10O4	M+H	42.1	21.9	-4.12058	93.363	100 - 12.2 - 1.5 - 0.122		207.064	1	16.7597
PP1	8289	Triphenylphosphate	C18H15O4P	M+H	42.1	25.3	-2.88574	88.5322	100 - 19.8 - 2.68 - 0.272		327.077	1	20.9498
PP1	87956	decyl 3,4,5-trihydroxybenzoate	C17H26O5	M+H, M+Na, M+H-H2O	41.8	19.8	-3.31665	93.0102	100 - 18.9 - 2.71 - 0.288	310.177	333.166	1	18.7015
PP1	6452352	2-[2-(2-ethylhexoxy)-2-oxoethyl]-2-hydroxybutanedioic acid	C14H24O7	M+H-2H2O	41.8	21.2	-3.10096	91.7118	100 - 15.7 - 2.59 - 0.277		269.137	1	21.1264
PP1	14990169	(1,4a-dimethyl-7-propan-2-yl-2,3,4,4b,5,6,7,8,8a,9,10,10a-dodecahydrophenanthren-1-yl)methanol	C20H36O	M+H-H2O, M+H	41.7	21.6	-2.29461	89.7503	100 - 22.1 - 2.53 - 0.2	292.276	293.283	1	25.2117
PP1	18769587	[2-(12-fluoro-11-hydroxy-6,6,9,13-tetramethyl-16-oxo-5,7-dioxapentacyclo[10.8.0.02,9.04,8.013,18]icosa-14,17-dien-8-yl)-2-oxoethyl] acetate	C26H33FO7	M+H-2H2O	41.4	26.3	3.70236	84.8739	100 - 28.8 - 5.42 - 0.767		441.209	1	19.3071
PP1	6453270	[(2S,3R,4R,5R)-2,3,5,6-tetrahydroxy-4-[(2S,3R,4S,5R,6R)-3,4,5-trihydroxy-6-(hydroxymethyl)oxan-2-yl]oxyhexyl] dodecanoate	C24H46O12	M+H-2H2O	41.3	21.8	-3.01997	88.2111	100 - 26.9 - 5.96 - 0.953 - 0.131		491.284	1	19.7313
PP1	14572930	tris(2,4-ditert-butylphenyl) phosphate	C42H63O4P	M+H, M+Na	41.3	9.85	0.073118	96.9932	100 - 46.3 - 11.3 - 1.92 - 0.255	662.446	663.454	1	31.1173
PP1	44149734	5,7,7,8,10,10-hexamethyl-3,4,8,9-tetrahydro-1H-benzo[h]isochromene	C19H28O	M+H-H2O	41.3	19.4	-3.61579	91.1478	100 - 20.9 - 2.28 - 0.173		255.21	1	22.8306
PP1	8289	Triphenyl phosphate (TPP)	C18H15O4P	M+H	41.3	26.5	-3.46967	84.2987	100 - 19.8 - 2.68 - 0.272		327.077	1	31.2926
PP1	518900	methyl 2-(4-hydroxyphenyl)acetate	C9H10O3	M+H-H2O, M+H	41.2	14.7	2.97323	94.8852	100 - 9.96 - 1.06	166.064	149.06	1	27.8448
PP1	92926	2,3-dihydroxypropyl decanoate	C13H26O4	M+H-H2O, M+Na	41.1	15.5	-3.68016	94.106	100 - 14.5 - 1.8 - 0.159	246.182	269.171	1	21.9073
PP1	113213	1-hexylsulfinylsulfinylhexane	C12H26O2S2	2M+H	41	23.4	-3.43632	85.6346	100 - 15 - 10.5 - 1.39 - 0.373		533.28	1	23.4277
PP1	88829	2-[2-[2-(2-hydroxyethoxy)ethoxy]ethoxy]ethyl 2-methylprop-2-enoate	C12H22O6	M+H-H2O, M+Na, M+H-2H2O	40.9	9.54	0.076579	95.2277	100 - 13.5 - 2.07 - 0.197	262.142	245.138	1	11.6639
PP1	80459	2-phenylmethoxyphenol	C13H12O2	M+H-H2O	40.8	10.9	-2.61594	96.0113	100 - 14.3 - 1.35		183.08	1	23.9655
PP1	62009	2-butoxyethyl dihydrogen phosphate	C6H15O5P	M+H-H2O	40.6	12.6	4.65949	95.6236	100 - 6.85 - 1.23		181.063	1	17.9724
PP1	66216	2,2-bis(heptanoyloxymethyl)butyl heptanoate	C27H50O6	M+Na	40.3	13.6	-0.34493	88.0983	100 - 30 - 5.58 - 0.774		493.35	1	28.973
PP1	92309	4-decylaniline	C16H27N	M+2Na-H	40.3	7.04	0.924007	95.5018	100 - 18 - 1.52		278.186	1	22.5484
PP1	25076635	4-(4,7-dimethyl-2,3,3a,4,5,6,7,7a-octahydro-1H-inden-5-yl)-2-methylcyclohexan-1-one	C18H30O	M+H-H2O, M+H	40.2	15.4	-4.31638	90.8299	100 - 19.9 - 2.07 - 0.151	262.228	263.236	1	23.4156
PP1	44150216	(2R,3S,4R,5R)-N-(2-aminophenyl)-2,3,4,5,6-pentahydroxyhexanamide	C12H18N2O6	M+H-2H2O, M+2Na-H	40.2	10.5	-1.9072	92.7061	100 - 14.1 - 2.16 - 0.211	286.116	251.102	1	15.6482
PP10	5280335	DErySphingosine	C18H37NO2	M+H	57.6	98.2	-1.21505	91.0345	100 - 20.3 - 2.37 - 0.203		300.289	1	23.6914
PP11	114312	2-(2-hydroxyethylamino)ethyl octadecanoate	C22H45NO3	M+H	46.5	44.3	-2.20901	90.7455	100 - 24.8 - 3.56 - 0.375		372.346	1	23.7827
PP12	20088	octadecanehydrazide	C18H38N2O	M+H	52.2	74.5	-3.08796	90.2502	100 - 20.7 - 2.24 - 0.168		299.305	1	24.322
PP13	98934	1,8-dimethyl-4-propan-2-ylspiro[4.5]decane-3,9-dione	C15H24O2	M+H-H2O	51.4	70.2	-3.92178	91.2759	100 - 16.6 - 1.7 - 0.13		219.173	1	25.2159
PP14	12942137	2-[2-hydroxyethyl(tetradecyl)amino]ethanol	C18H39NO2	M+H	58.4	98.3	-0.898364	95.0154	100 - 20.4 - 2.38 - 0.203		302.305	1	25.2739
PP15	5281571	2,3,4,5-tetrahydroxybenzo[7]annulen-6-one	C11H8O5	M+H-H2O	54.9	87.8	-3.56285	90.6536	100 - 12.2 - 1.7 - 0.147		203.033	1	25.8046
PP16	27902	N-(2-hydroxyethyl)octadecanamide	C20H41NO2	M+H	58.1	98.6	-2.04706	94.351	100 - 22.5 - 2.83 - 0.258		328.32	1	25.86
PP17	6505	Acetyl tributyl citrate	C20H34O8	M+H, M+Na	54.1	78.1	-1.65729	94.5355	100 - 22.3 - 4.02 - 0.527	402.225	425.214	1	26.4452
PP18	44151032	[4-methyl-2-(15-methylhexadecyl)-5H-1,3-oxazol-4-yl]methanol	C22H43NO2	M+H-H2O	51.9	73.6	-4.74437	91.5277	100 - 24.7 - 3.34 - 0.323		336.324	1	26.5215
PP19	44151032	[4-methyl-2-(15-methylhexadecyl)-5H-1,3-oxazol-4-yl]methanol	C22H43NO2	M+H	51.2	66.5	-1.91816	91.8486	100 - 24.7 - 3.34 - 0.323		354.336	1	26.526
PP2	21116141	2-(2-bicyclo[2.2.1]hept-5-enyl)prop-2-enoic acid	C10H12O2	M+H-H2O	58.3	96.7	-3.00903	98.1551	100 - 11 - 0.961		147.08	1	22.0233
PP2	81248	2-[2-[2-[2-[2-[2-[2-[2-[2-[2-[2-(2-hydroxyethoxy)ethoxy]ethoxy]ethoxy]ethoxy]ethoxy]ethoxy]ethoxy]ethoxy]ethoxy]ethoxy]ethanol	C24H50O13	M+H, M+Na, M+2Na	58.2	98.9	-0.376755	92.3185	100 - 27 - 6.18 - 1.01 - 0.144	546.325	569.314	1	11.9042
PP2	87168	2-[2-[2-[2-[2-[2-[2-[2-[2-[2-[2-[2-(2-hydroxyethoxy)ethoxy]ethoxy]ethoxy]ethoxy]ethoxy]ethoxy]ethoxy]ethoxy]ethoxy]ethoxy]ethoxy]ethanol	C26H54O14	M+H, M+Na, M+H+Na	57.6	99	-0.846918	90.0457	100 - 29.3 - 7.01 - 1.22 - 0.182	590.351	613.34	1	12.4334
PP2	61010	3-phenylpropyl formate	C10H12O2	M+H-H2O	57.3	93	-1.11564	95.1121	100 - 11 - 0.961		147.08	1	22.6339
PP2	7348	2-[dodecanoyl(methyl)amino]acetic acid	C15H29NO3	M+H	56.8	93.1	-1.25608	92.5542	100 - 17 - 1.98 - 0.173		272.222	1	25.9644
PP2	73927	3-(4-methylphenyl)propanoic acid	C10H12O2	M+H-H2O, M+2Na-H	56.6	96.6	-4.18396	91.2736	100 - 11 - 0.961	164.083	147.08	1	24.3921
PP2	19649	2-[(1R,2R,3S,4R,5R,6S)-3-(diaminomethylideneamino)-4-[(2R,3R,4R,5S)-3-[(2S,3S,4S,5R,6S)-4,5-dihydroxy-6-(hydroxymethyl)-3-(methylamino)oxan-2-yl]oxy-4-formyl-4-hydroxy-5-methyloxolan-2-yl]oxy-2,5,6-trihydroxycyclohexyl]guanidine	C21H39N7O12	M+H-2H2O	56.4	93	4.67136	94.6084	100 - 26.2 - 5.76 - 0.911 - 0.124		546.255	1	21.3255
PP2	11971032	6-[2-(4-methylphenyl)-1,3-dioxolan-2-yl]pyridine-2-carbaldehyde	C16H15NO3	M+H-2H2O	56	88.6	0.130921	91.6675	100 - 18 - 2.13 - 0.191		234.091	1	16.8406
PP2	122409	[3-prop-2-enoyloxy-2-[[3-prop-2-enoyloxy-2,2-bis(prop-2-enoyloxymethyl)propoxy]methyl]-2-(prop-2-enoyloxymethyl)propyl] prop-2-enoate	C28H34O13	M+Na	55.7	89.3	-1.48346	91.1217	100 - 31.2 - 7.37 - 1.29 - 0.19		601.188	1	21.9636
PP2	85725	N-ethyl-1-(4-methoxyphenyl)propan-2-amine	C12H19NO	M+H-H2O	54.6	80.5	-0.63508	93.1299	100 - 13.6 - 1.06		176.143	1	15.9946
PP2	22793278	(6R,8S,9R,10S,11S,13S,14S,17R)-6,9-difluoro-11,17-dihydroxy-17-(2-hydroxyacetyl)-10,13-dimethyl-6,7,8,11,12,14,15,16-octahydrocyclopenta[a]phenanthren-3-one	C21H26F2O5	M+H	54.5	88.3	1.47008	86.193	100 - 23.2 - 3.6 - 0.419		397.183	1	19.0918
PP2	115193	2-[4-(9-fluoro-3-propan-2-yl-5,6-dihydrobenzo[b][1]benzothiepin-5-yl)piperazin-1-yl]ethanol	C23H29FN2OS	M+2Na-H	54.4	91.1	2.06926	83.365	100 - 26.8 - 8.17 - 1.51 - 0.201		445.17	1	19.1342
PP2	54687316	[2-acetyloxy-2-(3,4-dihydroxy-5-oxo-2H-furan-2-yl)ethyl] acetate	C10H12O8	M+Na	54.1	73.7	-0.638233	97.3186	100 - 11.3 - 2.22 - 0.202		283.042	1	27.6395
PP2	21116972	(2S)-2-[(2-methylpropan-2-yl)oxycarbonylamino]-6-(2-methylsulfonylethoxycarbonylamino)hexanoic acid	C15H28N2O8S	2M+H	54	86.6	-1.68258	85.5702	100 - 18.4 - 7.76 - 1.18 - 0.202		793.319	1	24.864
PP2	10087	9-hydroxyfluorene-9-carboxylic acid	C14H10O3	M+H-H2O	53.4	77.1	2.75808	93.1995	100 - 15.4 - 1.72 - 0.143		209.06	1	26.9372
PP2	637759	Methyl trans-styryl ketone	C10H10O	M+H	52.9	71.2	-1.7818	95.4794	100 - 11 - 0.749		147.08	1	21.5812
PP2	2206	1,5-dimethyl-2-phenylpyrazol-3-one	C11H12N2O	M+H-H2O	52.6	68.8	-1.7289	96.3494	100 - 12.8 - 0.96		171.091	1	15.9743
PP2	81559	ethyl 2-(benzylamino)-2-oxoacetate	C11H13NO3	M+H-H2O	52.4	70	-2.38704	94.8607	100 - 12.5 - 1.34 - 0.102		190.086	1	14.5356
PP2	88720	4-[2-(2-methylprop-2-enoyloxy)ethoxy]-4-oxobutanoic acid	C10H14O6	M+Na	52.4	68.2	-2.99795	97.403	100 - 11.2 - 1.8 - 0.155		253.068	1	21.7916
PP2	12298194	methyl (3S,4R)-4-anilino-3-methyl-1-(2-phenylethyl)piperidine-4-carboxylate	C22H28N2O2	M+H-H2O, M+H	51.9	68.5	-1.92088	93.5718	100 - 24.9 - 3.39 - 0.329	352.214	353.222	1	14.0598
PP2	25127	Ethyl-4-dimethylaminobenzoate	C11H15NO2	M+H	51.8	68.5	-2.51994	93.779	100 - 12.5 - 1.13		194.117	1	20.8392
PP2	5355747	ethyl (E)-3-(3-aminophenyl)prop-2-enoate	C11H13NO2	M+H, 2M+H	51.7	69.1	-3.84211	93.9058	100 - 12.5 - 1.13	191.094	192.101	1	12.9433
PP2	10087	9-hydroxyfluorene-9-carboxylic acid	C14H10O3	M+H-H2O	51.6	67	1.35036	92.597	100 - 15.4 - 1.72 - 0.143		209.06	1	24.7927
PP2	13765821	3-(octylamino)propanoic acid	C11H23NO2	M+H	51.5	68.8	-3.95315	93.5228	100 - 12.6 - 1.14		202.179	1	7.66277
PP2	MEX_178.1226_10.2	MEX_178.1226_10.2	C11H15NO	M+H	51.5	62.1	0.00861019	95.6094	100 - 12.5 - 0.918		178.123	1	16.4609
PP2	98934	1,8-dimethyl-4-propan-2-ylspiro[4.5]decane-3,9-dione	C15H24O2	M+H-H2O	51.4	70.2	-3.92178	91.2759	100 - 16.6 - 1.7 - 0.13		219.173	1	25.2159
PP2	72853	13-cyclopent-2-en-1-yltridecanoic acid	C18H32O2	M+2Na-H	51.2	66.4	2.38545	92.3002	100 - 19.9 - 2.29 - 0.193		325.212	1	28.6022
PP2	14029264	(2-nonylphenyl) diphenyl phosphate	C27H33O4P	M+H, M+Na	51.1	67.1	-1.01422	89.3886	100 - 29.7 - 5.08 - 0.636	452.211	453.218	1	32.4839
PP2	637759	Methyl trans-styryl ketone	C10H10O	M+H	51.1	64.1	-2.60704	94.7238	100 - 11 - 0.749		147.08	1	23.0041
PP2	170425	5-methyl-7-oxo-1H-[1,2,4]triazolo[1,5-a]pyrimidine-2-carboxylic acid	C7H6N4O3	M+2Na-H	50.8	57.9	1.98225	98.3808	100 - 9.22 - 0.997		239.016	1	23.8949
PP2	44151876	4-methyl-10-prop-2-enyltricyclo[6.2.1.02,7]undecane-4,5-diol	C15H24O2	M+H-H2O	50.5	62.2	-2.06479	92.5665	100 - 16.6 - 1.7 - 0.13		219.174	1	19.9562
PP2	10087	9-hydroxyfluorene-9-carboxylic acid	C14H10O3	M+H-H2O	50.4	64.8	-3.36929	90.9236	100 - 15.4 - 1.72 - 0.143		209.059	1	18.7402
PP2	25803	[1-butoxy-3-(5-ethyl-2,4,6-trioxo-5-phenyl-1,3-diazinan-1-yl)propan-2-yl] carbamate	C20H27N3O6	M+2Na-H	50.3	62	-2.21398	92.0718	100 - 23.3 - 3.82 - 0.469		450.16	1	15.7952
PP2	3068	4-[1,5,11,14-tetrahydroxy-10-(hydroxymethyl)-13-methyl-3-(3,4,5-trihydroxy-6-methyloxan-2-yl)oxy-2,3,4,6,7,8,9,11,12,15,16,17-dodecahydro-1H-cyclopenta[a]phenanthren-17-yl]oxolan-2-one	C29H46O12	M+Na	49.9	61	0.442301	89.0752	100 - 32.4 - 7.53 - 1.31 - 0.19		609.288	1	27.5836
PP2	13313	(8S,13S,14S,17R)-17-ethynyl-17-hydroxy-13-methyl-1,2,6,7,8,14,15,16-octahydrocyclopenta[a]phenanthren-3-one	C20H22O2	M+H-H2O, M+H	49.7	56.5	-1.77429	93.9599	100 - 22 - 2.71 - 0.242	294.161	295.169	1	20.0663
PP2	82577	tricyclo[9.4.0.03,8]pentadeca-1(15),3,5,7,9,11,13-heptaen-2-ol	C15H12O	M+H-H2O	49.1	57.8	-3.65268	92.1233	100 - 16.4 - 1.46		191.085	1	25.3547
PP2	598715	(5-benzylfuran-3-yl)methyl 2,2-dimethyl-3-[(2-oxothiolan-3-ylidene)methyl]cyclopropane-1-carboxylate	C23H24O4S	M+H-2H2O	48.8	60.8	-2.89477	86.5927	100 - 26.1 - 8.61 - 1.62 - 0.241		361.125	1	26.8167
PP2	74263	1,2,3,4,5,6,7,8-octahydroacridine	C13H17N	M+H, M+Na	48.7	49.7	1.65053	95.5265	100 - 14.6 - 0.992	187.136	188.144	1	22.5763
PP2	170425	5-methyl-7-oxo-1H-[1,2,4]triazolo[1,5-a]pyrimidine-2-carboxylic acid	C7H6N4O3	M+2Na-H	48.6	48.6	4.39151	99.2994	100 - 9.22 - 0.997		239.016	1	27.6302
PP2	3018119	8-(diethylamino)-1,3,7-trimethylpurine-2,6-dione	C12H19N5O2	M+H-2H2O	48.6	47.9	1.95295	97.258	100 - 15.1 - 1.48 - 0.109		230.141	1	14.3678
PP2	3018954	2-methylidene-3-phenylbutanal	C11H12O	M+H	48.3	49.7	-3.62567	96.049	100 - 12.1 - 0.87		161.096	1	16.4526
PP2	96732	2,2-diphenylpentanoic acid	C17H18O2	M+H-H2O	48.2	50.8	-1.92526	92.5847	100 - 18.7 - 2.05 - 0.167		237.127	1	19.2379
PP2	4850	2-[4-(1,3-benzodioxol-5-ylmethyl)piperazin-1-yl]pyrimidine	C16H18N4O2	M+2Na-H	48.1	49.4	3.38164	95.1889	100 - 19 - 2.13 - 0.176		343.115	1	28.1233
PP2	3022567	2,6-dicyclohexyl-3-methylphenol	C19H28O	M+H-H2O	48.1	46.9	-1.14662	94.8061	100 - 20.9 - 2.28 - 0.173		255.21	1	28.2215
PP2	12298192	(3S,4R)-4-anilino-3-methyl-1-(2-phenylethyl)piperidine-4-carboxylic acid	C21H26N2O2	M+H-H2O, M+H	47.8	51.2	-1.72736	90.0435	100 - 23.8 - 3.12 - 0.294	338.199	339.206	1	14.3877
PP2	22019755	2-(dimethylamino)-2-[(4-methylphenyl)methyl]-1-(4-morpholin-4-ylphenyl)butan-1-one	C24H32N2O2	M+H	47.8	44.7	-1.50881	95.9358	100 - 27.1 - 3.95 - 0.407		381.253	1	16.3303
PP2	6680	1-hydroxy-4-(4-methylanilino)anthracene-9,10-dione	C21H15NO3	M+H	47.7	52.6	-2.42018	88.7289	100 - 23.4 - 3.22 - 0.328		330.112	1	27.7303
PP2	164512	[phenyl-(2,4,6-trimethylbenzoyl)phosphoryl]-(2,4,6-trimethylphenyl)methanone	C26H27O3P	M+Na	47.7	50.2	0.867294	89.1404	100 - 28.5 - 4.54 - 0.521		441.159	1	27.254
PP2	79603	diethyl 2-acetyloxypropanedioate	C9H14O6	M+Na	47.4	40.1	-1.77082	99.0848	100 - 10.1 - 1.69 - 0.137		241.068	1	28.1233
PP2	5363265	[(7Z,11Z)-hexadeca-7,11-dienyl] acetate	C18H32O2	M+2Na-H	47.2	47.3	1.57244	90.8042	100 - 19.9 - 2.29 - 0.193		325.212	1	24.1615
PP2	22827731	[(8R,9S,10S,13S,14S,17S)-10-(hydroxymethyl)-13-methyl-3-oxo-1,2,6,7,8,9,11,12,14,15,16,17-dodecahydrocyclopenta[a]phenanthren-17-yl] benzoate	C26H32O4	M+H, M+Na	47.1	42.6	-0.309195	93.4595	100 - 28.6 - 4.77 - 0.584	408.23	409.237	1	22.255
PP2	2206	1,5-dimethyl-2-phenylpyrazol-3-one	C11H12N2O	M+H-H2O	46.7	39.9	-2.83395	96.8487	100 - 12.8 - 0.96		171.091	1	14.0678
PP2	28329	7-[2-(diethylamino)ethyl]-1,3-dimethylpurine-2,6-dione	C13H21N5O2	M+H-2H2O	46.6	43.8	3.03405	92.9126	100 - 16.2 - 1.64 - 0.125		244.157	1	14.0598
PP2	3020064	3-buta-1,3-dienyl-2,4,4-trimethylcyclohex-2-en-1-one	C13H18O	M+H-H2O	46.3	42.5	-3.48499	93.0724	100 - 14.3 - 1.15		173.132	1	28.2353
PP2	170763	N-hexadecyloctadecan-1-amine	C34H71N	M+H	46.1	43.6	-2.25866	89.5544	100 - 38 - 7 - 0.837		494.565	1	31.5882
PP2	72095	5-amino-N-butyl-2-prop-2-ynoxybenzamide	C14H18N2O2	M+H-H2O	46	40.5	-0.0279306	89.6769	100 - 16.2 - 1.63 - 0.124		229.134	1	14.0678
PP2	107064	methyl 2-[[3-(4-hydroxy-4-methylpentyl)cyclohex-3-en-1-yl]methylideneamino]benzoate	C21H29NO3	M+H-2H2O	45.9	41.6	-1.3673	89.4663	100 - 23.5 - 3.26 - 0.334		308.2	1	16.3221
PP2	637759	Methyl trans-styryl ketone	C10H10O	M+H	45.9	36.8	-2.3525	95.5026	100 - 11 - 0.749		147.08	1	18.1219
PP2	14257662	(2S)-N-[(2S)-6-amino-1-[(2-amino-2-oxoethyl)amino]-1-oxohexan-2-yl]-1-[(4R,7S,10S,13S,16S,19R)-19-amino-7-(2-amino-2-oxoethyl)-10-(3-amino-3-oxopropyl)-13,16-dibenzyl-6,9,12,15,18-pentaoxo-1,2-dithia-5,8,11,14,17-pentazacycloicosane-4-carbonyl]pyrrolidine-2-carboxamide	C46H65N13O11S2	M+H	45.5	41.5	1.79629	88.113	100 - 57.3 - 27.4 - 9.37 - 2.66 - 0.633 - 0.13		1040.45	1	27.005
PP2	34521	5-(hydroxymethyl)-3-(3-methylphenyl)-1,3-oxazolidin-2-one	C11H13NO3	M+H-H2O, M+H	45.4	33.4	0.0156612	93.7029	100 - 12.5 - 1.34 - 0.102	207.09	208.097	1	12.8851
PP2	139597188	2-(2-butylanilino)ethanol	C12H19NO	M+H-H2O	45.4	33.6	-0.507788	93.9194	100 - 13.6 - 1.06		176.143	1	14.5396
PP2	94578	[3-(propan-2-yloxycarbonylamino)phenyl] N-ethyl-N-phenylcarbamate	C19H22N2O4	M+H, M+Na	45.2	34.6	-0.607356	92.2078	100 - 21.7 - 3.06 - 0.324	342.158	365.147	1	16.0635
PP2	91421	N-[3-(cinnamylideneamino)propyl]-3-phenylprop-2-en-1-imine	C21H22N2	M+H, M+Na	44.4	33.8	-4.49891	93.6137	100 - 23.7 - 2.68 - 0.193	302.177	303.184	1	21.9556
PP2	122825	2,4-diethylthioxanthen-9-one	C17H16OS	M+H, M+Na	44.1	28.8	-1.64948	93.8822	100 - 19.4 - 6.51 - 0.983 - 0.112	268.092	269.099	1	28.1233
PP2	88404	N-benzyloctadecan-1-amine	C25H45N	M+H	44	32.9	-2.00734	89.3696	100 - 27.9 - 3.75 - 0.323		360.362	1	27.7899
PP2	86171	2-benzyl-2-(dimethylamino)-1-(4-morpholin-4-ylphenyl)butan-1-one	C23H30N2O2	M+H-H2O, M+H	43.9	27.4	-1.68602	94.1087	100 - 26 - 3.66 - 0.366	366.23	367.237	1	15.9905
PP2	94578	[3-(propan-2-yloxycarbonylamino)phenyl] N-ethyl-N-phenylcarbamate	C19H22N2O4	M+H, M+Na	43.9	29.8	-2.50172	92.4508	100 - 21.7 - 3.06 - 0.324	342.157	343.164	1	21.2378
PP2	637760	(E)-1,3-diphenylprop-2-en-1-one	C15H12O	M+H	43.9	30.6	-3.12637	92.7469	100 - 16.4 - 1.46		209.095	1	21.1427
PP2	91122	4-[2-[benzyl(tert-butyl)amino]-1-hydroxyethyl]-2-(hydroxymethyl)phenol	C20H27NO3	M+H-2H2O	43.8	30.9	-1.53522	89.7843	100 - 22.4 - 3.01 - 0.3		294.185	1	14.5396
PP2	3037705	(5S,8R,9S,10S,13S,14S,17S)-17-hydroxy-1,10,13-trimethyl-4,5,6,7,8,9,11,12,14,15,16,17-dodecahydrocyclopenta[a]phenanthren-3-one	C20H30O2	M+Na	43.8	32.2	1.7315	88.9262	100 - 22.1 - 2.73 - 0.244		325.214	1	24.864
PP2	11196237	[(2R,3R,4R)-4,5-diacetyloxy-2-methyloxolan-3-yl] acetate	C11H16O7	M+Na	43.8	27.2	-4.41618	96.9585	100 - 12.3 - 2.14 - 0.201		283.078	1	24.2846
PP2	8289	Triphenylphosphate	C18H15O4P	M+H, M+Na	43.8	27.9	3.40174	95.1354	100 - 19.8 - 2.68 - 0.272	326.072	327.079	1	21.9153
PP2	82771	(4-butylphenyl)-(4-methoxyphenyl)imino-oxidoazanium	C17H20N2O2	M+H, M+Na	43.6	31.2	3.99355	91.7436	100 - 19.4 - 2.2 - 0.183	284.154	307.143	1	23.3047
PP2	5311304	(4R,4aS,7S,7aR,12bS)-3-(cyclobutylmethyl)-1,2,4,5,6,7,7a,13-octahydro-4,12-methanobenzofuro[3,2-e]isoquinoline-4a,7,9-triol	C21H27NO4	M+H-2H2O	43	28.7	-2.17967	89.1196	100 - 23.5 - 3.47 - 0.382		322.179	1	14.5396
PP2	54687316	[2-acetyloxy-2-(3,4-dihydroxy-5-oxo-2H-furan-2-yl)ethyl] acetate	C10H12O8	M+Na	42.8	19.3	-1.31258	96.1156	100 - 11.3 - 2.22 - 0.202		283.042	1	23.7494
PP2	56841177	[(2R)-2-acetyloxy-2-[(2R,3R,4S)-3-acetyloxy-4-hydroxyoxolan-2-yl]ethyl] acetate	C12H18O8	M+2Na-H	42.8	20.4	4.22428	98.7721	100 - 13.5 - 2.48 - 0.253		335.073	1	24.8303
PP2	98052	methyl 2-[[(8-hydroxyquinolin-7-yl)-phenylmethyl]amino]benzoate	C24H20N2O3	M+2Na-H	42.6	27.9	-2.29574	87.7271	100 - 27 - 4.13 - 0.458		429.118	1	24.2391
PP2	72822400	6-[2-(11,17-dihydroxy-10,13-dimethyl-3-oxo-7,8,9,11,12,14,15,16-octahydro-6H-cyclopenta[a]phenanthren-17-yl)-2-oxoethoxy]carbonylcyclohex-3-ene-1-carboxylic acid	C29H36O8	M+2Na-H	42.6	26.8	-0.881822	87.3923	100 - 32.1 - 6.62 - 1.02 - 0.129		557.212	1	18.6627
PP2	6436885	(Z)-4-(2-methylpropoxy)-4-oxobut-2-enoic acid	C8H12O4	M+H-H2O, M+H	41.9	22	-4.92268	93.2878	100 - 8.94 - 1.18	172.073	173.08	1	10.2573
PP2	6452352	2-[2-(2-ethylhexoxy)-2-oxoethyl]-2-hydroxybutanedioic acid	C14H24O7	M+H-2H2O	41.8	21.2	-3.10096	91.7118	100 - 15.7 - 2.59 - 0.277		269.137	1	21.1264
PP2	3020662	4-(2,3-dihydro-1-benzofuran-5-ylmethyl)piperazine-1-carbaldehyde	C14H18N2O2	M+H-H2O	41.7	16.6	-0.302849	92.4814	100 - 16.2 - 1.63 - 0.124		229.133	1	16.0107
PP2	71694	3-(2,5-dimethylpyrrolidin-1-yl)propyl 2-hydroxybenzoate	C16H23NO3	M+H-2H2O	41.4	20	-3.52439	90.9268	100 - 18 - 2.15 - 0.193		242.153	1	32.7826
PP2	78798	2-[2-[2-[2-[2-[2-[2-(2-hydroxyethoxy)ethoxy]ethoxy]ethoxy]ethoxy]ethoxy]ethoxy]ethanol	C16H34O9	M+H, M+Na	41.4	12.5	0.332859	94.746	100 - 18 - 3.38 - 0.415	370.22	393.21	1	9.1301
PP2	18769587	[2-(12-fluoro-11-hydroxy-6,6,9,13-tetramethyl-16-oxo-5,7-dioxapentacyclo[10.8.0.02,9.04,8.013,18]icosa-14,17-dien-8-yl)-2-oxoethyl] acetate	C26H33FO7	M+H-2H2O	41.4	26.3	3.70236	84.8739	100 - 28.8 - 5.42 - 0.767		441.209	1	19.3071
PP2	66989	N-octadecyloctadecan-1-amine	C36H75N	M+H	41.3	18.7	-4.07031	92.4407	100 - 40.2 - 7.85 - 0.997		522.595	1	32.0215
PP2	92926	2,3-dihydroxypropyl decanoate	C13H26O4	M+H-H2O, M+Na	41.1	15.5	-3.68016	94.106	100 - 14.5 - 1.8 - 0.159	246.182	269.171	1	21.9073
PP2	48194	ethyl 4-morpholin-4-yl-2,2-diphenylbutanoate	C22H27NO3	M+H, M+Na	40.9	13.3	-0.187367	91.5805	100 - 24.6 - 3.51 - 0.368	353.199	354.206	1	22.5845
PP2	53461865	[2-[17-hydroxy-10,13,16-trimethyl-11-(4-methylphenyl)sulfonyloxy-3-oxo-2,4,5,6,7,8,9,11,12,14,15,16-dodecahydro-1H-cyclopenta[a]phenanthren-17-yl]-2-oxoethyl] acetate	C31H42O8S	M+H-2H2O	40.8	23.1	0.00781329	81.0223	100 - 35.1 - 12.1 - 2.79 - 0.516		539.246	1	22.1325
PP2	5280450	(9Z,12Z)-octadeca-9,12-dienoic acid	C18H32O2	M+Na	40.7	26.9	4.32031	81.7035	100 - 19.9 - 2.29 - 0.193		303.231	1	29.3852
PP2	79689	2-[2-[2-[2-[2-[2-[2-[2-[2-(2-hydroxyethoxy)ethoxy]ethoxy]ethoxy]ethoxy]ethoxy]ethoxy]ethoxy]ethoxy]ethanol	C20H42O11	M+H, M+Na	40.2	8.2	-0.750726	93.8148	100 - 22.5 - 4.68 - 0.674	458.272	481.262	1	10.6856
PP2	44150216	(2R,3S,4R,5R)-N-(2-aminophenyl)-2,3,4,5,6-pentahydroxyhexanamide	C12H18N2O6	M+H-2H2O, M+2Na-H	40.2	10.5	-1.9072	92.7061	100 - 14.1 - 2.16 - 0.211	286.116	251.102	1	15.6482
PP2	139595000	(17S,18S)-18-(2-carboxyethyl)-20-(carboxymethyl)-12-ethenyl-7-ethyl-8-formyl-3,13,17-trimethyl-17,18-dihydroporphyrin-2-carboxylic acid	C34H32N4O7	M+Na	40.2	12.5	-0.0167273	88.5944	100 - 38.9 - 8.79 - 1.46 - 0.195		631.216	1	20.8349
PP2	78784	3-[1,3,3-tris(2-carboxyethyl)-2-oxocyclohexyl]propanoic acid	C18H26O9	M+H, M+Na	40	9.38	-0.0544951	90.702	100 - 20.1 - 3.77 - 0.486	386.158	409.147	1	16.9558
PP20	44151032	[4-methyl-2-(15-methylhexadecyl)-5H-1,3-oxazol-4-yl]methanol	C22H43NO2	M+H	58.7	98.7	-1.46063	96.6052	100 - 24.7 - 3.34 - 0.323		354.336	1	26.7629
PP21	110620	2-[hexadecyl(2-hydroxyethyl)amino]ethanol	C20H43NO2	M+H	57.1	98.6	-2.76902	90.2238	100 - 22.6 - 2.84 - 0.258		330.336	1	26.9281
PP22	89236	1-[bis(2-hydroxyethyl)amino]hexadecan-2-ol	C20H43NO3	M+H	46.1	43.2	-2.31883	90.1234	100 - 22.6 - 3.05 - 0.306		346.331	1	27.2967
PP23	12942137	2-[2-hydroxyethyl(tetradecyl)amino]ethanol	C18H39NO2	M+H-H2O	42.3	19.5	-3.43314	95.8991	100 - 20.4 - 2.38 - 0.203		284.294	1	27.4412
PP24	6435844	2-[2-hydroxyethyl-[(Z)-octadec-9-enyl]amino]ethanol	C22H45NO2	M+H-H2O, M+H	43.8	20.8	-0.481543	98.8053	100 - 24.8 - 3.35 - 0.323	355.345	356.352	1	27.5002
PP25	120088	3-(octadecylamino)propane-1,2-diol	C21H45NO2	M+H	48.7	53.7	-0.567789	90.2635	100 - 23.7 - 3.09 - 0.29		344.352	1	27.6442
PP26	6435844	2-[2-hydroxyethyl-[(Z)-octadec-9-enyl]amino]ethanol	C22H45NO2	M+H	57.4	92.2	-0.777252	95.5399	100 - 24.8 - 3.35 - 0.323		356.352	1	27.7122
PP27	79603	diethyl 2-acetyloxypropanedioate	C9H14O6	M+Na	47.4	40.1	-1.77082	99.0848	100 - 10.1 - 1.69 - 0.137		241.068	1	28.1233
PP28	122825	2,4-diethylthioxanthen-9-one	C17H16OS	M+H, M+Na	44.1	28.8	-1.64948	93.8822	100 - 19.4 - 6.51 - 0.983 - 0.112	268.092	269.099	1	28.1233
PP29	74511	7-chloro-5-cyclohexyl-1-methyl-3H-1,4-benzodiazepin-2-one	C16H19ClN2O	M+2Na-H	53.9	97.9	4.02446	76.1247	100 - 18.3 - 33.7 - 5.97 - 0.577		335.091	1	28.2031
PP3	44151032	[4-methyl-2-(15-methylhexadecyl)-5H-1,3-oxazol-4-yl]methanol	C22H43NO2	M+H	58.7	98.7	-1.46063	96.6052	100 - 24.7 - 3.34 - 0.323		354.336	1	26.7629
PP3	3024241	1-[[5-(hydroxymethyl)furan-2-yl]methoxy]propan-2-ol	C9H14O4	M+H, 2M+H, M+H-H2O	58.6	96.7	1.49166	98.1451	100 - 10 - 1.27	186.089	373.186	1	17.7235
PP3	21116141	2-(2-bicyclo[2.2.1]hept-5-enyl)prop-2-enoic acid	C10H12O2	M+H-H2O	58.3	96.7	-3.00903	98.1551	100 - 11 - 0.961		147.08	1	22.0233
PP3	27902	N-(2-hydroxyethyl)octadecanamide	C20H41NO2	M+H	58.1	98.6	-2.04706	94.351	100 - 22.5 - 2.83 - 0.258		328.32	1	25.86
PP3	6366564	(E)-6-(2,6,6-trimethylcyclohex-2-en-1-yl)hex-5-ene-2,4-dione	C15H22O2	M+H, M+Na	57.7	95.7	-0.293976	93.3318	100 - 16.6 - 1.69 - 0.13	234.162	235.169	1	18.5601
PP3	87168	2-[2-[2-[2-[2-[2-[2-[2-[2-[2-[2-[2-(2-hydroxyethoxy)ethoxy]ethoxy]ethoxy]ethoxy]ethoxy]ethoxy]ethoxy]ethoxy]ethoxy]ethoxy]ethoxy]ethanol	C26H54O14	M+H, M+Na, M+H+Na	57.6	99	-0.846918	90.0457	100 - 29.3 - 7.01 - 1.22 - 0.182	590.351	613.34	1	12.4334
PP3	5280335	DErySphingosine	C18H37NO2	M+H	57.6	98.2	-1.21505	91.0345	100 - 20.3 - 2.37 - 0.203		300.289	1	23.6914
PP3	61010	3-phenylpropyl formate	C10H12O2	M+H-H2O	57.3	93	-1.11564	95.1121	100 - 11 - 0.961		147.08	1	22.6339
PP3	93781	4-(ethoxymethyl)phenol	C9H12O2	2M+H	57.2	91.1	-3.42355	98.8601	100 - 9.95 - 0.853		305.174	1	25.4607
PP3	6365615	methyl (E)-3-(4-aminophenyl)prop-2-enoate	C10H11NO2	M+H	56.8	94.1	-2.33796	92.8647	100 - 11.4 - 1		178.086	1	16.0635
PP3	9543675	(E)-octadec-9-enedioic acid	C18H32O4	M+H-H2O	56.7	91.5	1.06216	93.2193	100 - 20 - 2.71 - 0.277		295.227	1	21.7359
PP3	73927	3-(4-methylphenyl)propanoic acid	C10H12O2	M+H-H2O, M+2Na-H	56.6	96.6	-4.18396	91.2736	100 - 11 - 0.961	164.083	147.08	1	24.3921
PP3	98202	3-[dodecyl(2-hydroxyethyl)amino]propane-1,2-diol	C17H37NO3	M+H	56.5	94.1	-2.3724	91.3337	100 - 19.3 - 2.38 - 0.22		304.284	1	19.0918
PP3	21149630	1-[hexadecyl(methyl)amino]propan-2-ol	C20H43NO	M+H	55.9	91.5	-1.45662	89.7693	100 - 22.5 - 2.63 - 0.211		314.341	1	23.4277
PP3	92070	bis(2-ethylhexyl) 2-hydroxybutanedioate	C20H38O5	M+H-2H2O	55.6	89.9	-1.63707	89.8679	100 - 22.3 - 3.39 - 0.387		323.257	1	18.8865
PP3	93792	ethyl 2-(2,4-dihydroxyphenyl)-2-oxoacetate	C10H10O5	M+H-H2O	55.6	87.7	-2.21244	93.092	100 - 11.1 - 1.59 - 0.131		193.049	1	24.8136
PP3	3023370	N,N-bis(2-hydroxyethyl)-2,2-dimethyloctanamide	C14H29NO3	M+Na	55.5	88.1	-2.60271	92.6205	100 - 16 - 1.81 - 0.153		282.203	1	14.7208
PP3	102775	1-[hexadecyl(2-hydroxypropyl)amino]propan-2-ol	C22H47NO2	M+H	55.2	85.1	-3.38183	95.0231	100 - 24.8 - 3.35 - 0.324		358.367	1	23.2012
PP3	4128060	2-[2-(2-prop-2-enoyloxypropoxy)propoxy]propyl prop-2-enoate	C15H24O6	2M+H	54.9	79	0.128427	95.7513	100 - 16.7 - 2.54 - 0.27		601.322	1	21.2004
PP3	22793278	(6R,8S,9R,10S,11S,13S,14S,17R)-6,9-difluoro-11,17-dihydroxy-17-(2-hydroxyacetyl)-10,13-dimethyl-6,7,8,11,12,14,15,16-octahydrocyclopenta[a]phenanthren-3-one	C21H26F2O5	M+H	54.5	88.3	1.47008	86.193	100 - 23.2 - 3.6 - 0.419		397.183	1	19.0918
PP3	11046239	[(2R)-2-[(2R,3R,4S)-3,4-dihydroxyoxolan-2-yl]-2-hydroxyethyl] dodecanoate	C18H34O6	M+H-H2O, M+Na	54.1	81.2	0.770662	90.2974	100 - 20.1 - 3.15 - 0.362	346.236	369.225	1	25.9729
PP3	6505	Acetyl tributyl citrate	C20H34O8	M+H, M+Na	54	78	2.09598	94.6116	100 - 22.3 - 4.02 - 0.527	402.226	425.215	1	21.2963
PP3	5354357	2-hydroxyethyl (Z,12R)-12-hydroxyoctadec-9-enoate	C20H38O4	M+H-H2O	53.5	80.8	-2.34897	89.3999	100 - 22.2 - 3.17 - 0.34		325.273	1	23.7287
PP3	3016373	N-cyclohexyloctanamide	C14H27NO	M+H	53.3	73.8	-3.9717	97.153	100 - 15.9 - 1.38		226.216	1	24.2351
PP3	637759	Methyl trans-styryl ketone	C10H10O	M+H	52.9	71.2	-1.7818	95.4794	100 - 11 - 0.749		147.08	1	21.5812
PP3	18666587	(1R)-1-[(4R,4aR,8aS)-2,6-bis(3,4-dimethylphenyl)-4,4a,8,8a-tetrahydro-[1,3]dioxino[5,4-d][1,3]dioxin-4-yl]ethane-1,2-diol	C24H30O6	M+H	52.8	79.3	-4.11316	89.5539	100 - 26.5 - 4.61 - 0.602		415.21	1	20.3137
PP3	5365371	(Z)-docos-13-enamide	C22H43NO	2M+H	52.7	75.7	-0.473935	88.2113	100 - 24.7 - 3.12 - 0.271		675.676	1	25.8472
PP3	9580366	4-[(E)-(diphenylhydrazinylidene)methyl]-N,N-diethylaniline	C23H25N3	M+H	52.7	75.5	-2.62665	91.3106	100 - 26.3 - 3.31 - 0.267		344.211	1	19.523
PP3	20280	2-[3-(dodecanoylamino)propyl-dimethylazaniumyl]acetate	C19H38N2O3	M+H, M+Na	52.1	71.4	-1.46317	90.6812	100 - 21.8 - 2.89 - 0.284	342.288	343.295	1	21.577
PP3	117616	4-tetradecylmorpholine	C18H37NO	M+H, M+Na	51.8	68.7	-3.13814	94.08	100 - 20.3 - 2.16 - 0.16	283.287	284.294	1	24.987
PP3	6535	Triethylphosphate	C6H15O4P	M+H, M+Na	51.6	64.2	-1.42164	95.629	100 - 6.81 - 1.02	182.071	205.06	1	13.5349
PP3	9879766	2-[[(Z)-octadec-9-enyl]amino]ethanol	C20H41NO	M+H	51.4	65.9	-0.50337	91.6514	100 - 22.5 - 2.62 - 0.211		312.326	1	25.8088
PP3	62109	N-[3-(dimethylamino)propyl]octadecanamide	C23H48N2O	M+H	51.3	68.2	-1.33787	89.869	100 - 26.2 - 3.5 - 0.319		369.383	1	23.596
PP3	44151032	[4-methyl-2-(15-methylhexadecyl)-5H-1,3-oxazol-4-yl]methanol	C22H43NO2	M+H	51.2	66.5	-1.91816	91.8486	100 - 24.7 - 3.34 - 0.323		354.336	1	26.526
PP3	118258	12-hydroxyoctadec-9-enamide	C18H35NO2	M+H-H2O	50.8	63.5	-3.79701	94.828	100 - 20.3 - 2.37 - 0.202		280.262	1	23.2095
PP3	44151876	4-methyl-10-prop-2-enyltricyclo[6.2.1.02,7]undecane-4,5-diol	C15H24O2	M+H-H2O	50.5	62.2	-2.06479	92.5665	100 - 16.6 - 1.7 - 0.13		219.174	1	19.9562
PP3	10569	Abietic acid	C20H30O2	M+H-H2O, M+H	50.5	74.1	-1.17628	79.9856	100 - 22.1 - 2.73 - 0.244	302.224	303.232	1	24.0398
PP3	65428	2,6,10,10-tetramethyl-1-oxaspiro[4.5]decan-6-ol	C13H24O2	2M+H	49.8	56.9	1.58895	93.9906	100 - 14.4 - 1.37		425.363	1	26.517
PP3	110620	2-[hexadecyl(2-hydroxyethyl)amino]ethanol	C20H43NO2	M+H	49.7	57.6	-3.0326	94.6011	100 - 22.6 - 2.84 - 0.258		330.336	1	22.0961
PP3	3020724	4-[(4-aminophenyl)methyl]-2-[[4-(ethylamino)phenyl]methyl]aniline	C22H25N3	M+H	49.4	60.4	-3.74516	91.2083	100 - 25.2 - 3.04 - 0.234		332.211	1	22.4762
PP3	21117864	[(3S,5R,8R,9S,10S,13R,14S,16S,17R)-3-[(2R,4S,5S,6R)-4,5-dihydroxy-6-methyloxan-2-yl]oxy-14-hydroxy-10,13-dimethyl-17-(5-oxo-2H-furan-3-yl)-1,2,3,4,5,6,7,8,9,11,12,15,16,17-tetradecahydrocyclopenta[a]phenanthren-16-yl] acetate	C31H46O9	M+2Na-H	49.3	61.1	-0.27175	85.8926	100 - 34.4 - 7.59 - 1.25 - 0.169		607.285	1	18.5089
PP3	3018954	2-methylidene-3-phenylbutanal	C11H12O	M+H	48.3	49.7	-3.62567	96.049	100 - 12.1 - 0.87		161.096	1	16.4526
PP3	27409	(2-methyl-4-oxo-3-prop-2-enylcyclopent-2-en-1-yl) 2,2,3,3-tetramethylcyclopropane-1-carboxylate	C17H24O3	M+H	47.7	52.6	-3.56734	89.9358	100 - 18.8 - 2.28 - 0.208		277.179	1	18.6456
PP3	369373	2-dodecoxy-6-(hydroxymethyl)oxane-3,4,5-triol	C18H36O6	M+Na	47.5	46.8	-2.58805	93.6004	100 - 20.1 - 3.15 - 0.363		371.24	1	20.5811
PP3	22827731	[(8R,9S,10S,13S,14S,17S)-10-(hydroxymethyl)-13-methyl-3-oxo-1,2,6,7,8,9,11,12,14,15,16,17-dodecahydrocyclopenta[a]phenanthren-17-yl] benzoate	C26H32O4	M+H, M+Na	47.1	42.6	-0.309195	93.4595	100 - 28.6 - 4.77 - 0.584	408.23	409.237	1	22.255
PP3	44150216	(2R,3S,4R,5R)-N-(2-aminophenyl)-2,3,4,5,6-pentahydroxyhexanamide	C12H18N2O6	M+H-2H2O	47	46.3	-2.32337	91.5325	100 - 14.1 - 2.16 - 0.211		251.102	1	15.1748
PP3	19099031	2-[3-dodecoxypropyl(2-hydroxyethyl)amino]ethanol	C19H41NO3	M+H	46.8	48.1	-3.90556	90.6093	100 - 21.5 - 2.82 - 0.275		332.315	1	21.3587
PP3	104214	2-[2-hydroxyethyl(octadecyl)amino]ethyl octadecanoate	C40H81NO3	M+H	46.6	41	1.85782	94.145	100 - 44.7 - 10.4 - 1.66 - 0.205		624.63	1	27.1999
PP3	81082	1,4,7-trioxacyclotridecane-8,13-dione	C10H16O5	M+H, M+Na	46.5	39	0.182969	93.9662	100 - 11.2 - 1.6 - 0.132	216.1	239.089	1	5.57705
PP3	114312	2-(2-hydroxyethylamino)ethyl octadecanoate	C22H45NO3	M+H	46.5	44.3	-2.20901	90.7455	100 - 24.8 - 3.56 - 0.375		372.346	1	23.7827
PP3	13008589	2-(2-dodecoxy-2-oxoethyl)-2-hydroxybutanedioic acid	C18H32O7	M+H	46.5	42.4	-1.6754	92.1329	100 - 20.1 - 3.35 - 0.404		361.221	1	21.2963
PP3	3023370	N,N-bis(2-hydroxyethyl)-2,2-dimethyloctanamide	C14H29NO3	M+H-H2O, M+Na	46.4	42.1	-2.76457	93.0131	100 - 16 - 1.81 - 0.153	259.214	282.203	1	17.3118
PP3	25803	[1-butoxy-3-(5-ethyl-2,4,6-trioxo-5-phenyl-1,3-diazinan-1-yl)propan-2-yl] carbamate	C20H27N3O6	M+2Na-H	46.2	42.4	-2.18546	91.4853	100 - 23.3 - 3.82 - 0.469		450.16	1	16.4939
PP3	139597075	(2Z,6E,8E)-3,7-dimethyl-9-(2,6,6-trimethylcyclohexen-1-yl)nona-2,4,6,8-tetraenoic acid	C20H28O2	M+Na	46.2	44.2	3.43965	91.0238	100 - 22 - 2.72 - 0.244		323.199	1	20.5252
PP3	637759	Methyl trans-styryl ketone	C10H10O	M+H	45.9	36.8	-2.3525	95.5026	100 - 11 - 0.749		147.08	1	18.1219
PP3	175956	4-oxo-4-(2-prop-2-enoyloxyethoxy)butanoic acid	C9H12O6	2M+H	45.6	31.5	1.00973	97.5435	100 - 10.1 - 1.69 - 0.136		433.134	1	15.7952
PP3	92447	2,3-bis(3,5,5-trimethylhexanoyloxy)propyl 3,5,5-trimethylhexanoate	C30H56O6	M+Na	45.5	42	0.386151	85.719	100 - 33.3 - 6.61 - 0.97 - 0.115		535.397	1	26.9646
PP3	69492	tetradecanamide	C14H29NO	M+H, M+Na	45.3	36.6	-2.31667	92.7619	100 - 15.9 - 1.38	227.224	228.232	1	22.4434
PP3	94419	methyl 2-amino-5-[(4-amino-3-methoxycarbonylphenyl)methyl]benzoate	C17H18N2O4	M+H-H2O	45.3	41.3	2.40927	88.2766	100 - 19.5 - 2.62 - 0.264		297.124	1	15.1951
PP3	94578	[3-(propan-2-yloxycarbonylamino)phenyl] N-ethyl-N-phenylcarbamate	C19H22N2O4	M+H, M+Na	45.2	34.6	-0.607356	92.2078	100 - 21.7 - 3.06 - 0.324	342.158	365.147	1	16.0635
PP3	111007	3-(hexadecylamino)propane-1,2-diol	C19H41NO2	M+H	45	34.7	-3.16191	94.2102	100 - 21.5 - 2.6 - 0.23		316.32	1	21.1671
PP3	19026760	(1-hydroxy-3-octanoyloxypropan-2-yl) decanoate	C21H40O5	M+H-H2O, M+Na	44.9	34.3	-3.93669	94.8785	100 - 23.4 - 3.63 - 0.424	372.286	355.283	1	23.8865
PP3	37906	1-(1-adamantyl)azetidine-2-carboxylic acid	C14H21NO2	M+H	44.8	28.3	-0.535511	96.3447	100 - 15.8 - 1.58 - 0.118		236.164	1	20.7372
PP3	79500	3,4-dihydropyrido[1,2-a]pyrimidin-2-one	C8H8N2O	M+H, 2M+H	44.8	30	-3.11532	97.6347	100 - 9.51 - 0.61	148.063	297.134	1	14.9573
PP3	8289	Triphenylphosphate	C18H15O4P	M+H	44.8	37	-3.42537	90.7876	100 - 19.8 - 2.68 - 0.272		327.077	1	18.4703
PP3	74935315	methyl 2-[formyl(1-phenylethyl)amino]-3-oxopropanoate	C13H15NO4	2M+H	44.7	31.5	-4.25598	97.1828	100 - 14.8 - 1.83 - 0.164		499.205	1	15.4071
PP3	4608705	ethyl 3-(2-hydroxycyclohexyl)propanoate	C11H20O3	M+H	44.6	29.4	-0.219521	93.911	100 - 12.2 - 1.3		201.148	1	22.6671
PP3	54263204	2,2-bis(3,5,5-trimethylhexanoyloxymethyl)butyl 3,5,5-trimethylhexanoate	C33H62O6	M+Na	44.6	29.4	2.70762	96.7344	100 - 36.6 - 7.75 - 1.2 - 0.149		577.445	1	28.4885
PP3	6436460	2-aminobutyl (Z)-octadec-9-enoate	C22H43NO2	M+H-H2O, M+Na	44.5	26.3	-0.691554	97.2313	100 - 24.7 - 3.34 - 0.323	353.329	376.318	1	23.8949
PP3	21118548	benzyl 2-phenylundecanoate	C24H32O2	M+H-2H2O	44.5	31.2	-2.55929	94.0705	100 - 26.4 - 3.76 - 0.379		317.225	1	22.5285
PP3	103631	[2-hydroxy-3-[4-(2-hydroxy-3-prop-2-enoyloxypropoxy)butoxy]propyl] prop-2-enoate	C16H26O8	M+H-H2O	44.3	31	1.46096	92.5301	100 - 17.9 - 3.15 - 0.373		329.16	1	17.778
PP3	107409	[2-[(6S,8S,9S,10R,11S,13S,14S,17R)-11,17-dihydroxy-6,10,13-trimethyl-3-oxo-7,8,9,11,12,14,15,16-octahydro-6H-cyclopenta[a]phenanthren-17-yl]-2-oxoethyl] 3-cyclopentylpropanoate	C30H42O6	M+H	44.3	30.1	-2.77751	94.4974	100 - 33.2 - 6.55 - 0.959 - 0.113		499.304	1	25.4565
PP3	25803	[1-butoxy-3-(5-ethyl-2,4,6-trioxo-5-phenyl-1,3-diazinan-1-yl)propan-2-yl] carbamate	C20H27N3O6	M+2Na-H	44.2	31.6	-3.03828	92.9718	100 - 23.3 - 3.82 - 0.469		450.16	1	16.1123
PP3	5353370	(E)-octadec-9-enamide	C18H35NO	M+Na, 2M+H, M+H	44.2	28.3	3.30346	96.6053	100 - 20.3 - 2.15 - 0.16	281.273	282.28	1	24.0844
PP3	547891	icos-11-enamide	C20H39NO	M+H, M+Na, 2M+H	44.1	26.2	-0.666051	95.1509	100 - 22.5 - 2.62 - 0.21	309.303	310.31	1	25.2159
PP3	174454	6-dec-6-enoyloxydecanoic acid	C20H36O4	M+H-H2O, M+Na, M+H, M+H-2H2O	44	28.4	-2.36581	94.4001	100 - 22.2 - 3.17 - 0.339	340.261	363.25	1	21.7478
PP3	86171	2-benzyl-2-(dimethylamino)-1-(4-morpholin-4-ylphenyl)butan-1-one	C23H30N2O2	M+H-H2O, M+H	43.9	27.4	-1.68602	94.1087	100 - 26 - 3.66 - 0.366	366.23	367.237	1	15.9905
PP3	6434889	(1'R,2R,3S,4'S,6S,8'R,10'E,12'S,13'S,14'E,16'E,20'R,21'R,24'S)-2-[(2S)-butan-2-yl]-21',24'-dihydroxy-12'-[(2R,4S,5S,6S)-5-[(2S,4S,5S,6S)-5-hydroxy-4-methoxy-6-methyloxan-2-yl]oxy-4-methoxy-6-methyloxan-2-yl]oxy-3,11',13',22'-tetramethylspiro[2,3-dihydropyran-6,6'-3,7,19-trioxatetracyclo[15.6.1.14,8.020,24]pentacosa-10,14,16,22-tetraene]-2'-one	C48H72O14	M+H-H2O, M+2Na-H	43.8	31	-2.70675	90.9871	100 - 53.3 - 16.8 - 3.9 - 0.735 - 0.118	872.49	917.461	1	24.6551
PP3	6435844	2-[2-hydroxyethyl-[(Z)-octadec-9-enyl]amino]ethanol	C22H45NO2	M+H-H2O, M+H	43.8	20.8	-0.481543	98.8053	100 - 24.8 - 3.35 - 0.323	355.345	356.352	1	27.5002
PP3	8289	Triphenylphosphate	C18H15O4P	M+H, M+Na	43.8	27.9	3.40174	95.1354	100 - 19.8 - 2.68 - 0.272	326.072	327.079	1	21.9153
PP3	75574	2-methylpropyl dihydrogen phosphate	C4H11O4P	M+H	43.7	24.3	1.5962	96.3544	100 - 4.61 - 0.905		155.047	1	13.5349
PP3	92691	11-methyl-N-(11-methyldodecyl)dodecan-1-amine	C26H55N	M+H	43.6	31.6	-2.78964	89.6089	100 - 29.1 - 4.09 - 0.368		382.44	1	23.6955
PP3	116457	(2,3-dipentylphenyl) dihydrogen phosphate	C16H27O4P	M+H	43.5	28.7	2.39307	91.8148	100 - 17.8 - 2.31 - 0.223		315.173	1	23.7245
PP3	110973	2,3-bis(2-ethylhexanoyloxy)propyl 2-ethylhexanoate	C27H50O6	M+Na	43.3	22.7	1.18354	95.3318	100 - 30 - 5.58 - 0.774		493.351	1	25.86
PP3	9543675	(E)-octadec-9-enedioic acid	C18H32O4	M+H-H2O	43.1	26.3	-2.30565	91.9766	100 - 20 - 2.71 - 0.277		295.226	1	19.0072
PP3	443972	[(8S,9S,10R,11S,13S,14S,17R)-17-acetyl-11-hydroxy-10,13-dimethyl-3-oxo-7,8,9,11,12,14,15,16-octahydro-6H-cyclopenta[a]phenanthren-17-yl] propanoate	C24H32O5	M+2Na, M+Na	43	23.9	0.429171	91.6165	100 - 26.5 - 4.4 - 0.547	400.225	223.102	2	14.4991
PP3	98052	methyl 2-[[(8-hydroxyquinolin-7-yl)-phenylmethyl]amino]benzoate	C24H20N2O3	M+2Na-H	42.6	27.9	-2.29574	87.7271	100 - 27 - 4.13 - 0.458		429.118	1	24.2391
PP3	6452078	8-[3-(2-hydroxyoctyl)oxiran-2-yl]octanoic acid	C18H34O4	M+H, M+Na	42.6	18.7	0.182983	94.6396	100 - 20 - 2.72 - 0.277	314.246	337.235	1	22.9875
PP3	72822400	6-[2-(11,17-dihydroxy-10,13-dimethyl-3-oxo-7,8,9,11,12,14,15,16-octahydro-6H-cyclopenta[a]phenanthren-17-yl)-2-oxoethoxy]carbonylcyclohex-3-ene-1-carboxylic acid	C29H36O8	M+2Na-H	42.6	26.8	-0.881822	87.3923	100 - 32.1 - 6.62 - 1.02 - 0.129		557.212	1	18.6627
PP3	6437405	ethyl (Z,12R)-12-hydroxyoctadec-9-enoate	C20H38O3	M+H-H2O, M+H, 2M+H	42.5	22.8	1.8481	91.9444	100 - 22.2 - 2.96 - 0.293	326.283	309.279	1	24.2228
PP3	20833815	[(Z)-pent-2-enyl] (2E,4Z)-deca-2,4-dienoate	C15H24O2	M+H-H2O	42.5	20.5	-0.511252	92.4956	100 - 16.6 - 1.7 - 0.13		219.174	1	16.0595
PP3	99286	methyl (4R)-4-[(3R,5S,7R,8R,9S,10S,12S,13R,14S,17R)-7-acetyloxy-3,12-dihydroxy-10,13-dimethyl-2,3,4,5,6,7,8,9,11,12,14,15,16,17-tetradecahydro-1H-cyclopenta[a]phenanthren-17-yl]pentanoate	C27H44O6	M+H	42.4	22	-2.43542	92.7281	100 - 29.9 - 5.56 - 0.77		465.32	1	25.3207
PP3	170904	(3-phenoxyphenyl)methyl acetate	C15H14O3	M+H-H2O	42.4	24.2	-3.6794	92.1283	100 - 16.5 - 1.89 - 0.162		225.09	1	21.6921
PP3	88594	6-[2,2-bis(hydroxymethyl)butoxy]-6-oxohexanoic acid	C12H22O6	M+H-H2O	42.3	19.1	0.557758	93.0769	100 - 13.5 - 2.07 - 0.197		245.138	1	17.7235
PP3	3020036	2-prop-2-enoxy-3-prop-2-enylbenzaldehyde	C13H14O2	M+H-H2O, M+H, M+H-2H2O	42.3	22.3	-2.53287	92.2471	100 - 14.3 - 1.36	202.099	203.106	1	21.9073
PP3	8351	1,3,3-trimethyl-2-methylideneindole	C12H15N	2M+H	42.1	14.9	-2.07769	98.0317	100 - 13.5 - 0.843		347.247	1	25.5755
PP3	44237276	[3-hydroxy-2-(2-propylpentanoyloxy)propyl] 2-propylpentanoate	C19H36O5	M+H-H2O	42.1	11.9	0.257134	98.7685	100 - 21.2 - 3.15 - 0.352		327.253	1	25.873
PP3	106726	8-(diethoxymethyl)tricyclo[5.2.1.02,6]dec-3-ene	C15H24O2	M+H-H2O	42	18.9	-2.37347	93.7077	100 - 16.6 - 1.7 - 0.13		219.174	1	19.2814
PP3	57112072	2-[[2-[[5-amino-2-(2-amino-1,4,5,6-tetrahydropyrimidin-6-yl)-1,5-dioxo-1-(1-oxopropan-2-ylamino)pentan-2-yl]amino]-2-oxoethyl]carbamoylamino]-4-methylpentanoic acid	C21H36N8O7	M+H-H2O	42	17.5	-0.426332	93.3064	100 - 26.3 - 4.77 - 0.649		495.267	1	27.9502
PP3	92970	2-[(4-hydroxyphenyl)methylidene]propanedinitrile	C10H6N2O	M+H, M+Na	41.8	15.4	1.13056	94.7746	100 - 11.7 - 0.825	170.048	171.055	1	11.2331
PP3	14990169	(1,4a-dimethyl-7-propan-2-yl-2,3,4,4b,5,6,7,8,8a,9,10,10a-dodecahydrophenanthren-1-yl)methanol	C20H36O	M+H-H2O, M+H	41.7	21.6	-2.29461	89.7503	100 - 22.1 - 2.53 - 0.2	292.276	293.283	1	25.2117
PP3	20055356	(2S,5R,6R)-6-[[(2R)-2-(furan-2-ylmethylideneamino)-2-(4-hydroxyphenyl)acetyl]amino]-3,3-dimethyl-7-oxo-4-thia-1-azabicyclo[3.2.0]heptane-2-carboxylic acid	C21H21N3O6S	M+H-2H2O	41.7	40.1	-4.7	73.7534	100 - 25.1 - 8.77 - 1.64 - 0.261		408.099	1	13.4591
PP3	22827731	[(8R,9S,10S,13S,14S,17S)-10-(hydroxymethyl)-13-methyl-3-oxo-1,2,6,7,8,9,11,12,14,15,16,17-dodecahydrocyclopenta[a]phenanthren-17-yl] benzoate	C26H32O4	M+H-H2O, M+Na, M+H, M+H-2H2O	41.7	16.9	2.69678	94.7883	100 - 28.6 - 4.77 - 0.584	408.231	431.22	1	22.5206
PP3	101627	2,3-dihydroxypropyl 12-hydroxyoctadec-9-enoate	C21H40O5	M+H-H2O	41.6	16.3	-2.03061	94.1076	100 - 23.4 - 3.63 - 0.424		355.284	1	27.3871
PP3	3020130	2,2-bis(heptanoyloxymethyl)butyl nonanoate	C29H54O6	M+Na	41.6	13.4	-0.583775	95.0747	100 - 32.2 - 6.25 - 0.901 - 0.105		521.381	1	26.6362
PP3	44149734	5,7,7,8,10,10-hexamethyl-3,4,8,9-tetrahydro-1H-benzo[h]isochromene	C19H28O	M+H-H2O	41.3	19.4	-3.61579	91.1478	100 - 20.9 - 2.28 - 0.173		255.21	1	22.8306
PP3	92926	2,3-dihydroxypropyl decanoate	C13H26O4	M+H-H2O, M+Na	41.1	15.5	-3.68016	94.106	100 - 14.5 - 1.8 - 0.159	246.182	269.171	1	21.9073
PP3	93312	3-(4-aminobenzoyl)oxypropyl 4-aminobenzoate	C17H18N2O4	M+H	41.1	16.4	-1.73789	91.2122	100 - 19.5 - 2.62 - 0.264		315.133	1	16.0635
PP3	6913407	(Z)-4-[(Z)-octadec-9-enoxy]-4-oxobut-2-enoic acid	C22H38O4	2M+H	41	17.6	-4.86821	93.1757	100 - 24.4 - 3.67 - 0.411		733.558	1	21.1589
PP3	48194	ethyl 4-morpholin-4-yl-2,2-diphenylbutanoate	C22H27NO3	M+H, M+Na	40.9	13.3	-0.187367	91.5805	100 - 24.6 - 3.51 - 0.368	353.199	354.206	1	22.5845
PP3	14572930	tris(2,4-ditert-butylphenyl) phosphate	C42H63O4P	M+H, M+Na	40.9	9.55	0.731627	95.663	100 - 46.3 - 11.3 - 1.92 - 0.255	662.447	663.454	1	27.9455
PP3	53461865	[2-[17-hydroxy-10,13,16-trimethyl-11-(4-methylphenyl)sulfonyloxy-3-oxo-2,4,5,6,7,8,9,11,12,14,15,16-dodecahydro-1H-cyclopenta[a]phenanthren-17-yl]-2-oxoethyl] acetate	C31H42O8S	M+H-2H2O	40.8	23.1	0.00781329	81.0223	100 - 35.1 - 12.1 - 2.79 - 0.516		539.246	1	22.1325
PP3	3019141	2-[N-ethyl-4-[(2-methoxy-4-nitrophenyl)diazenyl]anilino]ethyl acetate	C19H22N4O5	M+H, M+Na	40.3	10.7	-0.776539	91.9382	100 - 22.5 - 3.43 - 0.394	386.159	387.166	1	13.4438
PP3	3023662	bis(2-aminoethyl) butyl phosphate	C8H21N2O4P	M+2Na-H	40.3	8.14	-4.64667	98.7513	100 - 9.78 - 1.25		285.094	1	23.712
PP3	6441362	2-[(2Z,5Z)-6,10,10-trimethyl-2-bicyclo[7.2.0]undeca-2,5-dienyl]ethyl acetate	C18H28O2	M+H-2H2O, M+H-H2O, M+H	40.2	8.52	-1.42714	94.017	100 - 19.9 - 2.28 - 0.192	276.209	277.216	1	21.8992
PP3	25076635	4-(4,7-dimethyl-2,3,3a,4,5,6,7,7a-octahydro-1H-inden-5-yl)-2-methylcyclohexan-1-one	C18H30O	M+H-H2O, M+H	40.2	15.4	-4.31638	90.8299	100 - 19.9 - 2.07 - 0.151	262.229	263.236	1	23.4156
PP3	70804341	butyl 4-hydroxycyclohexane-1-carboxylate	C11H20O3	2M+H	40.2	7.09	-2.27373	96.8125	100 - 12.2 - 1.3		401.289	1	23.6997
PP3	3018366	1-[3-[2-(2-oxopyrrolidin-1-yl)ethylamino]propyl]pyrrolidin-2-one	C13H23N3O2	2M+H	40.1	18.4	-1.12668	83.363	100 - 15.5 - 1.53 - 0.114		507.365	1	26.2568
PP30	102775	1-[hexadecyl(2-hydroxypropyl)amino]propan-2-ol	C22H47NO2	M+H	42.5	21.1	-3.50578	95.258	100 - 24.8 - 3.35 - 0.324		358.367	1	28.5613
PP31	5280335	D-sphingosine	C18H37NO2	M+H, M+Na	55.6	89.1	-2.27777	91.5368	100 - 20.3 - 2.37 - 0.203	299.282	300.289	1	29.072
PP32	6436599	2-aminoethyl (Z)-octadec-9-enoate	C20H39NO2	M+H, M+Na	53.3	77	-4.30235	94.3268	100 - 22.5 - 2.83 - 0.257	325.297	326.304	1	29.3468
PP33	139597821	3-ethoxycarbonylhenicos-5-enoate	C24H43O4-	M+H-H2O	51.8	72.1	3.38454	91.0305	100 - 26.6 - 4.22 - 0.496		378.314	1	33.5356
PP4	44151032	[4-methyl-2-(15-methylhexadecyl)-5H-1,3-oxazol-4-yl]methanol	C22H43NO2	M+H	58.7	98.7	-1.46063	96.6052	100 - 24.7 - 3.34 - 0.323		354.336	1	26.7629
PP4	12942137	2-[2-hydroxyethyl(tetradecyl)amino]ethanol	C18H39NO2	M+H	58.4	98.3	-0.898364	95.0154	100 - 20.4 - 2.38 - 0.203		302.305	1	25.2739
PP4	81248	2-[2-[2-[2-[2-[2-[2-[2-[2-[2-[2-(2-hydroxyethoxy)ethoxy]ethoxy]ethoxy]ethoxy]ethoxy]ethoxy]ethoxy]ethoxy]ethoxy]ethoxy]ethanol	C24H50O13	M+H, M+Na, M+2Na	58.2	98.9	-0.376755	92.3185	100 - 27 - 6.18 - 1.01 - 0.144	546.325	569.314	1	11.9042
PP4	5364495	(Z)-hexadec-11-enal	C16H30O	M+H	58.2	98.1	-2.00127	95.3692	100 - 17.7 - 1.68 - 0.113		239.236	1	27.607
PP4	27902	N-(2-hydroxyethyl)octadecanamide	C20H41NO2	M+H	58.1	98.6	-2.04706	94.351	100 - 22.5 - 2.83 - 0.258		328.32	1	25.86
PP4	87168	2-[2-[2-[2-[2-[2-[2-[2-[2-[2-[2-[2-(2-hydroxyethoxy)ethoxy]ethoxy]ethoxy]ethoxy]ethoxy]ethoxy]ethoxy]ethoxy]ethoxy]ethoxy]ethoxy]ethanol	C26H54O14	M+H, M+Na, M+H+Na	57.6	99	-0.846918	90.0457	100 - 29.3 - 7.01 - 1.22 - 0.182	590.351	613.34	1	12.4334
PP4	5280335	DErySphingosine	C18H37NO2	M+H	57.6	98.2	-1.21505	91.0345	100 - 20.3 - 2.37 - 0.203		300.289	1	23.6914
PP4	6435844	2-[2-hydroxyethyl-[(Z)-octadec-9-enyl]amino]ethanol	C22H45NO2	M+H	57.4	92.2	-0.777252	95.5399	100 - 24.8 - 3.35 - 0.323		356.352	1	27.7122
PP4	110620	2-[hexadecyl(2-hydroxyethyl)amino]ethanol	C20H43NO2	M+H	57.1	98.6	-2.76902	90.2238	100 - 22.6 - 2.84 - 0.258		330.336	1	26.9281
PP4	7348	2-[dodecanoyl(methyl)amino]acetic acid	C15H29NO3	M+H	56.8	93.1	-1.25608	92.5542	100 - 17 - 1.98 - 0.173		272.222	1	25.9644
PP4	3017686	tris(2-methylpropyl) 2-acetyloxypropane-1,2,3-tricarboxylate	C20H34O8	M+Na	56.8	88.9	-0.172212	95.4239	100 - 22.3 - 4.02 - 0.527		425.215	1	29.8913
PP4	2519	1,3,7-trimethylpurine-2,6-dione	C8H10N4O2	M+H	56.7	94	-4.09913	94.1453	100 - 10.3 - 0.892		195.087	1	7.64023
PP4	73927	3-(4-methylphenyl)propanoic acid	C10H12O2	M+H-H2O, M+2Na-H	56.6	96.6	-4.18396	91.2736	100 - 11 - 0.961	164.083	147.08	1	24.3921
PP4	6452352	2-[2-(2-ethylhexoxy)-2-oxoethyl]-2-hydroxybutanedioic acid	C14H24O7	M+H-2H2O	56.5	92.6	-1.59475	91.6264	100 - 15.7 - 2.59 - 0.277		269.138	1	26.4362
PP4	3020488	1-phenyl-4-(2,2,3-trimethylcyclopentyl)butan-1-ol	C18H28O	M+H-H2O, M+H	55.4	90.5	-4.32702	91.6149	100 - 19.8 - 2.07 - 0.15	260.213	261.22	1	24.6098
PP4	68811	5-[3-(tert-butylamino)-2-hydroxypropoxy]-3,4-dihydro-1H-isoquinoline-2-carbaldehyde	C17H26N2O3	M+H, M+Na	54.5	80.2	-0.505137	93.0659	100 - 19.5 - 2.42 - 0.225	306.194	307.201	1	19.3895
PP4	22793278	(6R,8S,9R,10S,11S,13S,14S,17R)-6,9-difluoro-11,17-dihydroxy-17-(2-hydroxyacetyl)-10,13-dimethyl-6,7,8,11,12,14,15,16-octahydrocyclopenta[a]phenanthren-3-one	C21H26F2O5	M+H	54.5	88.3	1.47008	86.193	100 - 23.2 - 3.6 - 0.419		397.183	1	19.0918
PP4	90534	2-decoxycarbonylbenzoic acid	C18H26O4	M+Na	54.1	81.5	3.90043	93.5174	100 - 19.9 - 2.7 - 0.275		329.174	1	27.6535
PP4	6505	Acetyl tributyl citrate	C20H34O8	M+H, M+Na	54.1	78.1	-1.65729	94.5355	100 - 22.3 - 4.02 - 0.527	402.225	425.214	1	26.4452
PP4	95016	propyl 2-aminobenzoate	C10H13NO2	M+H	53.4	74.2	-3.26762	96.8595	100 - 11.4 - 1		180.101	1	17.6154
PP4	3020345	1-methylsulfonyltetradecan-2-ol	C15H32O3S	M+Na	53.1	71.3	-1.85452	96.687	100 - 17.5 - 6.58 - 0.937 - 0.121		315.196	1	24.4255
PP4	9580366	4-[(E)-(diphenylhydrazinylidene)methyl]-N,N-diethylaniline	C23H25N3	M+H	52.7	75.5	-2.62665	91.3106	100 - 26.3 - 3.31 - 0.267		344.211	1	19.523
PP4	20088	octadecanehydrazide	C18H38N2O	M+H	52.2	74.5	-3.08796	90.2502	100 - 20.7 - 2.24 - 0.168		299.305	1	24.322
PP4	12298194	methyl (3S,4R)-4-anilino-3-methyl-1-(2-phenylethyl)piperidine-4-carboxylate	C22H28N2O2	M+H-H2O, M+H	51.9	68.5	-1.92088	93.5718	100 - 24.9 - 3.39 - 0.329	352.214	353.222	1	14.0598
PP4	25127	Ethyl-4-dimethylaminobenzoate	C11H15NO2	M+H	51.8	68.5	-2.51994	93.779	100 - 12.5 - 1.13		194.117	1	20.8392
PP4	69511	(3-methylphenyl)-phenylmethanone	C14H12O	M+H	51.7	68.4	-2.82148	93.5321	100 - 15.3 - 1.3		197.096	1	22.3327
PP4	5355747	ethyl (E)-3-(3-aminophenyl)prop-2-enoate	C11H13NO2	M+H, 2M+H	51.7	69.1	-3.84211	93.9058	100 - 12.5 - 1.13	191.094	192.101	1	12.9433
PP4	13765821	3-(octylamino)propanoic acid	C11H23NO2	M+H	51.5	68.8	-3.95315	93.5228	100 - 12.6 - 1.14		202.179	1	7.66277
PP4	23616336	2-acetyloxyethyl 2-hydroxybenzoate	C11H12O5	M+H-H2O	51.4	68.1	-2.94037	92.5667	100 - 12.2 - 1.71 - 0.148		207.065	1	21.0777
PP4	44151032	[4-methyl-2-(15-methylhexadecyl)-5H-1,3-oxazol-4-yl]methanol	C22H43NO2	M+H	51.2	66.5	-1.91816	91.8486	100 - 24.7 - 3.34 - 0.323		354.336	1	26.526
PP4	637759	Methyl trans-styryl ketone	C10H10O	M+H	51.1	64.1	-2.60704	94.7238	100 - 11 - 0.749		147.08	1	23.0041
PP4	10087	9-hydroxyfluorene-9-carboxylic acid	C14H10O3	M+H-H2O	50.4	64.8	-3.36929	90.9236	100 - 15.4 - 1.72 - 0.143		209.059	1	18.7402
PP4	76871839	2-[[3-(oxiran-2-ylmethoxymethyl)-3-tricyclo[5.2.1.02,6]decanyl]methoxymethyl]oxirane	C18H28O4	M+H-H2O, M+Na	49.9	58.1	1.21066	92.729	100 - 19.9 - 2.71 - 0.276	308.199	331.188	1	21.8751
PP4	65428	2,6,10,10-tetramethyl-1-oxaspiro[4.5]decan-6-ol	C13H24O2	2M+H	49.8	56.9	1.58895	93.9906	100 - 14.4 - 1.37		425.363	1	26.517
PP4	3020724	4-[(4-aminophenyl)methyl]-2-[[4-(ethylamino)phenyl]methyl]aniline	C22H25N3	M+H	49.4	60.4	-3.74516	91.2083	100 - 25.2 - 3.04 - 0.234		332.211	1	22.4762
PP4	3023370	N,N-bis(2-hydroxyethyl)-2,2-dimethyloctanamide	C14H29NO3	M+H-H2O, M+Na	49.1	58	-4.02954	92.0189	100 - 16 - 1.81 - 0.153	259.214	282.203	1	19.9731
PP4	120088	3-(octadecylamino)propane-1,2-diol	C21H45NO2	M+H	48.7	53.7	-0.567789	90.2635	100 - 23.7 - 3.09 - 0.29		344.352	1	27.6442
PP4	8289	Triphenylphosphate	C18H15O4P	M+H, M+Na	48.5	48.5	2.55161	96.8641	100 - 19.8 - 2.68 - 0.272	326.072	327.079	1	27.1815
PP4	235528	3-amino-N,N,4-trimethylbenzenesulfonamide	C9H14N2O2S	M+H	48.4	70.4	-1.56686	73.3457	100 - 11.5 - 5.53 - 0.55		215.085	1	22.2383
PP4	444865	(13S,14S)-3-hydroxy-13-methyl-12,14,15,16-tetrahydro-11H-cyclopenta[a]phenanthren-17-one	C18H18O2	M+H-2H2O	48.4	49.5	-3.35239	96.3551	100 - 19.8 - 2.26 - 0.189		231.116	1	22.255
PP4	166445	1-(4,4-dimethyl-2,3-dihydro-1H-naphthalen-1-yl)propan-1-one	C15H20O	M+Na	47.9	51.5	1.42402	89.4442	100 - 16.5 - 1.48		239.141	1	21.2921
PP4	164512	[phenyl-(2,4,6-trimethylbenzoyl)phosphoryl]-(2,4,6-trimethylphenyl)methanone	C26H27O3P	M+Na	47.7	50.2	0.867294	89.1404	100 - 28.5 - 4.54 - 0.521		441.159	1	27.254
PP4	75650	3-methyl-9H-fluorene	C14H12	M+H	47.3	46.2	-2.59987	93.3001	100 - 15.3 - 1.09		181.101	1	20.8435
PP4	103497	1-hydroxypropan-2-yl benzoate	C10H12O3	M+H-H2O	47.3	47.1	-3.17268	93.2778	100 - 11.1 - 1.17		163.075	1	24.4968
PP4	22827731	[(8R,9S,10S,13S,14S,17S)-10-(hydroxymethyl)-13-methyl-3-oxo-1,2,6,7,8,9,11,12,14,15,16,17-dodecahydrocyclopenta[a]phenanthren-17-yl] benzoate	C26H32O4	M+H, M+Na	47.1	42.6	-0.309195	93.4595	100 - 28.6 - 4.77 - 0.584	408.23	409.237	1	22.255
PP4	3033871	1-octylpyrrolidin-2-one	C12H23NO	2M+H	47	42.3	-3.1274	96.1749	100 - 13.6 - 1.07		395.362	1	27.1201
PP4	114312	2-(2-hydroxyethylamino)ethyl octadecanoate	C22H45NO3	M+H	46.5	44.3	-2.20901	90.7455	100 - 24.8 - 3.56 - 0.375		372.346	1	23.7827
PP4	13008589	2-(2-dodecoxy-2-oxoethyl)-2-hydroxybutanedioic acid	C18H32O7	M+H	46.5	42.4	-1.6754	92.1329	100 - 20.1 - 3.35 - 0.404		361.221	1	21.2963
PP4	637759	Methyl trans-styryl ketone	C10H10O	M+H	45.9	36.8	-2.3525	95.5026	100 - 11 - 0.749		147.08	1	18.1219
PP4	14257662	(2S)-N-[(2S)-6-amino-1-[(2-amino-2-oxoethyl)amino]-1-oxohexan-2-yl]-1-[(4R,7S,10S,13S,16S,19R)-19-amino-7-(2-amino-2-oxoethyl)-10-(3-amino-3-oxopropyl)-13,16-dibenzyl-6,9,12,15,18-pentaoxo-1,2-dithia-5,8,11,14,17-pentazacycloicosane-4-carbonyl]pyrrolidine-2-carboxamide	C46H65N13O11S2	M+H	45.5	41.5	1.79629	88.113	100 - 57.3 - 27.4 - 9.37 - 2.66 - 0.633 - 0.13		1040.45	1	27.005
PP4	15567	diphenylphosphinic acid	C12H11O2P	M+H, M+Na	45.4	35.1	-3.09514	95.4105	100 - 13.2 - 1.21	218.049	219.056	1	13.2605
PP4	9838950	[2-(3,4-dihydroxyoxolan-2-yl)-2-hydroxyethyl] octanoate	C14H26O6	M+H-H2O	45.2	38.7	-3.86096	91.7158	100 - 15.7 - 2.38 - 0.245		273.169	1	21.6719
PP4	71735	2-butoxyethyl 2-phenyl-2-piperidin-1-ylacetate	C19H29NO3	M+H-H2O	45	36.5	-1.5169	90.5589	100 - 21.4 - 2.79 - 0.271		302.211	1	14.4951
PP4	9882094	(9Z,12Z,15Z)-octadeca-9,12,15-trienamide	C18H31NO	M+H	45	34.6	-4.5264	95.5176	100 - 20.2 - 2.15 - 0.159		278.247	1	24.822
PP4	6436363	(Z)-N-octadecyldocos-13-enamide	C40H79NO	M+H	44.5	36.6	-1.6241	87.8697	100 - 44.6 - 9.91 - 1.46 - 0.162		590.622	1	30.2856
PP4	103631	[2-hydroxy-3-[4-(2-hydroxy-3-prop-2-enoyloxypropoxy)butoxy]propyl] prop-2-enoate	C16H26O8	M+H-H2O	44.3	31	1.46096	92.5301	100 - 17.9 - 3.15 - 0.373		329.16	1	17.778
PP4	48542	5-ethyl-5-prop-2-enyl-1,3-diazinane-2,4,6-trione	C9H12N2O3	2M+H	44.2	31.5	3.52081	93.3987	100 - 10.7 - 1.14		393.178	1	23.127
PP4	94578	[3-(propan-2-yloxycarbonylamino)phenyl] N-ethyl-N-phenylcarbamate	C19H22N2O4	M+H, M+Na	43.9	29.8	-2.50172	92.4508	100 - 21.7 - 3.06 - 0.324	342.157	343.164	1	21.2378
PP4	9882094	(9Z,12Z,15Z)-octadeca-9,12,15-trienamide	C18H31NO	M+H, M+Na	43.9	29.4	-2.62879	93.1551	100 - 20.2 - 2.15 - 0.159	277.24	278.247	1	27.7349
PP4	6434889	(1'R,2R,3S,4'S,6S,8'R,10'E,12'S,13'S,14'E,16'E,20'R,21'R,24'S)-2-[(2S)-butan-2-yl]-21',24'-dihydroxy-12'-[(2R,4S,5S,6S)-5-[(2S,4S,5S,6S)-5-hydroxy-4-methoxy-6-methyloxan-2-yl]oxy-4-methoxy-6-methyloxan-2-yl]oxy-3,11',13',22'-tetramethylspiro[2,3-dihydropyran-6,6'-3,7,19-trioxatetracyclo[15.6.1.14,8.020,24]pentacosa-10,14,16,22-tetraene]-2'-one	C48H72O14	M+H-H2O, M+2Na-H	43.8	31	-2.70675	90.9871	100 - 53.3 - 16.8 - 3.9 - 0.735 - 0.118	872.49	917.461	1	24.6551
PP4	6435844	2-[2-hydroxyethyl-[(Z)-octadec-9-enyl]amino]ethanol	C22H45NO2	M+H-H2O, M+H	43.8	20.8	-0.481543	98.8053	100 - 24.8 - 3.35 - 0.323	355.345	356.352	1	27.5002
PP4	9882094	(9Z,12Z,15Z)-octadeca-9,12,15-trienamide	C18H31NO	M+H, M+Na	43.7	30.8	-3.72099	91.9213	100 - 20.2 - 2.15 - 0.159	277.24	278.247	1	24.6098
PP4	71669	2-(2-hydroxynaphthalen-1-yl)cyclohexan-1-one	C16H16O2	M+H	42.9	28.8	-4.91906	91.2401	100 - 17.6 - 1.86 - 0.147		241.121	1	25.6723
PP4	13008589	2-(2-dodecoxy-2-oxoethyl)-2-hydroxybutanedioic acid	C18H32O7	M+H, M+2Na-H	42.9	20.7	-0.142939	93.8103	100 - 20.1 - 3.35 - 0.404	360.215	361.222	1	26.4362
PP4	6436460	2-aminobutyl (Z)-octadec-9-enoate	C22H43NO2	M+H, M+Na, M+H-H2O	42.8	19.7	-2.85147	97.4664	100 - 24.7 - 3.34 - 0.323	353.328	376.318	1	29.2244
PP4	6452078	8-[3-(2-hydroxyoctyl)oxiran-2-yl]octanoic acid	C18H34O4	M+H, M+Na	42.6	18.7	0.182983	94.6396	100 - 20 - 2.72 - 0.277	314.246	337.235	1	22.9875
PP4	102775	1-[hexadecyl(2-hydroxypropyl)amino]propan-2-ol	C22H47NO2	M+H	42.5	21.1	-3.50578	95.258	100 - 24.8 - 3.35 - 0.324		358.367	1	28.5613
PP4	170904	(3-phenoxyphenyl)methyl acetate	C15H14O3	M+H-H2O	42.4	24.2	-3.6794	92.1283	100 - 16.5 - 1.89 - 0.162		225.09	1	21.6921
PP4	88594	6-[2,2-bis(hydroxymethyl)butoxy]-6-oxohexanoic acid	C12H22O6	M+H-H2O	42.3	19.1	0.557758	93.0769	100 - 13.5 - 2.07 - 0.197		245.138	1	17.7235
PP4	6452352	2-[2-(2-ethylhexoxy)-2-oxoethyl]-2-hydroxybutanedioic acid	C14H24O7	M+H-2H2O	41.8	21.2	-3.10096	91.7118	100 - 15.7 - 2.59 - 0.277		269.137	1	21.1264
PP4	99120788	(2R,3S,4R,5R)-6-dodecoxy-2,3,4,5-tetrahydroxyhexanal	C18H36O6	M+H, M+Na	41.8	20.7	-2.72395	91.2592	100 - 20.1 - 3.15 - 0.363	348.25	371.239	1	21.2754
PP4	22827731	[(8R,9S,10S,13S,14S,17S)-10-(hydroxymethyl)-13-methyl-3-oxo-1,2,6,7,8,9,11,12,14,15,16,17-dodecahydrocyclopenta[a]phenanthren-17-yl] benzoate	C26H32O4	M+H-H2O, M+Na, M+H, M+H-2H2O	41.7	16.9	2.69678	94.7883	100 - 28.6 - 4.77 - 0.584	408.231	431.22	1	22.5206
PP4	94419	methyl 2-amino-5-[(4-amino-3-methoxycarbonylphenyl)methyl]benzoate	C17H18N2O4	M+H	41.6	28.9	-2.1919	81.7269	100 - 19.5 - 2.62 - 0.264		315.133	1	21.242
PP4	78798	2-[2-[2-[2-[2-[2-[2-(2-hydroxyethoxy)ethoxy]ethoxy]ethoxy]ethoxy]ethoxy]ethoxy]ethanol	C16H34O9	M+H, M+Na	41.4	12.5	0.332859	94.746	100 - 18 - 3.38 - 0.415	370.22	393.21	1	9.1301
PP4	113028	tris(2-methylpropyl) 2-hydroxypropane-1,2,3-tricarboxylate	C18H32O7	M+H, M+Na	41.4	11.4	-0.864459	96.7482	100 - 20.1 - 3.35 - 0.404	360.214	383.204	1	25.3461
PP4	18769587	[2-(12-fluoro-11-hydroxy-6,6,9,13-tetramethyl-16-oxo-5,7-dioxapentacyclo[10.8.0.02,9.04,8.013,18]icosa-14,17-dien-8-yl)-2-oxoethyl] acetate	C26H33FO7	M+H-2H2O	41.4	26.3	3.70236	84.8739	100 - 28.8 - 5.42 - 0.767		441.209	1	19.3071
PP4	92926	2,3-dihydroxypropyl decanoate	C13H26O4	M+H-H2O, M+Na	41.1	15.5	-3.68016	94.106	100 - 14.5 - 1.8 - 0.159	246.182	269.171	1	21.9073
PP4	67329	bis(2-butoxyethyl) decanedioate	C22H42O6	M+H	41	15.4	-2.34775	92.1581	100 - 24.5 - 4.11 - 0.516		403.304	1	26.4362
PP4	407461	2-hydroxy-5-methylbenzenesulfonic acid	C7H8O4S	2M+H	40.9	15.5	-2.36967	91.9347	100 - 8.62 - 5.67 - 0.431		377.035	1	23.8118
PP4	171144	2-dodecylphenol	C18H30O	M+H-H2O, M+H	40.8	16.8	-4.37062	92.0615	100 - 19.9 - 2.07 - 0.151	262.229	263.236	1	26.7629
PP4	171427	1-decylpyrrolidin-2-one	C14H27NO	M+H	40.7	16.5	-3.74189	91.4976	100 - 15.9 - 1.38		226.216	1	29.4551
PP4	5280450	(9Z,12Z)-octadeca-9,12-dienoic acid	C18H32O2	M+Na	40.7	26.9	4.32031	81.7035	100 - 19.9 - 2.29 - 0.193		303.231	1	29.3852
PP4	25076635	4-(4,7-dimethyl-2,3,3a,4,5,6,7,7a-octahydro-1H-inden-5-yl)-2-methylcyclohexan-1-one	C18H30O	M+H-H2O, M+H	40.6	13	-1.90919	92.4148	100 - 19.9 - 2.07 - 0.151	262.229	263.236	1	28.5877
PP4	44150216	(2R,3S,4R,5R)-N-(2-aminophenyl)-2,3,4,5,6-pentahydroxyhexanamide	C12H18N2O6	M+H-2H2O, M+2Na-H	40.2	10.5	-1.9072	92.7061	100 - 14.1 - 2.16 - 0.211	286.116	251.102	1	15.6482
PP4	5282772	(E)-docos-13-enoic acid	C22H42O2	M+H-H2O, 2M+H, M+H-2H2O	40	13.3	-3.02563	90.2474	100 - 24.4 - 3.25 - 0.31	338.317	321.314	1	31.4066
PP5	87168	2-[2-[2-[2-[2-[2-[2-[2-[2-[2-[2-[2-(2-hydroxyethoxy)ethoxy]ethoxy]ethoxy]ethoxy]ethoxy]ethoxy]ethoxy]ethoxy]ethoxy]ethoxy]ethoxy]ethanol	C26H54O14	M+H, M+Na, M+H+Na	57.6	99	-0.846918	90.0457	100 - 29.3 - 7.01 - 1.22 - 0.182	590.351	613.34	1	12.4334
PP6	10087	9-hydroxyfluorene-9-carboxylic acid	C14H10O3	M+H-H2O	50.4	64.8	-3.36929	90.9236	100 - 15.4 - 1.72 - 0.143		209.059	1	18.7402
PP7	170904	(3-phenoxyphenyl)methyl acetate	C15H14O3	M+H-H2O	42.4	24.2	-3.6794	92.1283	100 - 16.5 - 1.89 - 0.162		225.09	1	21.6921
PP8	69511	(3-methylphenyl)-phenylmethanone	C14H12O	M+H	51.7	68.4	-2.82148	93.5321	100 - 15.3 - 1.3		197.096	1	22.3327
PP9	22827731	[(8R,9S,10S,13S,14S,17S)-10-(hydroxymethyl)-13-methyl-3-oxo-1,2,6,7,8,9,11,12,14,15,16,17-dodecahydrocyclopenta[a]phenanthren-17-yl] benzoate	C26H32O4	M+H-H2O, M+Na, M+H, M+H-2H2O	41.7	16.9	2.69678	94.7883	100 - 28.6 - 4.77 - 0.584	408.231	431.22	1	22.5206
PS1	44151032	[4-methyl-2-(15-methylhexadecyl)-5H-1,3-oxazol-4-yl]methanol	C22H43NO2	M+H	58.7	98.7	-1.46063	96.6052	100 - 24.7 - 3.34 - 0.323		354.336	1	26.7629
PS1	27902	N-(2-hydroxyethyl)octadecanamide	C20H41NO2	M+H	58.1	98.6	-2.04706	94.351	100 - 22.5 - 2.83 - 0.258		328.32	1	25.86
PS1	6366564	(E)-6-(2,6,6-trimethylcyclohex-2-en-1-yl)hex-5-ene-2,4-dione	C15H22O2	M+H, M+Na	57.7	95.7	-0.293976	93.3318	100 - 16.6 - 1.69 - 0.13	234.162	235.169	1	18.5601
PS1	5354357	2-hydroxyethyl (Z,12R)-12-hydroxyoctadec-9-enoate	C20H38O4	M+H-H2O	53.5	80.8	-2.34897	89.3999	100 - 22.2 - 3.17 - 0.34		325.273	1	23.7287
PS1	62109	N-[3-(dimethylamino)propyl]octadecanamide	C23H48N2O	M+H	51.3	68.2	-1.33787	89.869	100 - 26.2 - 3.5 - 0.319		369.383	1	23.596
PS1	62109	N-[3-(dimethylamino)propyl]octadecanamide	C23H48N2O	M+H	49.9	58.5	-1.2188	92.4607	100 - 26.2 - 3.5 - 0.319		369.383	1	23.7328
PS1	3018954	2-methylidene-3-phenylbutanal	C11H12O	M+H	48.3	49.7	-3.62567	96.049	100 - 12.1 - 0.87		161.096	1	16.4526
PS1	107064	methyl 2-[[3-(4-hydroxy-4-methylpentyl)cyclohex-3-en-1-yl]methylideneamino]benzoate	C21H29NO3	M+H-2H2O	45.9	41.6	-1.3673	89.4663	100 - 23.5 - 3.26 - 0.334		308.2	1	16.3221
PS1	9882094	(9Z,12Z,15Z)-octadeca-9,12,15-trienamide	C18H31NO	M+H	45	34.6	-4.5264	95.5176	100 - 20.2 - 2.15 - 0.159		278.247	1	24.822
PS1	8289	Triphenylphosphate	C18H15O4P	M+H	44.8	37	-3.42537	90.7876	100 - 19.8 - 2.68 - 0.272		327.077	1	18.4703
PS1	8351	1,3,3-trimethyl-2-methylideneindole	C12H15N	2M+H	42.1	14.9	-2.07769	98.0317	100 - 13.5 - 0.843		347.247	1	25.5755
PS1	6452352	2-[2-(2-ethylhexoxy)-2-oxoethyl]-2-hydroxybutanedioic acid	C14H24O7	M+H-2H2O	41.8	21.2	-3.10096	91.7118	100 - 15.7 - 2.59 - 0.277		269.137	1	21.1264
PS1	3023662	bis(2-aminoethyl) butyl phosphate	C8H21N2O4P	M+2Na-H	40.3	8.14	-4.64667	98.7513	100 - 9.78 - 1.25		285.094	1	23.712
PS2	12942137	2-[2-hydroxyethyl(tetradecyl)amino]ethanol	C18H39NO2	M+H	58.4	98.3	-0.898364	95.0154	100 - 20.4 - 2.38 - 0.203		302.305	1	25.2739
PS2	27902	N-(2-hydroxyethyl)octadecanamide	C20H41NO2	M+H	58.1	98.6	-2.04706	94.351	100 - 22.5 - 2.83 - 0.258		328.32	1	25.86
PS2	5280335	DErySphingosine	C18H37NO2	M+H	57.6	98.2	-1.21505	91.0345	100 - 20.3 - 2.37 - 0.203		300.289	1	23.6914
PS2	70791	methyl 4-cyanobenzoate	C9H7NO2	M+H	57.4	95.9	-3.19662	94.6267	100 - 10.3 - 0.884		162.054	1	11.218
PS2	9543675	(E)-octadec-9-enedioic acid	C18H32O4	M+H-H2O	56.7	91.5	1.06216	93.2193	100 - 20 - 2.71 - 0.277		295.227	1	21.7359
PS2	90534	2-decoxycarbonylbenzoic acid	C18H26O4	M+Na	54.1	81.5	3.90043	93.5174	100 - 19.9 - 2.7 - 0.275		329.174	1	27.6535
PS2	3016373	N-cyclohexyloctanamide	C14H27NO	M+H	53.3	73.8	-3.9717	97.153	100 - 15.9 - 1.38		226.216	1	24.2351
PS2	3020345	1-methylsulfonyltetradecan-2-ol	C15H32O3S	M+Na	53.1	71.3	-1.85452	96.687	100 - 17.5 - 6.58 - 0.937 - 0.121		315.196	1	24.4255
PS2	67123	2-[2-(2-benzoyloxyethoxy)ethoxy]ethyl benzoate	C20H22O6	M+H, M+Na	52.6	69.8	-1.68589	95.1422	100 - 22.1 - 3.56 - 0.427	358.141	381.13	1	25.9034
PS2	20280	2-[3-(dodecanoylamino)propyl-dimethylazaniumyl]acetate	C19H38N2O3	M+H, M+Na	52.1	71.4	-1.46317	90.6812	100 - 21.8 - 2.89 - 0.284	342.288	343.295	1	21.577
PS2	8430	Lauryl diethanolamide	C16H33NO3	M+H, M+Na	51.4	67.3	-1.514	91.6541	100 - 18.2 - 2.17 - 0.195	287.246	288.253	1	22.1487
PS2	225609	[2-[(8S,9R,10S,11S,13S,14S,17R)-9-fluoro-11,17-dihydroxy-10,13-dimethyl-3-oxo-1,2,6,7,8,11,12,14,15,16-decahydrocyclopenta[a]phenanthren-17-yl]-2-oxoethyl] acetate	C23H31FO6	M+2Na-H	50.8	75.9	-4.41271	83.1377	100 - 25.5 - 4.34 - 0.555		467.18	1	16.6456
PS2	62109	N-[3-(dimethylamino)propyl]octadecanamide	C23H48N2O	M+H	50	60.1	-3.38384	93.6969	100 - 26.2 - 3.5 - 0.319		369.383	1	26.0878
PS2	8430	Lauryl diethanolamide	C16H33NO3	M+H	49.3	59.5	-4.53142	92.0605	100 - 18.2 - 2.17 - 0.195		288.252	1	21.2879
PS2	3565	1-methyl-4,9-dihydro-3H-pyrido[3,4-b]indol-7-ol	C12H12N2O	M+Na	48.5	50	2.43791	95.6224	100 - 13.9 - 1.1		223.085	1	26.9554
PS2	5283454	(Z)-N-(2-hydroxyethyl)octadec-9-enamide	C20H39NO2	M+H-H2O	48.3	53.7	-3.94428	92.2161	100 - 22.5 - 2.83 - 0.257		308.294	1	27.1373
PS2	96732	2,2-diphenylpentanoic acid	C17H18O2	M+H-H2O	48.2	50.8	-1.92526	92.5847	100 - 18.7 - 2.05 - 0.167		237.127	1	19.2379
PS2	3024241	1-[[5-(hydroxymethyl)furan-2-yl]methoxy]propan-2-ol	C9H14O4	M+H, 2M+H, M+H-H2O	48.1	46.6	2.97374	97.5425	100 - 10 - 1.27	186.09	373.187	1	23.9324
PS2	4487	N-(1,5-dimethyl-3-oxo-2-phenylpyrazol-4-yl)pyridine-3-carboxamide	C17H16N4O2	M+H	48	53.3	-3.08441	90.3924	100 - 20.1 - 2.33 - 0.198		309.134	1	24.4422
PS2	443955	Vinpocetine	C22H26N2O2	M+H	47.9	44.7	2.21023	97.6841	100 - 24.9 - 3.38 - 0.328		351.207	1	26.9508
PS2	6680	1-hydroxy-4-(4-methylanilino)anthracene-9,10-dione	C21H15NO3	M+H	47.7	52.6	-2.42018	88.7289	100 - 23.4 - 3.22 - 0.328		330.112	1	27.7303
PS2	369373	2-dodecoxy-6-(hydroxymethyl)oxane-3,4,5-triol	C18H36O6	M+Na	47.5	46.8	-2.58805	93.6004	100 - 20.1 - 3.15 - 0.363		371.24	1	20.5811
PS2	110973	2,3-bis(2-ethylhexanoyloxy)propyl 2-ethylhexanoate	C27H50O6	M+Na	46.7	43.9	-0.85365	90.5238	100 - 30 - 5.58 - 0.774		493.35	1	28.7357
PS2	13282	diphenyl hydrogen phosphate	C12H11O4P	M+H-H2O, M+H	46.5	43.9	-2.72353	91.709	100 - 13.3 - 1.63 - 0.139	250.039	233.036	1	21.9153
PS2	3018432	5-methyl-2-propan-2-yl-N-propylcyclohexane-1-carboxamide	C14H27NO	M+H, M+Na	46.2	42	-4.30461	93.9097	100 - 15.9 - 1.38	225.208	226.216	1	24.3428
PS2	5353370	(E)-octadec-9-enamide	C18H35NO	M+Na, 2M+H, M+H	46	36.2	-3.5797	98.0954	100 - 20.3 - 2.15 - 0.16	281.271	282.278	1	26.6888
PS2	15433	N,N-Dimethyldodecylamine N-oxide	C14H31NO	M+H	46	43.1	-4.82955	92.3749	100 - 15.9 - 1.39		230.247	1	20.7543
PS2	9882094	(9Z,12Z,15Z)-octadeca-9,12,15-trienamide	C18H31NO	M+H	45	34.6	-4.5264	95.5176	100 - 20.2 - 2.15 - 0.159		278.247	1	24.822
PS2	21118548	benzyl 2-phenylundecanoate	C24H32O2	M+H-2H2O	44.5	31.2	-2.55929	94.0705	100 - 26.4 - 3.76 - 0.379		317.225	1	22.5285
PS2	5870	(8R,9S,13S,14S)-3-hydroxy-13-methyl-7,8,9,11,12,14,15,16-octahydro-6H-cyclopenta[a]phenanthren-17-one	C18H22O2	M+Na	43.9	32.1	4.15974	92.0977	100 - 19.8 - 2.27 - 0.19		293.152	1	22.0035
PS2	637760	(E)-1,3-diphenylprop-2-en-1-one	C15H12O	M+H	43.9	30.6	-3.12637	92.7469	100 - 16.4 - 1.46		209.095	1	21.1427
PS2	91122	4-[2-[benzyl(tert-butyl)amino]-1-hydroxyethyl]-2-(hydroxymethyl)phenol	C20H27NO3	M+H-2H2O	43.8	30.9	-1.53522	89.7843	100 - 22.4 - 3.01 - 0.3		294.185	1	14.5396
PS2	8593	2-phenylquinoline-4-carboxylic acid	C16H11NO2	M+H-H2O, M+H	43.7	29.5	-3.26788	92.8007	100 - 17.9 - 1.91 - 0.152	249.078	232.075	1	24.7927
PS2	9882094	(9Z,12Z,15Z)-octadeca-9,12,15-trienamide	C18H31NO	M+H, M+Na	43.7	30.8	-3.72099	91.9213	100 - 20.2 - 2.15 - 0.159	277.24	278.247	1	24.6098
PS2	5743424	5,6-dihydro-4H-fluoranthen-6a-ol	C16H14O	M+H	43.6	29.5	-3.46382	92.7646	100 - 17.5 - 1.64 - 0.11		223.111	1	21.4635
PS2	116457	(2,3-dipentylphenyl) dihydrogen phosphate	C16H27O4P	M+H	43.5	28.7	2.39307	91.8148	100 - 17.8 - 2.31 - 0.223		315.173	1	23.7245
PS2	13290	4-N-(3-methoxypropyl)-6-methylsulfanyl-2-N-propan-2-yl-1,3,5-triazine-2,4-diamine	C11H21N5OS	M+Na	43.1	28.6	-2.2087	89.5419	100 - 14.8 - 5.75 - 0.707		294.135	1	26.9554
PS2	6436081	(9Z,12Z,15Z)-octadeca-9,12,15-trien-1-ol	C18H32O	M+H-H2O	43	25.9	-3.26198	93.0841	100 - 19.9 - 2.08 - 0.151		247.241	1	27.607
PS2	98052	methyl 2-[[(8-hydroxyquinolin-7-yl)-phenylmethyl]amino]benzoate	C24H20N2O3	M+2Na-H	42.6	27.9	-2.29574	87.7271	100 - 27 - 4.13 - 0.458		429.118	1	24.2391
PS2	170904	(3-phenoxyphenyl)methyl acetate	C15H14O3	M+H-H2O	42.4	24.2	-3.6794	92.1283	100 - 16.5 - 1.89 - 0.162		225.09	1	21.6921
PS2	12942137	2-[2-hydroxyethyl(tetradecyl)amino]ethanol	C18H39NO2	M+H-H2O	42.3	19.5	-3.43314	95.8991	100 - 20.4 - 2.38 - 0.203		284.294	1	27.4412
PS2	8289	Triphenylphosphate	C18H15O4P	M+H	42.1	25.3	-2.88574	88.5322	100 - 19.8 - 2.68 - 0.272		327.077	1	20.9498
PS2	14990169	(1,4a-dimethyl-7-propan-2-yl-2,3,4,4b,5,6,7,8,8a,9,10,10a-dodecahydrophenanthren-1-yl)methanol	C20H36O	M+H-H2O, M+H	41.7	21.6	-2.29461	89.7503	100 - 22.1 - 2.53 - 0.2	292.276	293.283	1	25.2117
PS2	73744	2-[4-[2-[4-(1,3-benzoxazol-2-yl)phenyl]ethenyl]phenyl]-1,3-benzoxazole	C28H18N2O2	M+H	41.6	28.6	-2.7004	82.6518	100 - 31.3 - 5.14 - 0.589		415.143	1	26.8738
PS2	6435901	(9Z,12Z)-octadeca-9,12-dienamide	C18H33NO	M+H, 2M+H	41.3	13.3	-1.7542	95.4815	100 - 20.3 - 2.15 - 0.159	279.256	280.263	1	25.642
PS2	20836181	(Z)-N-methyloctadec-9-enamide	C19H37NO	M+H, M+Na	40.6	15.9	-3.85876	91.8515	100 - 21.4 - 2.38 - 0.184	295.286	296.294	1	27.41
PS3	6366564	(E)-6-(2,6,6-trimethylcyclohex-2-en-1-yl)hex-5-ene-2,4-dione	C15H22O2	M+H, M+Na	57.7	95.7	-0.293976	93.3318	100 - 16.6 - 1.69 - 0.13	234.162	235.169	1	18.5601
PS3	44151876	4-methyl-10-prop-2-enyltricyclo[6.2.1.02,7]undecane-4,5-diol	C15H24O2	M+H-H2O	50.5	62.2	-2.06479	92.5665	100 - 16.6 - 1.7 - 0.13		219.174	1	19.9562
PS3	62109	N-[3-(dimethylamino)propyl]octadecanamide	C23H48N2O	M+H	49.9	58.5	-1.2188	92.4607	100 - 26.2 - 3.5 - 0.319		369.383	1	23.7328
PS3	3020724	4-[(4-aminophenyl)methyl]-2-[[4-(ethylamino)phenyl]methyl]aniline	C22H25N3	M+H	49.4	60.4	-3.74516	91.2083	100 - 25.2 - 3.04 - 0.234		332.211	1	22.4762
PS3	444865	(13S,14S)-3-hydroxy-13-methyl-12,14,15,16-tetrahydro-11H-cyclopenta[a]phenanthren-17-one	C18H18O2	M+H-2H2O	48.4	49.5	-3.35239	96.3551	100 - 19.8 - 2.26 - 0.189		231.116	1	22.255
PS3	15560611	[(2R)-2,3-dihydroxypropyl] octadecanoate	C21H42O4	M+H-H2O, M+Na	46.2	37.1	-2.52615	96.987	100 - 23.3 - 3.42 - 0.376	358.307	381.297	1	25.4819
PS3	8742	(3R,4S,5R)-3,4,5-trihydroxycyclohexene-1-carboxylic acid	C7H10O5	M+2Na-H	44.1	28.3	-3.09395	95.835	100 - 7.88 - 1.3		219.023	1	26.1745
PS3	109954	N,N-diethyl-6,8-dimethyl-9H-fluoren-3-amine	C19H23N	M+H	43.9	33.8	-4.18485	90.7008	100 - 21.2 - 2.13 - 0.135		266.189	1	18.9168
PS3	8351	1,3,3-trimethyl-2-methylideneindole	C12H15N	2M+H	42.1	14.9	-2.07769	98.0317	100 - 13.5 - 0.843		347.247	1	25.5755
PS3	6452352	2-[2-(2-ethylhexoxy)-2-oxoethyl]-2-hydroxybutanedioic acid	C14H24O7	M+H-2H2O	41.8	21.2	-3.10096	91.7118	100 - 15.7 - 2.59 - 0.277		269.137	1	21.1264
PS3	3023662	bis(2-aminoethyl) butyl phosphate	C8H21N2O4P	M+2Na-H	40.3	8.14	-4.64667	98.7513	100 - 9.78 - 1.25		285.094	1	23.712
PS4	78713	3-methyl-4-[(2-methylphenyl)diazenyl]aniline	C14H15N3	M+H	54.3	78.6	0.245646	93.2861	100 - 16.4 - 1.26		226.134	1	23.4601
PS4	73744	2-[4-[2-[4-(1,3-benzoxazol-2-yl)phenyl]ethenyl]phenyl]-1,3-benzoxazole	C28H18N2O2	M+H	49.8	56.1	-1.38979	94.7532	100 - 31.3 - 5.14 - 0.589		415.144	1	30.3955
PS4	91370	3,4-dihydroxy-5-(3-methylbut-2-enyl)-4-(4-methylpent-3-enoyl)-2-(2-methylpropanoyl)cyclopent-2-en-1-one	C20H28O5	M+2Na-H	49.2	53.8	0.650085	93.1563	100 - 22.1 - 3.36 - 0.383		393.165	1	29.9313
PS4	85070	N-(6-acetamidoacridin-3-yl)acetamide	C17H15N3O2	M+H-H2O	46.8	38.8	-2.64121	98.3705	100 - 19.7 - 2.26 - 0.19		276.112	1	24.8939
PS4	3014742	1-[[3-methyl-4-[(2-methylphenyl)diazenyl]phenyl]diazenyl]naphthalen-2-ol	C24H20N4O	M+H	44.7	33.6	-0.991243	91.2588	100 - 27.7 - 3.9 - 0.372		381.171	1	33.1474
PS4	5743424	5,6-dihydro-4H-fluoranthen-6a-ol	C16H14O	M+H-H2O, M+H	42.5	37.2	-3.89868	79.7919	100 - 17.5 - 1.64 - 0.11	222.104	223.111	1	24.3428
PS4	92926	2,3-dihydroxypropyl decanoate	C13H26O4	M+H-H2O, M+Na	41.1	15.5	-3.68016	94.106	100 - 14.5 - 1.8 - 0.159	246.182	269.171	1	21.9073
PUR1	346287	2-(2-formyloxyethoxy)ethyl formate	C6H10O5	M+H	58.4	95.7	-0.24068	96.6104	100 - 6.79 - 1.22		163.06	1	14.0089
PUR1	31201	(5,5-dimethyl-3-oxocyclohexen-1-yl) N,N-dimethylcarbamate	C11H17NO3	2M+H	58.3	97.3	-2.66618	97.5216	100 - 12.6 - 1.34 - 0.103		423.248	1	22.6256
PUR1	5364495	(Z)-hexadec-11-enal	C16H30O	M+H	58.2	98.1	-2.00127	95.3692	100 - 17.7 - 1.68 - 0.113		239.237	1	27.607
PUR1	27902	N-(2-hydroxyethyl)octadecanamide	C20H41NO2	M+H	58.1	98.6	-2.04706	94.351	100 - 22.5 - 2.83 - 0.258		328.32	1	25.86
PUR1	175956	4-oxo-4-(2-prop-2-enoyloxyethoxy)butanoic acid	C9H12O6	2M+H	58.1	94.5	1.41224	97.9396	100 - 10.1 - 1.69 - 0.136		433.135	1	17.1167
PUR1	87168	2-[2-[2-[2-[2-[2-[2-[2-[2-[2-[2-[2-(2-hydroxyethoxy)ethoxy]ethoxy]ethoxy]ethoxy]ethoxy]ethoxy]ethoxy]ethoxy]ethoxy]ethoxy]ethoxy]ethanol	C26H54O14	M+H, M+Na, M+H+Na	57.6	99	-0.84692	90.0457	100 - 29.3 - 7.01 - 1.22 - 0.182	590.351	613.34	1	12.4334
PUR1	21116141	2-(2-bicyclo[2.2.1]hept-5-enyl)prop-2-enoic acid	C10H12O2	M+H-H2O, M+2Na-H	57.6	96.7	-2.70222	94.4715	100 - 11 - 0.961	164.083	147.08	1	16.6826
PUR1	84769	2-tert-butylperoxycarbonylbenzoic acid	C12H14O5	M+H-H2O, 2M+H	57.5	97.3	-2.95566	93.6832	100 - 13.3 - 1.85 - 0.167	238.083	221.08	1	20.5855
PUR1	77207	4-O-(2-hydroxyethyl) 1-O-methyl benzene-1,4-dicarboxylate	C11H12O5	M+H-H2O	57.4	97.1	-2.46771	92.8153	100 - 12.2 - 1.71 - 0.148		207.065	1	19.9265
PUR1	61010	3-phenylpropyl formate	C10H12O2	M+H-H2O	57.3	93	-1.11564	95.1121	100 - 11 - 0.961		147.08	1	22.6339
PUR1	81779	tris[2-(2-butoxyethoxy)ethyl] phosphate	C24H51O10P	M+H, M+Na	57.1	94.9	2.43696	93.5948	100 - 26.9 - 5.54 - 0.841 - 0.108	530.323	531.331	1	25.6939
PUR1	88594	6-[2,2-bis(hydroxymethyl)butoxy]-6-oxohexanoic acid	C12H22O6	M+H-H2O	57.1	94.6	-0.8133	92.0604	100 - 13.5 - 2.07 - 0.197		245.138	1	25.5462
PUR1	88069	4-Methylphthalic anhydride	C9H6O3	M+H	57.1	91.2	-2.21146	96.9873	100 - 9.92 - 1.06		163.039	1	31.5935
PUR1	104564	2-(N-ethyl-4-formylanilino)ethyl benzoate	C18H19NO3	M+H, M+Na	56.9	92.6	-3.32988	96.0283	100 - 20.2 - 2.54 - 0.24	297.135	320.125	1	25.588
PUR1	2893	(3,3,5-trimethylcyclohexyl) 2-hydroxy-2-phenylacetate	C17H24O3	M+H-H2O, M+H	56.8	94.6	3.26539	93.0656	100 - 18.8 - 2.28 - 0.208	276.173	277.181	1	30.8957
PUR1	7348	2-[dodecanoyl(methyl)amino]acetic acid	C15H29NO3	M+H	56.8	93.1	-1.25608	92.5542	100 - 17 - 1.98 - 0.173		272.222	1	25.9644
PUR1	6452352	2-[2-(2-ethylhexoxy)-2-oxoethyl]-2-hydroxybutanedioic acid	C14H24O7	M+H-2H2O	56.5	92.6	-1.59475	91.6264	100 - 15.7 - 2.59 - 0.277		269.138	1	26.4362
PUR1	19649	2-[(1R,2R,3S,4R,5R,6S)-3-(diaminomethylideneamino)-4-[(2R,3R,4R,5S)-3-[(2S,3S,4S,5R,6S)-4,5-dihydroxy-6-(hydroxymethyl)-3-(methylamino)oxan-2-yl]oxy-4-formyl-4-hydroxy-5-methyloxolan-2-yl]oxy-2,5,6-trihydroxycyclohexyl]guanidine	C21H39N7O12	M+H-2H2O	56.4	93	4.67136	94.6084	100 - 26.2 - 5.76 - 0.911 - 0.124		546.255	1	21.3255
PUR1	10087	9-hydroxyfluorene-9-carboxylic acid	C14H10O3	M+H-H2O	56.2	93.1	-3.79888	92.588	100 - 15.4 - 1.72 - 0.143		209.059	1	15.3231
PUR1	88069	4-Methylphthalic anhydride	C9H6O3	M+H	56.2	88.3	-2.58451	95.5788	100 - 9.92 - 1.06		163.039	1	32.0603
PUR1	88594	6-[2,2-bis(hydroxymethyl)butoxy]-6-oxohexanoic acid	C12H22O6	M+H-H2O	56.1	94.7	-3.53768	89.7729	100 - 13.5 - 2.07 - 0.197		245.137	1	26.1179
PUR1	53436419	3-(3-prop-2-enylhexa-2,5-dienyl)oxolane-2,5-dione	C13H16O3	2M+H	56.1	94.9	4.25619	90.5507	100 - 14.4 - 1.57 - 0.127		441.229	1	26.2525
PUR1	637542	trans-4-Hydroxycinnamic acid	C9H8O3	M+H-H2O	55.9	87.4	2.48218	94.834	100 - 9.94 - 1.06		147.044	1	12.0269
PUR1	83175	2-(2-phenylethynyl)pyridine	C13H9N	M+H	55.7	85.5	-2.87024	96.4114	100 - 14.5 - 0.979		180.08	1	28.9965
PUR1	10976581	4-(4-methoxyphenyl)cyclohexan-1-one	C13H16O2	M+H	55.6	84.1	0.01578	94.004	100 - 14.3 - 1.36		205.122	1	27.8539
PUR1	14716	2-Ethylhexyl diphenyl phosphate	C20H27O4P	M+H	55.6	95.9	2.83945	85.529	100 - 22.1 - 3.15 - 0.336		363.173	1	30.7958
PUR1	5280335	D-sphingosine	C18H37NO2	M+H, M+Na	55.6	89.1	-2.27777	91.5368	100 - 20.3 - 2.37 - 0.203	299.282	300.289	1	29.072
PUR1	641301	p-Coumaraldehyde	C9H8O2	M+H	55.4	86.4	-3.09845	94.5172	100 - 9.9 - 0.849		149.059	1	22.7208
PUR1	11333287	3-(4-nitroanilino)propanoic acid	C9H10N2O4	M+H-2H2O	55.2	87.2	-3.80587	92.9784	100 - 10.7 - 1.34 - 0.103		175.049	1	12.7274
PUR1	79848	3-methoxybenzohydrazide	C8H10N2O2	M+H-H2O	55	85.8	-3.71866	93.6279	100 - 9.57 - 0.821		149.07	1	10.9732
PUR1	4128060	2-[2-(2-prop-2-enoyloxypropoxy)propoxy]propyl prop-2-enoate	C15H24O6	2M+H	54.9	79	0.128427	95.7513	100 - 16.7 - 2.54 - 0.27		601.322	1	21.2004
PUR1	44151492	3-(3,3-dimethyl-2-bicyclo[2.2.1]heptanyl)-2-methylpropan-1-ol	C13H24O	M+Na	54.9	80.9	2.34423	96.481	100 - 14.4 - 1.16		219.172	1	31.3609
PUR1	75149	2-[2-(2-hydroxyethoxy)ethoxycarbonyl]benzoic acid	C12H14O6	M+H-H2O	54.8	83.5	-1.54537	92.4658	100 - 13.4 - 2.06 - 0.195		237.075	1	21.0899
PUR1	3024107	1-[1-(4-nonylphenoxy)propan-2-yloxy]propan-2-ol	C21H36O3	M+H	54.7	93.8	-2.22445	82.3351	100 - 23.2 - 3.19 - 0.325		337.273	1	31.9263
PUR1	68811	5-[3-(tert-butylamino)-2-hydroxypropoxy]-3,4-dihydro-1H-isoquinoline-2-carbaldehyde	C17H26N2O3	M+H, M+Na	54.5	80.2	-0.50514	93.0659	100 - 19.5 - 2.42 - 0.225	306.194	307.202	1	19.3895
PUR1	22793278	(6R,8S,9R,10S,11S,13S,14S,17R)-6,9-difluoro-11,17-dihydroxy-17-(2-hydroxyacetyl)-10,13-dimethyl-6,7,8,11,12,14,15,16-octahydrocyclopenta[a]phenanthren-3-one	C21H26F2O5	M+H	54.5	88.3	1.47008	86.193	100 - 23.2 - 3.6 - 0.419		397.183	1	19.0918
PUR1	8289	triphenyl phosphate	C18H15O4P	2M+H	54.4	79.8	-4.04177	97.1333	100 - 19.8 - 2.68 - 0.272		653.146	1	27.1815
PUR1	115193	2-[4-(9-fluoro-3-propan-2-yl-5,6-dihydrobenzo[b][1]benzothiepin-5-yl)piperazin-1-yl]ethanol	C23H29FN2OS	M+2Na-H	54.4	91.1	2.06926	83.365	100 - 26.8 - 8.17 - 1.51 - 0.201		445.171	1	19.1342
PUR1	90534	2-decoxycarbonylbenzoic acid	C18H26O4	M+Na	54.1	81.5	3.90043	93.5174	100 - 19.9 - 2.7 - 0.275		329.173	1	27.6535
PUR1	3018251	1,3-dimethyl-2-methylidene-3H-indole	C11H13N	2M+H	54.1	77.1	-3.05782	96.9917	100 - 12.4 - 0.705		319.216	1	16.9353
PUR1	6505	Acetyl tributyl citrate	C20H34O8	M+H, M+Na	54.1	78.1	-1.65729	94.5355	100 - 22.3 - 4.02 - 0.527	402.225	425.214	1	26.4452
PUR1	21116972	(2S)-2-[(2-methylpropan-2-yl)oxycarbonylamino]-6-(2-methylsulfonylethoxycarbonylamino)hexanoic acid	C15H28N2O8S	2M+H	54	86.6	-1.68258	85.5702	100 - 18.4 - 7.76 - 1.18 - 0.202		793.319	1	24.864
PUR1	69226	5-formyl-2-hydroxybenzoic acid	C8H6O4	M+H-H2O	53.8	75	0.868647	94.8455	100 - 8.87 - 1.17		149.024	1	34.9836
PUR1	73927	3-(4-methylphenyl)propanoic acid	C10H12O2	M+H-H2O	53.7	81.5	-1.94506	89.2931	100 - 11 - 0.961		147.08	1	26.5925
PUR1	95016	propyl 2-aminobenzoate	C10H13NO2	M+H	53.4	74.2	-3.26762	96.8595	100 - 11.4 - 1		180.101	1	17.6154
PUR1	16205275	(1-methyl-4-propan-2-ylidenecyclohexyl) propanoate	C13H22O2	M+H-2H2O	53	76.8	-3.40351	91.9679	100 - 14.4 - 1.37		175.147	1	27.284
PUR1	6528	(4-methylphenyl) diphenyl phosphate	C19H17O4P	2M+H	52.9	74.5	0.061374	90.0101	100 - 20.9 - 2.89 - 0.301		681.18	1	28.6455
PUR1	74359	tribenzyl phosphate	C21H21O4P	2M+H	52.9	77.7	0.295894	87.2425	100 - 23.1 - 3.37 - 0.368		737.243	1	30.4601
PUR1	106855	methyl 2-(2,4-dihydroxyphenyl)-2-hydroxyacetate	C9H10O5	M+H-H2O	52.9	70.9	0.662167	94.4231	100 - 10 - 1.48 - 0.115		181.05	1	30.8851
PUR1	8561	Dipentyl phthalate	C18H26O4	M+H	52.9	73.1	0.397773	91.7258	100 - 19.9 - 2.7 - 0.275		307.19	1	31.8654
PUR1	9580366	4-[(E)-(diphenylhydrazinylidene)methyl]-N,N-diethylaniline	C23H25N3	M+H	52.7	75.5	-2.62665	91.3106	100 - 26.3 - 3.31 - 0.267		344.211	1	19.523
PUR1	23873	5-ethyl-1,3-dimethyl-1,3-diazinane-2,4,6-trione	C8H12N2O3	M+H-2H2O	52.6	73.1	-3.16642	93.495	100 - 9.64 - 1.03		149.07	1	17.816
PUR1	83049	4-(3-oxobutanoyloxy)butyl 3-oxobutanoate	C12H18O6	2M+H	52.6	65.8	-0.20368	97.5679	100 - 13.4 - 2.06 - 0.196		517.228	1	17.3862
PUR1	5312688	(E)-octadec-11-en-9-ynoic acid	C18H30O2	M+H-H2O	52.4	69	-1.15826	94.3892	100 - 19.9 - 2.28 - 0.193		261.221	1	26.4991
PUR1	3018473	2-methylpropyl 1,3-benzodioxole-5-carboxylate	C12H14O4	M+H-H2O	52	69	-2.88149	94.5604	100 - 13.3 - 1.64 - 0.139		205.085	1	30.8851
PUR1	70048	1-benzhydrylpiperazine	C17H20N2	2M+H	51.8	78.8	-1.74249	82.4945	100 - 19.3 - 1.77 - 0.102		505.332	1	25.0244
PUR1	139597821	3-ethoxycarbonylhenicos-5-enoate	C24H43O4-	M+H-H2O	51.8	72.1	3.38455	91.0305	100 - 26.6 - 4.22 - 0.496		378.314	1	33.5356
PUR1	69511	(3-methylphenyl)-phenylmethanone	C14H12O	M+H	51.7	68.4	-2.82148	93.5321	100 - 15.3 - 1.3		197.095	1	22.3327
PUR1	86842	2-phenyl-2-prop-2-enoxypropanamide	C12H15NO2	M+H-H2O, M+H	51.7	68.8	-3.46148	93.7698	100 - 13.6 - 1.26	205.11	206.117	1	18.5731
PUR1	6535	Triethylphosphate	C6H15O4P	M+H, M+Na	51.6	64.2	-1.42164	95.629	100 - 6.81 - 1.02	182.071	205.06	1	13.5349
PUR1	65112	N-[3-hydroxy-1-(4-nitrophenyl)-1-oxopropan-2-yl]acetamide	C11H12N2O5	2M+H	51.4	61.1	-2.96763	99.187	100 - 13 - 1.8 - 0.161		505.155	1	18.5089
PUR1	23616336	2-acetyloxyethyl 2-hydroxybenzoate	C11H12O5	M+H-H2O	51.4	68.1	-2.94037	92.5667	100 - 12.2 - 1.71 - 0.148		207.065	1	21.0777
PUR1	23873	5-ethyl-1,3-dimethyl-1,3-diazinane-2,4,6-trione	C8H12N2O3	M+H-2H2O	51.3	66.7	-2.99331	93.2855	100 - 9.64 - 1.03		149.07	1	15.1507
PUR1	3218	2,5-dihydroxy-3-undecylcyclohexa-2,5-diene-1,4-dione	C17H26O4	M+H-H2O, 2M+H	51	70	-4.16212	89.7502	100 - 18.8 - 2.5 - 0.248	294.182	277.179	1	23.9366
PUR1	3016591	1-[(4-methoxyphenyl)methyl]-3,4,5,6,7,8-hexahydroisoquinoline	C17H21NO	M+H	51	62.3	-2.62537	95.5843	100 - 19 - 1.92 - 0.136		256.169	1	30.7799
PUR1	3018998	2-hydroxyethyl 2-(3,4-dimethylphenoxy)acetate	C12H16O4	M+H-H2O	51	62.3	0.113833	92.6933	100 - 13.3 - 1.64 - 0.14		207.102	1	26.4452
PUR1	105622	methyl 2-(2-pentylnon-2-enylideneamino)benzoate	C22H33NO2	M+H-2H2O	50.8	64.8	-2.13312	91.7118	100 - 24.6 - 3.31 - 0.319		308.236	1	32.3931
PUR1	20725980	2,3-diacetyloxypropyl 12-acetyloxyoctadecanoate	C27H48O8	M+Na	50.6	61.6	2.45064	94.2537	100 - 30.1 - 6 - 0.9 - 0.111		523.325	1	27.254
PUR1	9212	Iminostilbene	C14H11N	M+H	50.6	70.4	-2.37472	85.6359	100 - 15.6 - 1.14		194.096	1	29.3713
PUR1	170530	1,1,2-Trimethyl-1H-benzo[e]indole	C15H15N	M+H	50.5	63.4	-3.30089	93.1414	100 - 16.8 - 1.32		210.127	1	26.4407
PUR1	34148	diphenyl (2-propan-2-ylphenyl) phosphate	C21H21O4P	2M+H	50.4	65.9	-0.79424	87.0149	100 - 23.1 - 3.37 - 0.368		737.242	1	26.1354
PUR1	85868	2-(3-methoxyphenyl)cyclohexan-1-one	C13H16O2	M+H	50.3	57.6	0.256118	94.1943	100 - 14.3 - 1.36		205.122	1	30.3228
PUR1	6451771	1,4-bis(2-ethyl-6-methylanilino)anthracene-9,10-dione	C32H30N2O2	M+H	50	61.6	1.80964	90.692	100 - 35.8 - 6.62 - 0.843		475.239	1	30.3228
PUR1	3068	4-[1,5,11,14-tetrahydroxy-10-(hydroxymethyl)-13-methyl-3-(3,4,5-trihydroxy-6-methyloxan-2-yl)oxy-2,3,4,6,7,8,9,11,12,15,16,17-dodecahydro-1H-cyclopenta[a]phenanthren-17-yl]oxolan-2-one	C29H46O12	M+Na	49.9	61	0.442301	89.0752	100 - 32.4 - 7.53 - 1.31 - 0.19		609.288	1	27.5836
PUR1	16205543	2-(3-phenylpropoxy)acetaldehyde	C11H14O2	M+H, M+2Na-H, M+H-H2O	49.9	57.7	2.44736	94.5281	100 - 12.1 - 1.08	178.1	179.107	1	19.935
PUR1	543680	4-(5-butyl-1,3-dioxan-2-yl)benzonitrile	C15H19NO2	M+H-2H2O	49.7	58.3	-1.55055	92.0684	100 - 16.9 - 1.75 - 0.135		210.127	1	31.0962
PUR1	106920	(2-methyl-4-oxopyran-3-yl) 2-hydroxypropanoate	C9H10O5	M+H-2H2O	49.4	53.2	-1.4075	95.3203	100 - 10 - 1.48 - 0.115		163.039	1	31.8601
PUR1	3020724	4-[(4-aminophenyl)methyl]-2-[[4-(ethylamino)phenyl]methyl]aniline	C22H25N3	M+H	49.4	60.4	-3.74516	91.2083	100 - 25.2 - 3.04 - 0.234		332.211	1	22.4762
PUR1	429581	6-[2,2-bis[di(propan-2-yl)amino]acetyl]oxy-2,3,4,5-tetrahydroxyhexanoic acid	C20H40N2O8	M+H-2H2O, M+H	49.3	58.2	-2.72072	91.3452	100 - 23.1 - 4.2 - 0.559	436.277	437.285	1	26.2654
PUR1	170293	(4-aminophenyl)-(4-propan-2-ylphenyl)methanone	C16H17NO	M+H-H2O	49	54	-3.60046	95.1822	100 - 17.9 - 1.71 - 0.116		222.127	1	33.595
PUR1	3016012	ethyl 2-(benzylamino)cyclohexene-1-carboxylate	C16H21NO2	M+H-2H2O	48.9	53.8	-2.48832	93.7488	100 - 18 - 1.93 - 0.155		224.143	1	29.9517
PUR1	74263	1,2,3,4,5,6,7,8-octahydroacridine	C13H17N	M+H, M+Na	48.7	49.7	1.65053	95.5265	100 - 14.6 - 0.992	187.136	188.144	1	22.5763
PUR1	81481	tricyclo[9.4.0.03,8]pentadeca-1(15),3,5,7,11,13-hexaen-2-amine	C15H15N	M+H	48.6	49.3	-1.12349	94.7713	100 - 16.8 - 1.32		210.127	1	29.1107
PUR1	5789	1-[(2R,4S,5R)-4-hydroxy-5-(hydroxymethyl)oxolan-2-yl]-5-methylpyrimidine-2,4-dione	C10H14N2O5	M+H-2H2O	48.5	50.9	-1.11792	92.8189	100 - 11.9 - 1.68 - 0.143		207.076	1	10.3662
PUR1	11291	2-methyl-9-phenyl-1,3,4,9-tetrahydroindeno[2,1-c]pyridine	C19H19N	M+H, M+Na	48.5	54.3	-3.17242	92.0651	100 - 21.1 - 2.12 - 0.134	261.151	284.14	1	24.322
PUR1	17885	1,4-diamino-2-methoxyanthracene-9,10-dione	C15H12N2O3	M+H-2H2O	48.5	55.1	2.34836	90.0527	100 - 17.2 - 2.01 - 0.176		233.072	1	13.2567
PUR1	8289	Triphenylphosphate	C18H15O4P	M+H, M+Na	48.5	48.5	2.55161	96.8641	100 - 19.8 - 2.68 - 0.272	326.072	327.079	1	27.1815
PUR1	72891	1,3-bis(2-hydroxyethyl)imidazolidine-2-thione	C7H14N2O2S	M+H	48.4	51.4	-2.09182	93.0571	100 - 9.34 - 5.32 - 0.434		191.084	1	29.2536
PUR1	444865	(13S,14S)-3-hydroxy-13-methyl-12,14,15,16-tetrahydro-11H-cyclopenta[a]phenanthren-17-one	C18H18O2	M+H-2H2O	48.4	49.5	-3.35239	96.3551	100 - 19.8 - 2.26 - 0.189		231.116	1	22.255
PUR1	5789	1-[(2R,4S,5R)-4-hydroxy-5-(hydroxymethyl)oxolan-2-yl]-5-methylpyrimidine-2,4-dione	C10H14N2O5	M+H-2H2O	48.1	50.8	-2.43569	92.4623	100 - 11.9 - 1.68 - 0.143		207.076	1	12.7274
PUR1	14272	3-ethenylpyridine	C7H7N	2M+H	48.1	45.4	-3.5272	99.2513	100 - 8.02 - 0.28		211.122	1	17.125
PUR1	3017877	4-[(4-benzhydrylpiperazin-1-yl)methyl]-N-methyl-2-nitroaniline	C25H28N4O2	M+H	48.1	57.2	0.997012	84.4124	100 - 28.9 - 4.44 - 0.479		417.229	1	29.1107
PUR1	44095	dicyclopropyl-(4-fluorophenyl)methanol	C13H15FO	M+Na	47.8	45.6	-1.4565	94.9888	100 - 14.3 - 1.15		229.1	1	26.1354
PUR1	6680	1-hydroxy-4-(4-methylanilino)anthracene-9,10-dione	C21H15NO3	M+H	47.7	52.6	-2.42018	88.7289	100 - 23.4 - 3.22 - 0.328		330.112	1	27.7303
PUR1	1565622	(2E)-2-benzylidenebutanal	C11H12O	M+H	47.6	46.7	1.6338	93.1885	100 - 12.1 - 0.87		161.096	1	29.2828
PUR1	369373	2-dodecoxy-6-(hydroxymethyl)oxane-3,4,5-triol	C18H36O6	M+Na	47.5	46.8	-2.58805	93.6004	100 - 20.1 - 3.15 - 0.363		371.24	1	20.5811
PUR1	20837972	[(Z)-octadec-9-enyl] 4-(dimethylamino)benzoate	C27H45NO2	M+H-2H2O	47.5	52.7	-3.43512	88.875	100 - 30.2 - 4.8 - 0.534		380.33	1	33.0628
PUR1	79603	diethyl 2-acetyloxypropanedioate	C9H14O6	M+Na	47.4	40.1	-1.77082	99.0849	100 - 10.1 - 1.69 - 0.137		241.068	1	28.1233
PUR1	61335	4-octyl-N-phenylaniline	C20H27N	M+H	47.3	41.7	-1.87827	97.0235	100 - 22.3 - 2.37 - 0.16		282.221	1	29.1292
PUR1	75650	3-methyl-9H-fluorene	C14H12	M+H	47.3	46.2	-2.59987	93.3001	100 - 15.3 - 1.09		181.101	1	20.8435
PUR1	103497	1-hydroxypropan-2-yl benzoate	C10H12O3	M+H-H2O	47.3	47.1	-3.17268	93.2778	100 - 11.1 - 1.17		163.075	1	24.4968
PUR1	22827731	[(8R,9S,10S,13S,14S,17S)-10-(hydroxymethyl)-13-methyl-3-oxo-1,2,6,7,8,9,11,12,14,15,16,17-dodecahydrocyclopenta[a]phenanthren-17-yl] benzoate	C26H32O4	M+H, M+Na	47.1	42.6	-0.30919	93.4595	100 - 28.6 - 4.77 - 0.584	408.23	409.237	1	22.255
PUR1	117021	2-tetradecoxyaniline	C20H35NO	M+H	47	45.7	-4.33066	94.3534	100 - 22.4 - 2.61 - 0.209		306.278	1	29.0914
PUR1	5359371	(1R,9R,10R)-17-prop-2-enyl-17-azatetracyclo[7.5.3.01,10.02,7]heptadeca-2(7),3,5-trien-4-ol	C19H25NO	M+H-H2O	47	41.6	-0.46448	93.9659	100 - 21.2 - 2.35 - 0.18		266.19	1	30.7905
PUR1	44150216	(2R,3S,4R,5R)-N-(2-aminophenyl)-2,3,4,5,6-pentahydroxyhexanamide	C12H18N2O6	M+H-2H2O	47	46.3	-2.32337	91.5325	100 - 14.1 - 2.16 - 0.211		251.102	1	15.1748
PUR1	94233	5-(4-hydroxyphenyl)imidazolidine-2,4-dione	C9H8N2O3	M+H-H2O	46.8	44.7	-3.9468	94.085	100 - 10.7 - 1.13		175.049	1	10.3701
PUR1	5358751	(17E,19E,21E,23E,25E)-4,6,8,10,12,14,15,16,27-nonahydroxy-3-(1-hydroxyhexyl)-17,28-dimethyl-1-oxacyclooctacosa-17,19,21,23,25-pentaen-2-one	C35H58O12	M+H-H2O	46.5	39.6	-0.02673	92.8746	100 - 39 - 9.86 - 1.87 - 0.291		653.389	1	28.831
PUR1	13008589	2-(2-dodecoxy-2-oxoethyl)-2-hydroxybutanedioic acid	C18H32O7	M+H	46.5	42.4	-1.6754	92.1329	100 - 20.1 - 3.35 - 0.404		361.221	1	21.2963
PUR1	44146343	3-[2-carboxyethyl(octanoyl)amino]propanoic acid	C14H25NO5	M+H-2H2O	46.5	43.4	-3.3662	93.231	100 - 16 - 2.22 - 0.219		252.159	1	16.6661
PUR1	170530	1,1,2-Trimethyl-1H-benzo[e]indole	C15H15N	M+H	46.4	39.9	-0.90401	93.0286	100 - 16.8 - 1.32		210.127	1	29.926
PUR1	7102	4-phenylaniline	C12H11N	M+H	46.3	42.8	-4.44105	93.8149	100 - 13.5 - 0.836		170.096	1	26.4452
PUR1	25803	[1-butoxy-3-(5-ethyl-2,4,6-trioxo-5-phenyl-1,3-diazinan-1-yl)propan-2-yl] carbamate	C20H27N3O6	M+2Na-H	46.2	42.4	-2.18546	91.4853	100 - 23.3 - 3.82 - 0.469		450.16	1	16.4939
PUR1	68811	5-[3-(tert-butylamino)-2-hydroxypropoxy]-3,4-dihydro-1H-isoquinoline-2-carbaldehyde	C17H26N2O3	M+H, M+Na	46.2	37.1	-0.39292	94.1646	100 - 19.5 - 2.42 - 0.225	306.194	307.202	1	20.4906
PUR1	5140913	ethyl 1-ethyl-6,7,8-trifluoro-4-oxoquinoline-3-carboxylate	C14H12F3NO3	2M+H	46.2	42.5	-4.93395	94.2279	100 - 15.8 - 1.78 - 0.15		599.158	1	18.5132
PUR1	6436377	(Z)-N-propan-2-yloctadec-9-enamide	C21H41NO	M+H	46.1	42.9	-3.80601	91.9488	100 - 23.6 - 2.86 - 0.239		324.325	1	30.9702
PUR1	3016012	ethyl 2-(benzylamino)cyclohexene-1-carboxylate	C16H21NO2	M+H-H2O	45.9	37	0.018623	92.3545	100 - 18 - 1.93 - 0.155		242.154	1	29.6855
PUR1	5358751	(17E,19E,21E,23E,25E)-4,6,8,10,12,14,15,16,27-nonahydroxy-3-(1-hydroxyhexyl)-17,28-dimethyl-1-oxacyclooctacosa-17,19,21,23,25-pentaen-2-one	C35H58O12	M+Na	45.9	41	4.27633	93.7369	100 - 39 - 9.86 - 1.87 - 0.291		693.385	1	22.0637
PUR1	637759	Methyl trans-styryl ketone	C10H10O	M+H	45.9	36.8	-2.3525	95.5026	100 - 11 - 0.749		147.08	1	18.1219
PUR1	11746121	3-(3-hydroxyphenyl)-1-methylazepan-2-one	C13H17NO2	M+H-2H2O	45.5	35.6	1.24029	93.2779	100 - 14.7 - 1.41 - 0.102		184.112	1	24.322
PUR1	14257662	(2S)-N-[(2S)-6-amino-1-[(2-amino-2-oxoethyl)amino]-1-oxohexan-2-yl]-1-[(4R,7S,10S,13S,16S,19R)-19-amino-7-(2-amino-2-oxoethyl)-10-(3-amino-3-oxopropyl)-13,16-dibenzyl-6,9,12,15,18-pentaoxo-1,2-dithia-5,8,11,14,17-pentazacycloicosane-4-carbonyl]pyrrolidine-2-carboxamide	C46H65N13O11S2	M+H	45.5	41.5	1.79629	88.113	100 - 57.3 - 27.4 - 9.37 - 2.66 - 0.633 - 0.13		1040.45	1	27.005
PUR1	34521	5-(hydroxymethyl)-3-(3-methylphenyl)-1,3-oxazolidin-2-one	C11H13NO3	M+H-H2O, M+H	45.4	33.4	0.015661	93.7029	100 - 12.5 - 1.34 - 0.102	207.089	208.097	1	12.8851
PUR1	94419	methyl 2-amino-5-[(4-amino-3-methoxycarbonylphenyl)methyl]benzoate	C17H18N2O4	M+H-H2O	45.3	41.3	2.40927	88.2766	100 - 19.5 - 2.62 - 0.264		297.124	1	15.1951
PUR1	11447375	4-(4-nitrophenyl)morpholin-3-one	C10H10N2O4	2M+H	45.3	33	1.24751	95.0028	100 - 11.8 - 1.46 - 0.118		445.136	1	16.5389
PUR1	444539	trans-Cinnamic acid	C9H8O2	M+H	45.2	32.3	-0.32905	93.9496	100 - 9.9 - 0.849		149.06	1	30.3176
PUR1	82656	N,N-dibenzylethanamine	C16H19N	M+H	45.1	26.2	0.092592	99.3302	100 - 17.9 - 1.51		226.159	1	26.4452
PUR1	6772	2-ethylanthracene-9,10-dione	C16H12O2	M+H-H2O	45	37.7	-3.60744	91.6876	100 - 17.5 - 1.85 - 0.146		219.08	1	29.2536
PUR1	117879	1,3-bis(2-hydroxyethyl)-5,5-dimethylimidazolidine-2,4-dione	C9H16N2O4	M+H-2H2O	45	30.4	0.162748	94.6423	100 - 10.8 - 1.35 - 0.104		181.097	1	15.1507
PUR1	9882094	(9Z,12Z,15Z)-octadeca-9,12,15-trienamide	C18H31NO	M+H	45	34.6	-4.5264	95.5175	100 - 20.2 - 2.15 - 0.159		278.247	1	24.822
PUR1	79500	3,4-dihydropyrido[1,2-a]pyrimidin-2-one	C8H8N2O	M+H, 2M+H	44.8	30	-3.11532	97.6347	100 - 9.51 - 0.61	148.063	297.134	1	14.9573
PUR1	235528	3-amino-N,N,4-trimethylbenzenesulfonamide	C9H14N2O2S	M+H	44.8	34.3	-1.7796	91.5695	100 - 11.5 - 5.53 - 0.55		215.084	1	29.6314
PUR1	91466	Matrine	C15H24N2O	M+H	44.8	32.4	-4.38193	96.9016	100 - 17.3 - 1.61 - 0.106		249.195	1	17.2661
PUR1	74935315	methyl 2-[formyl(1-phenylethyl)amino]-3-oxopropanoate	C13H15NO4	2M+H	44.7	31.5	-4.25598	97.1828	100 - 14.8 - 1.83 - 0.164		499.205	1	15.4071
PUR1	4608705	ethyl 3-(2-hydroxycyclohexyl)propanoate	C11H20O3	M+H	44.6	29.4	-0.21952	93.911	100 - 12.2 - 1.3		201.149	1	22.6671
PUR1	89262	8a-methyl-3,4,7,8-tetrahydro-2H-naphthalene-1,6-dione	C11H14O2	M+H-H2O	44.4	35.5	-4.14736	91.1697	100 - 12.1 - 1.08		161.095	1	23.9366
PUR1	91421	N-[3-(cinnamylideneamino)propyl]-3-phenylprop-2-en-1-imine	C21H22N2	M+H, M+Na	44.4	33.8	-4.49891	93.6137	100 - 23.7 - 2.68 - 0.193	302.177	303.184	1	21.9556
PUR1	101900	(8R,9S,10R,13S,14S)-10,13-dimethyl-3-pyrrolidin-1-yl-1,2,7,8,9,11,12,14,15,16-decahydrocyclopenta[a]phenanthren-17-one	C23H33NO	M+H-H2O	44.3	32.3	-2.09197	91.5406	100 - 25.7 - 3.36 - 0.3		322.252	1	32.1123
PUR1	103631	[2-hydroxy-3-[4-(2-hydroxy-3-prop-2-enoyloxypropoxy)butoxy]propyl] prop-2-enoate	C16H26O8	M+H-H2O	44.3	31	1.46096	92.5301	100 - 17.9 - 3.15 - 0.373		329.16	1	17.778
PUR1	107409	[2-[(6S,8S,9S,10R,11S,13S,14S,17R)-11,17-dihydroxy-6,10,13-trimethyl-3-oxo-7,8,9,11,12,14,15,16-octahydro-6H-cyclopenta[a]phenanthren-17-yl]-2-oxoethyl] 3-cyclopentylpropanoate	C30H42O6	M+H	44.3	30.1	-2.77751	94.4974	100 - 33.2 - 6.55 - 0.959 - 0.113		499.304	1	25.4565
PUR1	9904042	4-[3-(2,4-diaminophenoxy)propoxy]benzene-1,3-diamine	C15H20N4O2	M+H-H2O	44.2	32.6	-3.08617	91.835	100 - 18 - 1.94 - 0.155		271.154	1	10.9692
PUR1	68776	(1S,2R)-2-hydroxy-2-phenylcyclohexane-1-carboxylic acid	C13H16O3	M+H-H2O, M+H	44	22.2	-0.05925	97.9774	100 - 14.4 - 1.57 - 0.127	220.11	221.117	1	30.8904
PUR1	3024376	1,2-dimethyl-2,3-dihydroinden-1-ol	C11H14O	M+H	44	40	-3.25091	83.8108	100 - 12.1 - 0.873		163.111	1	30.3228
PUR1	109954	N,N-diethyl-6,8-dimethyl-9H-fluoren-3-amine	C19H23N	M+H	43.9	33.8	-4.18485	90.7008	100 - 21.2 - 2.13 - 0.135		266.189	1	18.9168
PUR1	637760	(E)-1,3-diphenylprop-2-en-1-one	C15H12O	M+H	43.9	30.6	-3.12637	92.7469	100 - 16.4 - 1.46		209.095	1	21.1427
PUR1	3022321	4-[(2-aminophenyl)methyl]-2-ethyl-6-methylaniline	C16H20N2	M+H, M+Na	43.9	27.9	-0.57842	92.4219	100 - 18.3 - 1.57	240.162	241.17	1	19.7356
PUR1	9882094	(9Z,12Z,15Z)-octadeca-9,12,15-trienamide	C18H31NO	M+H, M+Na	43.9	29.4	-2.62879	93.1551	100 - 20.2 - 2.15 - 0.159	277.24	278.247	1	27.7349
PUR1	16205851	(2-hydroxy-3-prop-2-enoxypropyl) 3-oxobutanoate	C10H16O5	M+H, M+Na	43.9	26.5	0.455565	93.6006	100 - 11.2 - 1.6 - 0.132	216.1	239.089	1	10.269
PUR1	6434889	(1'R,2R,3S,4'S,6S,8'R,10'E,12'S,13'S,14'E,16'E,20'R,21'R,24'S)-2-[(2S)-butan-2-yl]-21',24'-dihydroxy-12'-[(2R,4S,5S,6S)-5-[(2S,4S,5S,6S)-5-hydroxy-4-methoxy-6-methyloxan-2-yl]oxy-4-methoxy-6-methyloxan-2-yl]oxy-3,11',13',22'-tetramethylspiro[2,3-dihydropyran-6,6'-3,7,19-trioxatetracyclo[15.6.1.14,8.020,24]pentacosa-10,14,16,22-tetraene]-2'-one	C48H72O14	M+H-H2O, M+2Na-H	43.8	31	-2.70675	90.9871	100 - 53.3 - 16.8 - 3.9 - 0.735 - 0.118	872.49	917.461	1	24.6551
PUR1	11196237	[(2R,3R,4R)-4,5-diacetyloxy-2-methyloxolan-3-yl] acetate	C11H16O7	M+Na	43.8	27.2	-4.41618	96.9585	100 - 12.3 - 2.14 - 0.201		283.078	1	24.2846
PUR1	8289	Triphenylphosphate	C18H15O4P	M+H, M+Na	43.8	27.9	3.40174	95.1355	100 - 19.8 - 2.68 - 0.272	326.072	327.079	1	21.9153
PUR1	13138	1-dibutylphosphorylbutane	C12H27OP	M+Na	43.7	22.7	0.530884	96.6872	100 - 13.3 - 1.02		241.169	1	20.5684
PUR1	135399235	5-(2-propoxyphenyl)-2,6-dihydrotriazolo[4,5-d]pyrimidin-7-one	C13H13N5O2	M+2Na-H	43.6	24	-1.33567	95.6851	100 - 16.1 - 1.63 - 0.124		316.078	1	31.4798
PUR1	116457	(2,3-dipentylphenyl) dihydrogen phosphate	C16H27O4P	M+H	43.5	28.7	2.39306	91.8148	100 - 17.8 - 2.31 - 0.223		315.173	1	23.7245
PUR1	2734142	[(1R,2R,3S,4R,5R)-3,4-diacetyloxy-6,8-dioxabicyclo[3.2.1]octan-2-yl] acetate	C12H16O8	2M+H	43.3	17.4	0.319011	99.4128	100 - 13.5 - 2.48 - 0.253		577.177	1	18.5132
PUR1	3571576	2-(benzotriazol-2-yl)-6-[[3-(benzotriazol-2-yl)-2-hydroxy-5-(2,4,4-trimethylpentan-2-yl)phenyl]methyl]-4-(2,4,4-trimethylpentan-2-yl)phenol	C41H50N6O2	M+H	43.3	28.4	-1.2946	89.6124	100 - 47.2 - 11.3 - 1.83 - 0.226		659.406	1	34.2441
PUR1	21116707	(1R,9R)-1,13-dimethyl-10-azatricyclo[7.3.1.02,7]trideca-2(7),3,5-trien-4-ol	C14H19NO	M+H-H2O	43.3	19.3	-0.81141	98.2965	100 - 15.8 - 1.37		200.143	1	27.0583
PUR1	5500	[2,5,7,8-tetramethyl-2-(4,8,12-trimethyltridecyl)-3,4-dihydrochromen-6-yl] pyridine-3-carboxylate	C35H53NO3	M+Na	43.2	50.4	4.41984	70.9766	100 - 38.9 - 7.99 - 1.15 - 0.128		558.394	1	29.016
PUR1	3016012	ethyl 2-(benzylamino)cyclohexene-1-carboxylate	C16H21NO2	M+H-2H2O	43.2	35.9	-2.60611	83.2797	100 - 18 - 1.93 - 0.155		224.143	1	29.3852
PUR1	21118519	3-tricyclo[5.2.1.02,6]deca-4,8-dienyl propanoate	C13H16O2	M+H	43.2	27.1	-2.71916	92.1504	100 - 14.3 - 1.36		205.122	1	29.8557
PUR1	21120094	8-hydroxytridecanenitrile	C13H25NO	M+H	43.2	25.9	-2.96873	93.4345	100 - 14.8 - 1.22		212.2	1	27.607
PUR1	3017573	N-[2-[2-(2-aminoethylamino)ethylamino]ethyl]dodecanamide	C18H40N4O	M+Na	43.1	27.3	3.94901	92.937	100 - 21.4 - 2.39 - 0.186		351.311	1	13.1047
PUR1	443972	[(8S,9S,10R,11S,13S,14S,17R)-17-acetyl-11-hydroxy-10,13-dimethyl-3-oxo-7,8,9,11,12,14,15,16-octahydro-6H-cyclopenta[a]phenanthren-17-yl] propanoate	C24H32O5	M+2Na, M+Na	43	23.9	0.429171	91.6165	100 - 26.5 - 4.4 - 0.547	400.225	223.102	2	14.4991
PUR1	5311304	(4R,4aS,7S,7aR,12bS)-3-(cyclobutylmethyl)-1,2,4,5,6,7,7a,13-octahydro-4,12-methanobenzofuro[3,2-e]isoquinoline-4a,7,9-triol	C21H27NO4	M+H-2H2O	43	28.7	-2.17967	89.1196	100 - 23.5 - 3.47 - 0.382		322.179	1	14.5396
PUR1	6436081	(9Z,12Z,15Z)-octadeca-9,12,15-trien-1-ol	C18H32O	M+H-H2O	43	25.9	-3.26198	93.0841	100 - 19.9 - 2.08 - 0.151		247.241	1	27.607
PUR1	13008589	2-(2-dodecoxy-2-oxoethyl)-2-hydroxybutanedioic acid	C18H32O7	M+H, M+2Na-H	42.9	20.7	-0.14294	93.8103	100 - 20.1 - 3.35 - 0.404	360.215	361.222	1	26.4362
PUR1	56841177	[(2R)-2-acetyloxy-2-[(2R,3R,4S)-3-acetyloxy-4-hydroxyoxolan-2-yl]ethyl] acetate	C12H18O8	M+2Na-H	42.8	20.4	4.22428	98.7721	100 - 13.5 - 2.48 - 0.253		335.073	1	24.8303
PUR1	69226	5-formyl-2-hydroxybenzoic acid	C8H6O4	M+H-H2O	42.7	23	4.8833	96.0716	100 - 8.87 - 1.17		149.024	1	31.7461
PUR1	72822400	6-[2-(11,17-dihydroxy-10,13-dimethyl-3-oxo-7,8,9,11,12,14,15,16-octahydro-6H-cyclopenta[a]phenanthren-17-yl)-2-oxoethoxy]carbonylcyclohex-3-ene-1-carboxylic acid	C29H36O8	M+2Na-H	42.6	26.8	-0.88182	87.3923	100 - 32.1 - 6.62 - 1.02 - 0.129		557.212	1	18.6627
PUR1	170904	(3-phenoxyphenyl)methyl acetate	C15H14O3	M+H-H2O	42.4	24.2	-3.6794	92.1283	100 - 16.5 - 1.89 - 0.162		225.09	1	21.6921
PUR1	90533	2-nonoxycarbonylbenzoic acid	C17H24O4	M+H	42.3	20.7	-0.08143	90.7114	100 - 18.8 - 2.49 - 0.247		293.175	1	31.6723
PUR1	126375	tert-butyl N-[(2S)-1-[[(2S)-1-[[(2S)-6-amino-1-[(4-methyl-2-oxochromen-7-yl)amino]-1-oxohexan-2-yl]amino]-4-methyl-1-oxopentan-2-yl]amino]-3-methyl-1-oxobutan-2-yl]carbamate	C32H49N5O7	M+H-2H2O	42.3	14.1	-0.31343	97.9597	100 - 37.3 - 8.19 - 1.33 - 0.174		580.349	1	24.4757
PUR1	6613	3-[[(2R)-2,4-dihydroxy-3,3-dimethylbutanoyl]amino]propanoic acid	C9H17NO5	2M+H	42.2	13.6	1.08515	98.4497	100 - 10.5 - 1.52 - 0.121		439.229	1	25.7283
PUR1	94343	4-octyl-4-azatricyclo[5.2.1.02,6]dec-8-ene-3,5-dione	C17H25NO2	M+H-2H2O	42.2	15.7	-0.86191	96.53	100 - 19.1 - 2.14 - 0.176		240.174	1	27.341
PUR1	5464155	4-(ethoxymethyl)-10-formyl-3,9-dihydroxy-1,7-dimethyl-6-oxobenzo[b][1,4]benzodioxepine-2-carboxylic acid	C20H18O9	M+H-H2O, M+Na	42.2	22.1	-0.34868	89.1135	100 - 22.2 - 4.19 - 0.566	402.095	385.092	1	16.8001
PUR1	8351	1,3,3-trimethyl-2-methylideneindole	C12H15N	2M+H	42.1	14.9	-2.07769	98.0317	100 - 13.5 - 0.843		347.248	1	25.5755
PUR1	78598	6-methoxy-1H-benzimidazole	C8H8N2O	2M+H	42.1	14.2	-1.87049	98.6614	100 - 9.51 - 0.61		297.134	1	15.7624
PUR1	8417	Scoparone	C11H10O4	M+H	42.1	21.9	-4.12058	93.363	100 - 12.2 - 1.5 - 0.122		207.064	1	16.7597
PUR1	6436885	(Z)-4-(2-methylpropoxy)-4-oxobut-2-enoic acid	C8H12O4	M+H-H2O, M+H	41.9	22	-4.92268	93.2878	100 - 8.94 - 1.18	172.073	173.08	1	10.2573
PUR1	99120788	(2R,3S,4R,5R)-6-dodecoxy-2,3,4,5-tetrahydroxyhexanal	C18H36O6	M+H, M+Na	41.8	20.7	-2.72395	91.2592	100 - 20.1 - 3.15 - 0.363	348.25	371.24	1	21.2754
PUR1	85890	5-[2-(1-ethylbenzo[e][1,3]benzothiazol-2-ylidene)ethylidene]-3-heptyl-1-phenyl-2-sulfanylideneimidazolidin-4-one	C31H33N3OS2	M+H	41.7	60.8	3.53396	51.7202	100 - 36.6 - 15.8 - 4.07 - 0.905 - 0.162		528.216	1	17.5733
PUR1	20055356	(2S,5R,6R)-6-[[(2R)-2-(furan-2-ylmethylideneamino)-2-(4-hydroxyphenyl)acetyl]amino]-3,3-dimethyl-7-oxo-4-thia-1-azabicyclo[3.2.0]heptane-2-carboxylic acid	C21H21N3O6S	M+H-2H2O	41.7	40.1	-4.7	73.7535	100 - 25.1 - 8.77 - 1.64 - 0.261		408.099	1	13.4591
PUR1	22827731	[(8R,9S,10S,13S,14S,17S)-10-(hydroxymethyl)-13-methyl-3-oxo-1,2,6,7,8,9,11,12,14,15,16,17-dodecahydrocyclopenta[a]phenanthren-17-yl] benzoate	C26H32O4	M+H-H2O, M+Na, M+H, M+H-2H2O	41.7	16.9	2.69678	94.7883	100 - 28.6 - 4.77 - 0.584	408.231	431.22	1	22.5206
PUR1	3024584	2-O-decyl 1-O-nonyl benzene-1,2-dicarboxylate	C27H44O4	M+H, M+Na	41.6	21	1.34233	88.5931	100 - 29.9 - 5.12 - 0.643	432.325	455.314	1	31.6922
PUR1	78798	2-[2-[2-[2-[2-[2-[2-(2-hydroxyethoxy)ethoxy]ethoxy]ethoxy]ethoxy]ethoxy]ethoxy]ethanol	C16H34O9	M+H, M+Na	41.4	12.5	0.332859	94.746	100 - 18 - 3.38 - 0.415	370.22	393.21	1	9.1301
PUR1	85676	4-hydroxy-5,5-dimethyl-6-propan-2-yl-1,3-diazinan-2-one	C9H18N2O2	M+H, M+Na	41.4	28.5	-3.90593	83.0131	100 - 10.7 - 0.935	186.136	209.125	1	16.3506
PUR1	6436081	(9Z,12Z,15Z)-octadeca-9,12,15-trien-1-ol	C18H32O	M+H-H2O, M+H	41.4	16.7	0.537964	90.9061	100 - 19.9 - 2.08 - 0.151	264.245	265.253	1	31.4956
PUR1	13685878	2-octyl-N-(2-octylphenyl)aniline	C28H43N	M+H	41.4	11.9	-2.26715	97.8152	100 - 31.1 - 4.69 - 0.453		394.346	1	32.1429
PUR1	18769587	[2-(12-fluoro-11-hydroxy-6,6,9,13-tetramethyl-16-oxo-5,7-dioxapentacyclo[10.8.0.02,9.04,8.013,18]icosa-14,17-dien-8-yl)-2-oxoethyl] acetate	C26H33FO7	M+H-2H2O	41.4	26.3	3.70236	84.8739	100 - 28.8 - 5.42 - 0.767		441.209	1	19.3071
PUR1	6453270	[(2S,3R,4R,5R)-2,3,5,6-tetrahydroxy-4-[(2S,3R,4S,5R,6R)-3,4,5-trihydroxy-6-(hydroxymethyl)oxan-2-yl]oxyhexyl] dodecanoate	C24H46O12	M+H-2H2O	41.3	21.8	-3.01997	88.2111	100 - 26.9 - 5.96 - 0.953 - 0.131		491.284	1	19.7313
PUR1	62009	2-butoxyethyl dihydrogen phosphate	C6H15O5P	M+H-H2O, M+H	41.2	11.3	0.530373	95.4733	100 - 6.85 - 1.23	198.066	199.073	1	10.3623
PUR1	67325	N-[6-(cinnamylideneamino)hexyl]-3-phenylprop-2-en-1-imine	C24H28N2	M+H-2H2O, M+Na, M+H	41.1	22.4	-3.69924	87.2312	100 - 27 - 3.51 - 0.291	344.224	345.231	1	24.3838
PUR1	3022351	N-(1,4-dihydroxynaphthalen-2-yl)benzamide	C17H13NO3	M+H-2H2O	41.1	11.6	-2.35743	96.4443	100 - 19 - 2.32 - 0.213		244.075	1	30.5991
PUR1	25076635	4-(4,7-dimethyl-2,3,3a,4,5,6,7,7a-octahydro-1H-inden-5-yl)-2-methylcyclohexan-1-one	C18H30O	M+H-H2O, M+H	41.1	17.9	-2.44903	90.3627	100 - 19.9 - 2.07 - 0.151	262.229	263.236	1	30.8435
PUR1	67329	bis(2-butoxyethyl) decanedioate	C22H42O6	M+H	41	15.4	-2.34775	92.1581	100 - 24.5 - 4.11 - 0.516		403.305	1	26.4362
PUR1	113213	1-hexylsulfinylsulfinylhexane	C12H26O2S2	2M+H	41	23.4	-3.43632	85.6346	100 - 15 - 10.5 - 1.39 - 0.373		533.28	1	23.4277
PUR1	170693	5-(2-methylpropyl)-1,3-diazinane-2,4,6-trione	C8H12N2O3	M+H-2H2O	41	15.9	-3.53685	92.9655	100 - 9.64 - 1.03		149.07	1	11.9231
PUR1	48194	ethyl 4-morpholin-4-yl-2,2-diphenylbutanoate	C22H27NO3	M+H, M+Na	40.9	13.3	-0.18737	91.5804	100 - 24.6 - 3.51 - 0.368	353.199	354.206	1	22.5845
PUR1	77207	4-O-(2-hydroxyethyl) 1-O-methyl benzene-1,4-dicarboxylate	C11H12O5	M+H-H2O	40.8	17	-4.82338	92.6229	100 - 12.2 - 1.71 - 0.148		207.064	1	21.2629
PUR1	88594	6-[2,2-bis(hydroxymethyl)butoxy]-6-oxohexanoic acid	C12H22O6	M+H-H2O	40.8	14.1	-1.49678	91.6774	100 - 13.5 - 2.07 - 0.197		245.138	1	28.4274
PUR1	53461865	[2-[17-hydroxy-10,13,16-trimethyl-11-(4-methylphenyl)sulfonyloxy-3-oxo-2,4,5,6,7,8,9,11,12,14,15,16-dodecahydro-1H-cyclopenta[a]phenanthren-17-yl]-2-oxoethyl] acetate	C31H42O8S	M+H-2H2O	40.8	23.1	0.007813	81.0223	100 - 35.1 - 12.1 - 2.79 - 0.516		539.246	1	22.1325
PUR1	4849	4-phenoxy-3-pyrrolidin-1-yl-5-sulfamoylbenzoic acid	C17H18N2O5S	M+2Na, M+H-2H2O, M+2Na-H	40.7	21.3	-3.97312	86.8185	100 - 20.3 - 7.51 - 1.21 - 0.178	362.092	327.078	1	26.5215
PUR1	171427	1-decylpyrrolidin-2-one	C14H27NO	M+H	40.7	16.5	-3.74189	91.4976	100 - 15.9 - 1.38		226.216	1	29.4551
PUR1	1549008	(E)-N,6,6-trimethyl-N-(naphthalen-1-ylmethyl)hept-2-en-4-yn-1-amine	C21H25N	M+H, M+Na	40.7	6.51	-1.16157	98.3705	100 - 23.4 - 2.61 - 0.185	291.198	292.206	1	27.0583
PUR1	5280450	(9Z,12Z)-octadeca-9,12-dienoic acid	C18H32O2	M+Na	40.7	26.9	4.32031	81.7035	100 - 19.9 - 2.29 - 0.193		303.231	1	29.3852
PUR1	62009	2-butoxyethyl dihydrogen phosphate	C6H15O5P	M+H-H2O	40.6	12.6	4.65949	95.6236	100 - 6.85 - 1.23		181.063	1	17.9724
PUR1	25076635	4-(4,7-dimethyl-2,3,3a,4,5,6,7,7a-octahydro-1H-inden-5-yl)-2-methylcyclohexan-1-one	C18H30O	M+H-H2O, M+H	40.6	13	-1.90919	92.4148	100 - 19.9 - 2.07 - 0.151	262.229	263.236	1	28.5877
PUR1	103047	4-heptyl-N-phenylaniline	C19H25N	M+H	40.5	14.5	-2.08588	90.4236	100 - 21.2 - 2.14 - 0.136		268.205	1	28.7453
PUR1	105841	5-(7-carboxyheptyl)-2-hexylcyclohex-3-ene-1-carboxylic acid	C21H36O4	M+H-H2O	40.4	9.56	-1.65095	94.6354	100 - 23.3 - 3.41 - 0.374		335.257	1	30.4007
PUR1	3019141	2-[N-ethyl-4-[(2-methoxy-4-nitrophenyl)diazenyl]anilino]ethyl acetate	C19H22N4O5	M+H, M+Na	40.3	10.7	-0.77654	91.9382	100 - 22.5 - 3.43 - 0.394	386.159	387.166	1	13.4438
PUR1	3019141	2-[N-ethyl-4-[(2-methoxy-4-nitrophenyl)diazenyl]anilino]ethyl acetate	C19H22N4O5	M+H, M+Na, 2M+H	40.3	9.56	-0.66684	92.7332	100 - 22.5 - 3.43 - 0.394	386.159	387.166	1	16.4035
PUR1	12660433	N-[4-(2-nitroacetyl)phenyl]acetamide	C10H10N2O4	2M+H	40.3	7.08	-0.42513	94.9028	100 - 11.8 - 1.46 - 0.118		445.135	1	16.3791
PUR1	37428	2-[2-[2-(2-phenoxyethoxy)ethoxy]ethoxy]ethanol	C14H22O5	M+H	40.2	10.3	2.85928	94.0667	100 - 15.6 - 2.16 - 0.211		271.155	1	15.7624
PUR1	171021	2-(butylcarbamoyloxy)ethyl 2-methylprop-2-enoate	C11H19NO4	2M+H	40.2	4.19	-0.44447	97.1455	100 - 12.6 - 1.55 - 0.129		459.27	1	19.8338
PUR1	44150216	(2R,3S,4R,5R)-N-(2-aminophenyl)-2,3,4,5,6-pentahydroxyhexanamide	C12H18N2O6	M+H-2H2O, M+2Na-H	40.2	10.5	-1.9072	92.7061	100 - 14.1 - 2.16 - 0.211	286.116	251.102	1	15.6482
PUR1	139595000	(17S,18S)-18-(2-carboxyethyl)-20-(carboxymethyl)-12-ethenyl-7-ethyl-8-formyl-3,13,17-trimethyl-17,18-dihydroporphyrin-2-carboxylic acid	C34H32N4O7	M+Na	40.2	12.5	-0.01673	88.5944	100 - 38.9 - 8.79 - 1.46 - 0.195		631.216	1	20.8349
PUR1	108656	methyl 3-(2-hexadecoxyphenyl)-3-oxopropanoate	C26H42O4	M+Na	40.1	6.97	1.08938	95.0707	100 - 28.8 - 4.8 - 0.59		441.298	1	31.2832
PUR1	117286	1-[2-(2-hydroxy-3-prop-2-enoxypropoxy)ethyl]imidazolidin-2-one	C11H20N2O4	M+H-H2O, M+H	40.1	4.73	-2.14711	98.1596	100 - 13 - 1.6 - 0.135	244.142	245.149	1	22.5285
PUR1	11291	2-methyl-9-phenyl-1,3,4,9-tetrahydroindeno[2,1-c]pyridine	C19H19N	M+H, M+Na	40	11.3	-2.8242	92.2684	100 - 21.1 - 2.12 - 0.134	261.151	262.158	1	24.8094
PUR1	78784	3-[1,3,3-tris(2-carboxyethyl)-2-oxocyclohexyl]propanoic acid	C18H26O9	M+H, M+Na	40	9.38	-0.0545	90.702	100 - 20.1 - 3.77 - 0.486	386.158	409.147	1	16.9558
PUR2	81779	tris[2-(2-butoxyethoxy)ethyl] phosphate	C24H51O10P	M+H, M+Na	57.1	94.9	2.43696	93.5948	100 - 26.9 - 5.54 - 0.841 - 0.108	530.323	531.331	1	25.6939
PUR2	637542	trans-4-hydroxycinnamic acid	C9H8O3	M+H-H2O, M+H	56.9	93.7	2.60676	94.0486	100 - 9.94 - 1.06	164.048	147.044	1	30.8904
PUR2	2893	(3,3,5-trimethylcyclohexyl) 2-hydroxy-2-phenylacetate	C17H24O3	M+H-H2O, M+H	56.8	94.6	3.26539	93.0656	100 - 18.8 - 2.28 - 0.208	276.173	277.181	1	30.8957
PUR2	7348	2-[dodecanoyl(methyl)amino]acetic acid	C15H29NO3	M+H	56.8	93.1	-1.25608	92.5542	100 - 17 - 1.98 - 0.173		272.222	1	25.9644
PUR2	6365696	[(2E)-3,7-dimethylocta-2,6-dienyl] octanoate	C18H32O2	M+H-2H2O	56.8	97	-2.15639	89.4649	100 - 19.9 - 2.29 - 0.193		245.226	1	29.4356
PUR2	73927	3-(4-methylphenyl)propanoic acid	C10H12O2	M+H-H2O, M+2Na-H	56.6	96.6	-4.18396	91.2736	100 - 11 - 0.961	164.083	147.08	1	24.3921
PUR2	19649	2-[(1R,2R,3S,4R,5R,6S)-3-(diaminomethylideneamino)-4-[(2R,3R,4R,5S)-3-[(2S,3S,4S,5R,6S)-4,5-dihydroxy-6-(hydroxymethyl)-3-(methylamino)oxan-2-yl]oxy-4-formyl-4-hydroxy-5-methyloxolan-2-yl]oxy-2,5,6-trihydroxycyclohexyl]guanidine	C21H39N7O12	M+H-2H2O	56.4	93	4.67136	94.6084	100 - 26.2 - 5.76 - 0.911 - 0.124		546.255	1	21.3255
PUR2	10087	9-hydroxyfluorene-9-carboxylic acid	C14H10O3	M+H-H2O	56.2	93.1	-3.79888	92.588	100 - 15.4 - 1.72 - 0.143		209.059	1	15.3231
PUR2	173784	2-[2,2-bis[[2-[heptyl(methyl)amino]-2-oxoethoxy]methyl]butoxy]-N-heptyl-N-methylacetamide	C36H71N3O6	M+2Na-H	56.2	93.7	-3.4991	91.3511	100 - 41.1 - 9.46 - 1.58 - 0.209		686.503	1	25.3635
PUR2	9954527	[3-(2,3-dihydroxypropoxy)-2-hydroxypropyl] octadecanoate	C24H48O6	M+H, M+Na	56.2	90.7	-0.92848	91.3407	100 - 26.7 - 4.67 - 0.611	432.345	455.334	1	33.3871
PUR2	10976581	4-(4-methoxyphenyl)cyclohexan-1-one	C13H16O2	M+H	55.6	84.1	0.0157798	94.004	100 - 14.3 - 1.36		205.122	1	27.8539
PUR2	86978	2-octadecoxycarbonylbenzoic acid	C26H42O4	M+H, M+Na	55.1	79.6	0.0457255	96.0161	100 - 28.8 - 4.8 - 0.59	418.308	441.298	1	34.5803
PUR2	79848	3-methoxybenzohydrazide	C8H10N2O2	M+H-H2O	55	85.8	-3.71866	93.6279	100 - 9.57 - 0.821		149.07	1	10.9732
PUR2	44151492	3-(3,3-dimethyl-2-bicyclo[2.2.1]heptanyl)-2-methylpropan-1-ol	C13H24O	M+Na	54.9	80.9	2.34423	96.481	100 - 14.4 - 1.16		219.172	1	31.3609
PUR2	68811	5-[3-(tert-butylamino)-2-hydroxypropoxy]-3,4-dihydro-1H-isoquinoline-2-carbaldehyde	C17H26N2O3	M+H, M+Na	54.5	80.2	-0.505137	93.0659	100 - 19.5 - 2.42 - 0.225	306.194	307.201	1	19.3895
PUR2	22793278	(6R,8S,9R,10S,11S,13S,14S,17R)-6,9-difluoro-11,17-dihydroxy-17-(2-hydroxyacetyl)-10,13-dimethyl-6,7,8,11,12,14,15,16-octahydrocyclopenta[a]phenanthren-3-one	C21H26F2O5	M+H	54.5	88.3	1.47008	86.193	100 - 23.2 - 3.6 - 0.419		397.183	1	19.0918
PUR2	8289	triphenyl phosphate	C18H15O4P	2M+H	54.4	79.8	-4.04177	97.1333	100 - 19.8 - 2.68 - 0.272		653.146	1	27.1815
PUR2	11970631	4-(5-hexyl-1,3-dioxan-2-yl)benzonitrile	C17H23NO2	M+H-2H2O	53.9	76.9	-3.85019	97.3415	100 - 19.1 - 2.13 - 0.176		238.158	1	29.9466
PUR2	444539	trans-Cinnamic acid	C9H8O2	M+H	53.9	78.9	-3.07982	94.2714	100 - 9.9 - 0.849		149.059	1	29.8506
PUR2	16205275	(1-methyl-4-propan-2-ylidenecyclohexyl) propanoate	C13H22O2	M+H-2H2O	53	76.8	-3.40351	91.9679	100 - 14.4 - 1.37		175.147	1	27.284
PUR2	74359	tribenzyl phosphate	C21H21O4P	2M+H	52.9	77.7	0.295894	87.2425	100 - 23.1 - 3.37 - 0.368		737.243	1	30.4601
PUR2	106855	methyl 2-(2,4-dihydroxyphenyl)-2-hydroxyacetate	C9H10O5	M+H-H2O	52.9	70.9	0.662167	94.4231	100 - 10 - 1.48 - 0.115		181.05	1	30.8851
PUR2	6452026	(E)-4-docosoxy-4-oxobut-2-enoic acid	C26H48O4	M+H-H2O	52.9	78.1	-1.92671	88.7776	100 - 28.8 - 4.82 - 0.593		407.351	1	33.6709
PUR2	23873	5-ethyl-1,3-dimethyl-1,3-diazinane-2,4,6-trione	C8H12N2O3	M+H-2H2O	52.6	73.1	-3.16642	93.495	100 - 9.64 - 1.03		149.07	1	17.816
PUR2	3018473	2-methylpropyl 1,3-benzodioxole-5-carboxylate	C12H14O4	M+H-H2O	52	69	-2.88149	94.5604	100 - 13.3 - 1.64 - 0.139		205.085	1	30.8851
PUR2	70048	1-benzhydrylpiperazine	C17H20N2	2M+H	51.8	78.8	-1.74249	82.4945	100 - 19.3 - 1.77 - 0.102		505.332	1	25.0244
PUR2	139597821	3-ethoxycarbonylhenicos-5-enoate	C24H43O4-	M+H-H2O	51.8	72.1	3.38454	91.0305	100 - 26.6 - 4.22 - 0.496		378.314	1	33.5356
PUR2	69511	(3-methylphenyl)-phenylmethanone	C14H12O	M+H	51.7	68.4	-2.82148	93.5321	100 - 15.3 - 1.3		197.096	1	22.3327
PUR2	86842	2-phenyl-2-prop-2-enoxypropanamide	C12H15NO2	M+H-H2O, M+H	51.7	68.8	-3.46148	93.7698	100 - 13.6 - 1.26	205.11	206.117	1	18.5731
PUR2	11825980	2-nonyl-N-(2-nonylphenyl)aniline	C30H47N	M+H	51.7	65.5	-2.85515	96.3408	100 - 33.4 - 5.39 - 0.561		422.377	1	33.4215
PUR2	18666587	(1R)-1-[(4R,4aR,8aS)-2,6-bis(3,4-dimethylphenyl)-4,4a,8,8a-tetrahydro-[1,3]dioxino[5,4-d][1,3]dioxin-4-yl]ethane-1,2-diol	C24H30O6	M+H, M+Na	51.5	70.9	-2.33448	89.2963	100 - 26.5 - 4.61 - 0.602	414.203	415.211	1	19.2121
PUR2	23873	5-ethyl-1,3-dimethyl-1,3-diazinane-2,4,6-trione	C8H12N2O3	M+H-2H2O	51.3	66.7	-2.99331	93.2855	100 - 9.64 - 1.03		149.07	1	15.1507
PUR2	3218	2,5-dihydroxy-3-undecylcyclohexa-2,5-diene-1,4-dione	C17H26O4	M+H-H2O, 2M+H	51	70	-4.16212	89.7502	100 - 18.8 - 2.5 - 0.248	294.182	277.179	1	23.9366
PUR2	343585	4-hydroxy-3-[2-[6-hydroxy-5-(hydroxymethyl)-5,8a-dimethyl-2-methylidene-3,4,4a,6,7,8-hexahydro-1H-naphthalen-1-yl]ethylidene]oxolan-2-one	C20H30O5	M+H-2H2O	51	68.7	-2.38273	89.0499	100 - 22.2 - 3.37 - 0.384		315.195	1	32.0759
PUR2	3016591	1-[(4-methoxyphenyl)methyl]-3,4,5,6,7,8-hexahydroisoquinoline	C17H21NO	M+H	51	62.3	-2.62537	95.5843	100 - 19 - 1.92 - 0.136		256.169	1	30.7799
PUR2	3018998	2-hydroxyethyl 2-(3,4-dimethylphenoxy)acetate	C12H16O4	M+H-H2O	51	62.3	0.113833	92.6933	100 - 13.3 - 1.64 - 0.14		207.102	1	26.4452
PUR2	34148	diphenyl (2-propan-2-ylphenyl) phosphate	C21H21O4P	2M+H	50.4	65.9	-0.794241	87.0149	100 - 23.1 - 3.37 - 0.368		737.242	1	26.1354
PUR2	85868	2-(3-methoxyphenyl)cyclohexan-1-one	C13H16O2	M+H	50.3	57.6	0.256118	94.1943	100 - 14.3 - 1.36		205.122	1	30.3228
PUR2	8572	2,4-Dihydroxybenzophenone	C13H10O3	M+H	50.3	59.9	0.273397	92.1336	100 - 14.3 - 1.56 - 0.126		215.07	1	33.4363
PUR2	99004	(4-methoxyphenyl)-pyridin-2-ylmethanol	C13H13NO2	M+H-H2O	50	60.3	-2.75174	92.8534	100 - 14.7 - 1.41 - 0.102		198.091	1	32.1123
PUR2	6451771	1,4-bis(2-ethyl-6-methylanilino)anthracene-9,10-dione	C32H30N2O2	M+H	50	61.6	1.80964	90.692	100 - 35.8 - 6.62 - 0.843		475.239	1	30.3228
PUR2	14029264	(2-nonylphenyl) diphenyl phosphate	C27H33O4P	M+H	50	64	-0.39257	86.3203	100 - 29.7 - 5.08 - 0.636		453.219	1	29.2057
PUR2	3068	4-[1,5,11,14-tetrahydroxy-10-(hydroxymethyl)-13-methyl-3-(3,4,5-trihydroxy-6-methyloxan-2-yl)oxy-2,3,4,6,7,8,9,11,12,15,16,17-dodecahydro-1H-cyclopenta[a]phenanthren-17-yl]oxolan-2-one	C29H46O12	M+Na	49.9	61	0.442301	89.0752	100 - 32.4 - 7.53 - 1.31 - 0.19		609.288	1	27.5836
PUR2	5281565	(2R)-4-methoxy-2-[(E)-2-phenylethenyl]-2,3-dihydropyran-6-one	C14H14O3	M+H-2H2O	49.9	63.7	-3.01283	89.4662	100 - 15.4 - 1.72 - 0.144		195.08	1	29.6314
PUR2	543680	4-(5-butyl-1,3-dioxan-2-yl)benzonitrile	C15H19NO2	M+H-2H2O	49.7	58.3	-1.55055	92.0684	100 - 16.9 - 1.75 - 0.135		210.127	1	31.0962
PUR2	3020724	4-[(4-aminophenyl)methyl]-2-[[4-(ethylamino)phenyl]methyl]aniline	C22H25N3	M+H	49.4	60.4	-3.74516	91.2083	100 - 25.2 - 3.04 - 0.234		332.211	1	22.4762
PUR2	11050	phenalen-1-one	C13H8O	M+H	49.3	59.7	-3.0376	90.3437	100 - 14.2 - 1.14		181.064	1	29.6314
PUR2	170293	(4-aminophenyl)-(4-propan-2-ylphenyl)methanone	C16H17NO	M+H-H2O	49	54	-3.60046	95.1822	100 - 17.9 - 1.71 - 0.116		222.127	1	33.595
PUR2	3016012	ethyl 2-(benzylamino)cyclohexene-1-carboxylate	C16H21NO2	M+H-2H2O	48.9	53.8	-2.48832	93.7488	100 - 18 - 1.93 - 0.155		224.143	1	29.9517
PUR2	3019450	4-(1-phenylpentadecan-3-yl)pyridine	C26H39N	M+H	48.9	53.1	-2.58532	94.4099	100 - 28.9 - 4.03 - 0.361		366.315	1	31.7782
PUR2	81481	tricyclo[9.4.0.03,8]pentadeca-1(15),3,5,7,11,13-hexaen-2-amine	C15H15N	M+H	48.6	49.3	-1.12349	94.7713	100 - 16.8 - 1.32		210.127	1	29.1107
PUR2	11291	2-methyl-9-phenyl-1,3,4,9-tetrahydroindeno[2,1-c]pyridine	C19H19N	M+H, M+Na	48.5	54.3	-3.17242	92.0651	100 - 21.1 - 2.12 - 0.134	261.151	284.14	1	24.322
PUR2	444865	(13S,14S)-3-hydroxy-13-methyl-12,14,15,16-tetrahydro-11H-cyclopenta[a]phenanthren-17-one	C18H18O2	M+H-2H2O	48.4	49.5	-3.35239	96.3551	100 - 19.8 - 2.26 - 0.189		231.116	1	22.255
PUR2	10979345	4-nonyl-N-phenylaniline	C21H29N	M+H	48.2	45.2	0.388049	96.3822	100 - 23.4 - 2.62 - 0.186		296.237	1	29.9107
PUR2	14272	3-ethenylpyridine	C7H7N	2M+H	48.1	45.4	-3.5272	99.2513	100 - 8.02 - 0.28		211.122	1	17.125
PUR2	3017877	4-[(4-benzhydrylpiperazin-1-yl)methyl]-N-methyl-2-nitroaniline	C25H28N4O2	M+H	48.1	57.2	0.997012	84.4124	100 - 28.9 - 4.44 - 0.479		417.229	1	29.1107
PUR2	3022567	2,6-dicyclohexyl-3-methylphenol	C19H28O	M+H-H2O	48.1	46.9	-1.14662	94.8061	100 - 20.9 - 2.28 - 0.173		255.21	1	28.2215
PUR2	44095	dicyclopropyl-(4-fluorophenyl)methanol	C13H15FO	M+Na	47.8	45.6	-1.4565	94.9888	100 - 14.3 - 1.15		229.1	1	26.1354
PUR2	1565622	(2E)-2-benzylidenebutanal	C11H12O	M+H	47.6	46.7	1.6338	93.1885	100 - 12.1 - 0.87		161.096	1	29.2828
PUR2	369373	2-dodecoxy-6-(hydroxymethyl)oxane-3,4,5-triol	C18H36O6	M+Na	47.5	46.8	-2.58805	93.6004	100 - 20.1 - 3.15 - 0.363		371.24	1	20.5811
PUR2	61335	4-octyl-N-phenylaniline	C20H27N	M+H	47.3	41.7	-1.87827	97.0235	100 - 22.3 - 2.37 - 0.16		282.221	1	29.1292
PUR2	69661	12-aminododecanoic acid	C12H25NO2	M+H	47.1	46.1	-3.41623	93.3461	100 - 13.7 - 1.28		216.195	1	14.8413
PUR2	22827731	[(8R,9S,10S,13S,14S,17S)-10-(hydroxymethyl)-13-methyl-3-oxo-1,2,6,7,8,9,11,12,14,15,16,17-dodecahydrocyclopenta[a]phenanthren-17-yl] benzoate	C26H32O4	M+H, M+Na	47.1	42.6	-0.309195	93.4595	100 - 28.6 - 4.77 - 0.584	408.23	409.237	1	22.255
PUR2	5359371	(1R,9R,10R)-17-prop-2-enyl-17-azatetracyclo[7.5.3.01,10.02,7]heptadeca-2(7),3,5-trien-4-ol	C19H25NO	M+H-H2O	47	41.6	-0.464482	93.9658	100 - 21.2 - 2.35 - 0.18		266.19	1	30.7905
PUR2	44150216	(2R,3S,4R,5R)-N-(2-aminophenyl)-2,3,4,5,6-pentahydroxyhexanamide	C12H18N2O6	M+H-2H2O	47	46.3	-2.32337	91.5325	100 - 14.1 - 2.16 - 0.211		251.102	1	15.1748
PUR2	53423486	2-[[2-hydroxyethyl(methyl)amino]methyl]-1,2-benzothiazol-3-one	C11H14N2O2S	M+Na	47	48.5	2.47026	89.6027	100 - 13.7 - 5.79 - 0.671		261.067	1	29.6314
PUR2	2734142	[(1R,2R,3S,4R,5R)-3,4-diacetyloxy-6,8-dioxabicyclo[3.2.1]octan-2-yl] acetate	C12H16O8	2M+H	46.9	43.3	0.546798	91.6743	100 - 13.5 - 2.48 - 0.253		577.177	1	17.9595
PUR2	21617108	2-(1,2-dimethylcyclohexyl)oxycarbonylbenzoic acid	C16H20O4	M+H-H2O, M+H	46.6	45.8	-2.02757	89.7881	100 - 17.7 - 2.29 - 0.221	276.136	259.132	1	32.0707
PUR2	5358751	(17E,19E,21E,23E,25E)-4,6,8,10,12,14,15,16,27-nonahydroxy-3-(1-hydroxyhexyl)-17,28-dimethyl-1-oxacyclooctacosa-17,19,21,23,25-pentaen-2-one	C35H58O12	M+H-H2O	46.5	39.6	-0.0267342	92.8746	100 - 39 - 9.86 - 1.87 - 0.291		653.39	1	28.831
PUR2	13008589	2-(2-dodecoxy-2-oxoethyl)-2-hydroxybutanedioic acid	C18H32O7	M+H	46.5	42.4	-1.6754	92.1329	100 - 20.1 - 3.35 - 0.404		361.221	1	21.2963
PUR2	44146343	3-[2-carboxyethyl(octanoyl)amino]propanoic acid	C14H25NO5	M+H-2H2O	46.5	43.4	-3.3662	93.231	100 - 16 - 2.22 - 0.219		252.158	1	16.6661
PUR2	56841532	[2-[(6S,8S,9R,10S,11S,13S,14S,16R,17R)-6,9-difluoro-11,17-dihydroxy-10,13,16-trimethyl-3-oxo-1,2,6,7,8,11,12,14,15,16-decahydrocyclopenta[a]phenanthren-17-yl]-2-oxoethyl] 2,2-dimethylpropanoate	C27H38F2O6	M+H	46.5	49.6	2.64602	86.1263	100 - 29.9 - 5.54 - 0.766		497.272	1	28.0508
PUR2	25076635	4-(4,7-dimethyl-2,3,3a,4,5,6,7,7a-octahydro-1H-inden-5-yl)-2-methylcyclohexan-1-one	C18H30O	M+H-H2O, M+H	46.4	40.3	-1.74746	93.6691	100 - 19.9 - 2.07 - 0.151	262.229	263.236	1	27.284
PUR2	170530	1,1,2-Trimethyl-1H-benzo[e]indole	C15H15N	M+H	46.4	39.9	-0.904008	93.0286	100 - 16.8 - 1.32		210.128	1	29.926
PUR2	3020064	3-buta-1,3-dienyl-2,4,4-trimethylcyclohex-2-en-1-one	C13H18O	M+H-H2O	46.3	42.5	-3.48499	93.0724	100 - 14.3 - 1.15		173.132	1	28.2353
PUR2	68811	5-[3-(tert-butylamino)-2-hydroxypropoxy]-3,4-dihydro-1H-isoquinoline-2-carbaldehyde	C17H26N2O3	M+H, M+Na	46.2	37.1	-0.392917	94.1646	100 - 19.5 - 2.42 - 0.225	306.194	307.201	1	20.4906
PUR2	5140913	ethyl 1-ethyl-6,7,8-trifluoro-4-oxoquinoline-3-carboxylate	C14H12F3NO3	2M+H	46.2	42.5	-4.93395	94.2279	100 - 15.8 - 1.78 - 0.15		599.158	1	18.5132
PUR2	87943	octadecyl 3-oxobutanoate	C22H42O3	M+Na	45.9	39.4	0.685203	90.8245	100 - 24.4 - 3.46 - 0.362		377.303	1	30.1384
PUR2	5358751	(17E,19E,21E,23E,25E)-4,6,8,10,12,14,15,16,27-nonahydroxy-3-(1-hydroxyhexyl)-17,28-dimethyl-1-oxacyclooctacosa-17,19,21,23,25-pentaen-2-one	C35H58O12	M+Na	45.9	41	4.27633	93.7368	100 - 39 - 9.86 - 1.87 - 0.291		693.385	1	22.0637
PUR2	99001	ethyl 4-cyano-4-phenylpentanoate	C14H17NO2	M+H-2H2O	45.5	39.4	-4.85508	93.8402	100 - 15.8 - 1.57 - 0.118		196.111	1	29.9313
PUR2	11746121	3-(3-hydroxyphenyl)-1-methylazepan-2-one	C13H17NO2	M+H-2H2O	45.5	35.6	1.2403	93.2779	100 - 14.7 - 1.41 - 0.102		184.112	1	24.322
PUR2	14257662	(2S)-N-[(2S)-6-amino-1-[(2-amino-2-oxoethyl)amino]-1-oxohexan-2-yl]-1-[(4R,7S,10S,13S,16S,19R)-19-amino-7-(2-amino-2-oxoethyl)-10-(3-amino-3-oxopropyl)-13,16-dibenzyl-6,9,12,15,18-pentaoxo-1,2-dithia-5,8,11,14,17-pentazacycloicosane-4-carbonyl]pyrrolidine-2-carboxamide	C46H65N13O11S2	M+H	45.5	41.5	1.79629	88.113	100 - 57.3 - 27.4 - 9.37 - 2.66 - 0.633 - 0.13		1040.45	1	27.005
PUR2	94419	methyl 2-amino-5-[(4-amino-3-methoxycarbonylphenyl)methyl]benzoate	C17H18N2O4	M+H-H2O	45.3	41.3	2.40927	88.2766	100 - 19.5 - 2.62 - 0.264		297.124	1	15.1951
PUR2	11447375	4-(4-nitrophenyl)morpholin-3-one	C10H10N2O4	2M+H	45.3	33	1.24751	95.0028	100 - 11.8 - 1.46 - 0.118		445.136	1	16.5389
PUR2	82656	N,N-dibenzylethanamine	C16H19N	M+H	45.1	26.2	0.0925918	99.3302	100 - 17.9 - 1.51		226.159	1	26.4452
PUR2	117879	1,3-bis(2-hydroxyethyl)-5,5-dimethylimidazolidine-2,4-dione	C9H16N2O4	M+H-2H2O	45	30.4	0.162748	94.6423	100 - 10.8 - 1.35 - 0.104		181.097	1	15.1507
PUR2	79500	3,4-dihydropyrido[1,2-a]pyrimidin-2-one	C8H8N2O	M+H, 2M+H	44.8	30	-3.11532	97.6347	100 - 9.51 - 0.61	148.063	297.134	1	14.9573
PUR2	235528	3-amino-N,N,4-trimethylbenzenesulfonamide	C9H14N2O2S	M+H	44.8	34.3	-1.7796	91.5695	100 - 11.5 - 5.53 - 0.55		215.084	1	29.6314
PUR2	91466	Matrine	C15H24N2O	M+H	44.8	32.4	-4.38193	96.9016	100 - 17.3 - 1.61 - 0.106		249.195	1	17.2661
PUR2	74935315	methyl 2-[formyl(1-phenylethyl)amino]-3-oxopropanoate	C13H15NO4	2M+H	44.7	31.5	-4.25598	97.1828	100 - 14.8 - 1.83 - 0.164		499.205	1	15.4071
PUR2	108335	2,3-diacetyloxypropyl octadec-9-enoate	C25H44O6	M+H-2H2O	44.6	35.7	0.622922	87.8449	100 - 27.8 - 4.94 - 0.659		405.3	1	29.7148
PUR2	4608705	ethyl 3-(2-hydroxycyclohexyl)propanoate	C11H20O3	M+H	44.6	29.4	-0.219521	93.911	100 - 12.2 - 1.3		201.148	1	22.6671
PUR2	5354133	methyl (Z,12R)-12-hydroxyoctadec-9-enoate	C19H36O3	M+H, M+Na, M+H-H2O	44.6	31	-2.53167	94.9649	100 - 21.1 - 2.73 - 0.263	312.266	335.255	1	29.1862
PUR2	89262	8a-methyl-3,4,7,8-tetrahydro-2H-naphthalene-1,6-dione	C11H14O2	M+H-H2O	44.4	35.5	-4.14736	91.1698	100 - 12.1 - 1.08		161.095	1	23.9366
PUR2	91421	N-[3-(cinnamylideneamino)propyl]-3-phenylprop-2-en-1-imine	C21H22N2	M+H, M+Na	44.4	33.8	-4.49891	93.6137	100 - 23.7 - 2.68 - 0.193	302.177	303.184	1	21.9556
PUR2	103631	[2-hydroxy-3-[4-(2-hydroxy-3-prop-2-enoyloxypropoxy)butoxy]propyl] prop-2-enoate	C16H26O8	M+H-H2O	44.3	31	1.46096	92.5301	100 - 17.9 - 3.15 - 0.373		329.16	1	17.778
PUR2	9904042	4-[3-(2,4-diaminophenoxy)propoxy]benzene-1,3-diamine	C15H20N4O2	M+H-H2O	44.2	32.6	-3.08617	91.835	100 - 18 - 1.94 - 0.155		271.154	1	10.9692
PUR2	68776	(1S,2R)-2-hydroxy-2-phenylcyclohexane-1-carboxylic acid	C13H16O3	M+H-H2O, M+H	44	22.2	-0.0592477	97.9774	100 - 14.4 - 1.57 - 0.127	220.11	221.117	1	30.8904
PUR2	3023401	4-acetyl-N-octadecylbenzamide	C27H45NO2	M+H-2H2O	44	30.5	-1.45317	91.4628	100 - 30.2 - 4.8 - 0.534		380.331	1	32.1757
PUR2	94578	[3-(propan-2-yloxycarbonylamino)phenyl] N-ethyl-N-phenylcarbamate	C19H22N2O4	M+H, M+Na	43.9	29.8	-2.50172	92.4508	100 - 21.7 - 3.06 - 0.324	342.157	343.164	1	21.2378
PUR2	9882094	(9Z,12Z,15Z)-octadeca-9,12,15-trienamide	C18H31NO	M+H, M+Na	43.9	29.4	-2.62879	93.1551	100 - 20.2 - 2.15 - 0.159	277.24	278.247	1	27.7349
PUR2	6434889	(1'R,2R,3S,4'S,6S,8'R,10'E,12'S,13'S,14'E,16'E,20'R,21'R,24'S)-2-[(2S)-butan-2-yl]-21',24'-dihydroxy-12'-[(2R,4S,5S,6S)-5-[(2S,4S,5S,6S)-5-hydroxy-4-methoxy-6-methyloxan-2-yl]oxy-4-methoxy-6-methyloxan-2-yl]oxy-3,11',13',22'-tetramethylspiro[2,3-dihydropyran-6,6'-3,7,19-trioxatetracyclo[15.6.1.14,8.020,24]pentacosa-10,14,16,22-tetraene]-2'-one	C48H72O14	M+H-H2O, M+2Na-H	43.8	31	-2.70675	90.9871	100 - 53.3 - 16.8 - 3.9 - 0.735 - 0.118	872.49	917.461	1	24.6551
PUR2	25803	[1-butoxy-3-(5-ethyl-2,4,6-trioxo-5-phenyl-1,3-diazinan-1-yl)propan-2-yl] carbamate	C20H27N3O6	M+2Na-H	43.7	30.4	-3.05438	91.7418	100 - 23.3 - 3.82 - 0.469		450.16	1	15.5339
PUR2	135399235	5-(2-propoxyphenyl)-2,6-dihydrotriazolo[4,5-d]pyrimidin-7-one	C13H13N5O2	M+2Na-H	43.6	24	-1.33567	95.6851	100 - 16.1 - 1.63 - 0.124		316.078	1	31.4798
PUR2	116457	(2,3-dipentylphenyl) dihydrogen phosphate	C16H27O4P	M+H	43.5	28.7	2.39307	91.8148	100 - 17.8 - 2.31 - 0.223		315.173	1	23.7245
PUR2	11971122	2-methyl-1,4-dioxecane-5,10-dione	C9H14O4	2M+H	43.4	20.4	-1.81445	98.6971	100 - 10 - 1.27		373.185	1	29.8658
PUR2	2734142	[(1R,2R,3S,4R,5R)-3,4-diacetyloxy-6,8-dioxabicyclo[3.2.1]octan-2-yl] acetate	C12H16O8	2M+H	43.3	17.4	0.319011	99.4127	100 - 13.5 - 2.48 - 0.253		577.176	1	18.5132
PUR2	21116634	methyl 13-[(1S)-cyclopent-2-en-1-yl]tridecanoate	C19H34O2	M+H, M+Na	43.3	26.9	-1.46796	91.2254	100 - 21 - 2.51 - 0.218	294.255	317.245	1	29.2585
PUR2	21116707	(1R,9R)-1,13-dimethyl-10-azatricyclo[7.3.1.02,7]trideca-2(7),3,5-trien-4-ol	C14H19NO	M+H-H2O	43.3	19.3	-0.811414	98.2965	100 - 15.8 - 1.37		200.143	1	27.0583
PUR2	5500	[2,5,7,8-tetramethyl-2-(4,8,12-trimethyltridecyl)-3,4-dihydrochromen-6-yl] pyridine-3-carboxylate	C35H53NO3	M+Na	43.2	50.4	4.41984	70.9766	100 - 38.9 - 7.99 - 1.15 - 0.128		558.394	1	29.016
PUR2	21118519	3-tricyclo[5.2.1.02,6]deca-4,8-dienyl propanoate	C13H16O2	M+H	43.2	27.1	-2.71916	92.1504	100 - 14.3 - 1.36		205.122	1	29.8557
PUR2	107227	2-octylundecanedioic acid	C19H36O4	M+H-H2O	43	32.2	-4.5424	88.2466	100 - 21.1 - 2.94 - 0.308		311.257	1	28.5212
PUR2	443972	[(8S,9S,10R,11S,13S,14S,17R)-17-acetyl-11-hydroxy-10,13-dimethyl-3-oxo-7,8,9,11,12,14,15,16-octahydro-6H-cyclopenta[a]phenanthren-17-yl] propanoate	C24H32O5	M+2Na, M+Na	43	23.9	0.429171	91.6165	100 - 26.5 - 4.4 - 0.547	400.225	223.102	2	14.4991
PUR2	6436081	(9Z,12Z,15Z)-octadeca-9,12,15-trien-1-ol	C18H32O	M+H-H2O	43	25.9	-3.26198	93.0841	100 - 19.9 - 2.08 - 0.151		247.241	1	27.607
PUR2	54684708	5-hexyl-4-hydroxy-2-undecyl-2,3-dihydropyran-6-one	C22H40O3	M+Na	43	29.4	3.72375	89.7267	100 - 24.4 - 3.46 - 0.361		375.288	1	29.969
PUR2	3019619	N-(4-dodecylphenyl)-3-oxobutanamide	C22H35NO2	M+H-2H2O	42.9	20.5	0.933734	95.1374	100 - 24.6 - 3.32 - 0.319		310.253	1	30.3902
PUR2	56841177	[(2R)-2-acetyloxy-2-[(2R,3R,4S)-3-acetyloxy-4-hydroxyoxolan-2-yl]ethyl] acetate	C12H18O8	M+2Na-H	42.8	20.4	4.22428	98.7721	100 - 13.5 - 2.48 - 0.253		335.073	1	24.8303
PUR2	72822400	6-[2-(11,17-dihydroxy-10,13-dimethyl-3-oxo-7,8,9,11,12,14,15,16-octahydro-6H-cyclopenta[a]phenanthren-17-yl)-2-oxoethoxy]carbonylcyclohex-3-ene-1-carboxylic acid	C29H36O8	M+2Na-H	42.6	26.8	-0.881822	87.3923	100 - 32.1 - 6.62 - 1.02 - 0.129		557.212	1	18.6627
PUR2	102775	1-[hexadecyl(2-hydroxypropyl)amino]propan-2-ol	C22H47NO2	M+H	42.5	21.1	-3.50578	95.258	100 - 24.8 - 3.35 - 0.324		358.367	1	28.5613
PUR2	88594	6-[2,2-bis(hydroxymethyl)butoxy]-6-oxohexanoic acid	C12H22O6	M+H-H2O	42.3	19.1	0.557758	93.0769	100 - 13.5 - 2.07 - 0.197		245.138	1	17.7235
PUR2	90533	2-nonoxycarbonylbenzoic acid	C17H24O4	M+H	42.3	20.7	-0.0814328	90.7114	100 - 18.8 - 2.49 - 0.247		293.175	1	31.6723
PUR2	126375	tert-butyl N-[(2S)-1-[[(2S)-1-[[(2S)-6-amino-1-[(4-methyl-2-oxochromen-7-yl)amino]-1-oxohexan-2-yl]amino]-4-methyl-1-oxopentan-2-yl]amino]-3-methyl-1-oxobutan-2-yl]carbamate	C32H49N5O7	M+H-2H2O	42.3	14.1	-0.31343	97.9597	100 - 37.3 - 8.19 - 1.33 - 0.174		580.349	1	24.4757
PUR2	11971122	2-methyl-1,4-dioxecane-5,10-dione	C9H14O4	2M+H	42.3	13.7	0.410443	98.2411	100 - 10 - 1.27		373.186	1	20.8176
PUR2	8351	1,3,3-trimethyl-2-methylideneindole	C12H15N	2M+H	42.1	14.9	-2.07769	98.0317	100 - 13.5 - 0.843		347.247	1	25.5755
PUR2	78598	6-methoxy-1H-benzimidazole	C8H8N2O	2M+H	42.1	14.2	-1.87049	98.6614	100 - 9.51 - 0.61		297.134	1	15.7624
PUR2	75547	9H-fluoren-2-ol	C13H10O	M+H-H2O, M+H	41.8	20.8	2.06477	90.8184	100 - 14.2 - 1.14	182.074	165.07	1	30.406
PUR2	99120788	(2R,3S,4R,5R)-6-dodecoxy-2,3,4,5-tetrahydroxyhexanal	C18H36O6	M+H, M+Na	41.8	20.7	-2.72395	91.2592	100 - 20.1 - 3.15 - 0.363	348.25	371.239	1	21.2754
PUR2	20055356	(2S,5R,6R)-6-[[(2R)-2-(furan-2-ylmethylideneamino)-2-(4-hydroxyphenyl)acetyl]amino]-3,3-dimethyl-7-oxo-4-thia-1-azabicyclo[3.2.0]heptane-2-carboxylic acid	C21H21N3O6S	M+H-2H2O	41.7	40.1	-4.7	73.7534	100 - 25.1 - 8.77 - 1.64 - 0.261		408.099	1	13.4591
PUR2	22827731	[(8R,9S,10S,13S,14S,17S)-10-(hydroxymethyl)-13-methyl-3-oxo-1,2,6,7,8,9,11,12,14,15,16,17-dodecahydrocyclopenta[a]phenanthren-17-yl] benzoate	C26H32O4	M+H-H2O, M+Na, M+H, M+H-2H2O	41.7	16.9	2.69678	94.7883	100 - 28.6 - 4.77 - 0.584	408.231	431.22	1	22.5206
PUR2	79368	2,2,6-trimethyl-1,3-dioxin-4-one	C7H10O3	M+H-2H2O	41.6	17	-2.78619	94.33	100 - 7.8 - 0.88		107.049	1	29.8557
PUR2	85676	4-hydroxy-5,5-dimethyl-6-propan-2-yl-1,3-diazinan-2-one	C9H18N2O2	M+H, M+Na	41.4	28.5	-3.90593	83.0131	100 - 10.7 - 0.935	186.136	209.125	1	16.3506
PUR2	6436081	(9Z,12Z,15Z)-octadeca-9,12,15-trien-1-ol	C18H32O	M+H-H2O, M+H	41.4	16.7	0.537964	90.9061	100 - 19.9 - 2.08 - 0.151	264.245	265.253	1	31.4956
PUR2	13685878	2-octyl-N-(2-octylphenyl)aniline	C28H43N	M+H	41.4	11.9	-2.26715	97.8152	100 - 31.1 - 4.69 - 0.453		394.346	1	32.1429
PUR2	18769587	[2-(12-fluoro-11-hydroxy-6,6,9,13-tetramethyl-16-oxo-5,7-dioxapentacyclo[10.8.0.02,9.04,8.013,18]icosa-14,17-dien-8-yl)-2-oxoethyl] acetate	C26H33FO7	M+H-2H2O	41.4	26.3	3.70236	84.8739	100 - 28.8 - 5.42 - 0.767		441.209	1	19.3071
PUR2	6453270	[(2S,3R,4R,5R)-2,3,5,6-tetrahydroxy-4-[(2S,3R,4S,5R,6R)-3,4,5-trihydroxy-6-(hydroxymethyl)oxan-2-yl]oxyhexyl] dodecanoate	C24H46O12	M+H-2H2O	41.3	21.8	-3.01997	88.2111	100 - 26.9 - 5.96 - 0.953 - 0.131		491.283	1	19.7313
PUR2	67325	N-[6-(cinnamylideneamino)hexyl]-3-phenylprop-2-en-1-imine	C24H28N2	M+H-2H2O, M+Na, M+H	41.1	22.4	-3.69924	87.2312	100 - 27 - 3.51 - 0.291	344.224	345.231	1	24.3838
PUR2	25076635	4-(4,7-dimethyl-2,3,3a,4,5,6,7,7a-octahydro-1H-inden-5-yl)-2-methylcyclohexan-1-one	C18H30O	M+H-H2O, M+H	41.1	17.9	-2.44903	90.3627	100 - 19.9 - 2.07 - 0.151	262.229	263.236	1	30.8435
PUR2	170693	5-(2-methylpropyl)-1,3-diazinane-2,4,6-trione	C8H12N2O3	M+H-2H2O	41	15.9	-3.53685	92.9655	100 - 9.64 - 1.03		149.07	1	11.9231
PUR2	53461865	[2-[17-hydroxy-10,13,16-trimethyl-11-(4-methylphenyl)sulfonyloxy-3-oxo-2,4,5,6,7,8,9,11,12,14,15,16-dodecahydro-1H-cyclopenta[a]phenanthren-17-yl]-2-oxoethyl] acetate	C31H42O8S	M+H-2H2O	40.8	23.1	0.00781329	81.0223	100 - 35.1 - 12.1 - 2.79 - 0.516		539.246	1	22.1325
PUR2	171427	1-decylpyrrolidin-2-one	C14H27NO	M+H	40.7	16.5	-3.74189	91.4976	100 - 15.9 - 1.38		226.216	1	29.4551
PUR2	5280450	(9Z,12Z)-octadeca-9,12-dienoic acid	C18H32O2	M+Na	40.7	26.9	4.32031	81.7035	100 - 19.9 - 2.29 - 0.193		303.231	1	29.3852
PUR2	25076635	4-(4,7-dimethyl-2,3,3a,4,5,6,7,7a-octahydro-1H-inden-5-yl)-2-methylcyclohexan-1-one	C18H30O	M+H-H2O, M+H	40.6	13	-1.90919	92.4148	100 - 19.9 - 2.07 - 0.151	262.229	263.236	1	28.5877
PUR2	103047	4-heptyl-N-phenylaniline	C19H25N	M+H	40.5	14.5	-2.08588	90.4236	100 - 21.2 - 2.14 - 0.136		268.205	1	28.7453
PUR2	105841	5-(7-carboxyheptyl)-2-hexylcyclohex-3-ene-1-carboxylic acid	C21H36O4	M+H-H2O	40.4	9.56	-1.65095	94.6354	100 - 23.3 - 3.41 - 0.374		335.257	1	30.4007
PUR2	3019141	2-[N-ethyl-4-[(2-methoxy-4-nitrophenyl)diazenyl]anilino]ethyl acetate	C19H22N4O5	M+H, M+Na	40.3	10.7	-0.776539	91.9382	100 - 22.5 - 3.43 - 0.394	386.159	387.166	1	13.4438
PUR2	3019141	2-[N-ethyl-4-[(2-methoxy-4-nitrophenyl)diazenyl]anilino]ethyl acetate	C19H22N4O5	M+H, M+Na, 2M+H	40.3	9.56	-0.666841	92.7332	100 - 22.5 - 3.43 - 0.394	386.159	387.166	1	16.4035
PUR2	44150216	(2R,3S,4R,5R)-N-(2-aminophenyl)-2,3,4,5,6-pentahydroxyhexanamide	C12H18N2O6	M+H-2H2O, M+2Na-H	40.2	10.5	-1.9072	92.7061	100 - 14.1 - 2.16 - 0.211	286.116	251.102	1	15.6482
PUR2	139595000	(17S,18S)-18-(2-carboxyethyl)-20-(carboxymethyl)-12-ethenyl-7-ethyl-8-formyl-3,13,17-trimethyl-17,18-dihydroporphyrin-2-carboxylic acid	C34H32N4O7	M+Na	40.2	12.5	-0.0167273	88.5944	100 - 38.9 - 8.79 - 1.46 - 0.195		631.216	1	20.8349
PUR2	117286	1-[2-(2-hydroxy-3-prop-2-enoxypropoxy)ethyl]imidazolidin-2-one	C11H20N2O4	M+H-H2O, M+H	40.1	4.73	-2.14711	98.1596	100 - 13 - 1.6 - 0.135	244.142	245.149	1	22.5285
PUR2	1711945	(5E,9E)-6,10,14-trimethylpentadeca-5,9,13-trien-2-one	C18H30O	M+H-H2O, M+H	40.1	9.34	-1.36598	92.8772	100 - 19.9 - 2.07 - 0.151	262.229	263.237	1	27.0006
PUR2	5743668	5-N-phenylpyridine-2,5-diamine	C11H11N3	2M+H	40.1	4.54	-2.912	99.3498	100 - 13.1 - 0.794		371.197	1	28.4134
PUR2	11291	2-methyl-9-phenyl-1,3,4,9-tetrahydroindeno[2,1-c]pyridine	C19H19N	M+H, M+Na	40	11.3	-2.8242	92.2684	100 - 21.1 - 2.12 - 0.134	261.151	262.158	1	24.8094
PUR3	79616	N-(4-methoxyphenyl)formamide	C8H9NO2	M+H	58.4	96.5	0.0357811	95.5737	100 - 9.2 - 0.786		152.071	1	19.3593
PUR3	5364495	(Z)-hexadec-11-enal	C16H30O	M+H	58.2	98.1	-2.00127	95.3692	100 - 17.7 - 1.68 - 0.113		239.236	1	27.607
PUR3	27902	N-(2-hydroxyethyl)octadecanamide	C20H41NO2	M+H	58.1	98.6	-2.04706	94.351	100 - 22.5 - 2.83 - 0.258		328.32	1	25.86
PUR3	67590	methyl 1,3-benzodioxole-5-carboxylate	C9H8O4	M+H	57.7	96.2	-1.748	94.5012	100 - 9.98 - 1.27		181.049	1	27.9502
PUR3	84769	2-tert-butylperoxycarbonylbenzoic acid	C12H14O5	M+H-H2O, 2M+H	57.5	97.3	-2.95566	93.6832	100 - 13.3 - 1.85 - 0.167	238.083	221.08	1	20.5855
PUR3	77207	4-O-(2-hydroxyethyl) 1-O-methyl benzene-1,4-dicarboxylate	C11H12O5	M+H-H2O	57.4	97.1	-2.46771	92.8153	100 - 12.2 - 1.71 - 0.148		207.065	1	19.9265
PUR3	61010	3-phenylpropyl formate	C10H12O2	M+H-H2O	57.3	93	-1.11564	95.1121	100 - 11 - 0.961		147.08	1	22.6339
PUR3	93781	4-(ethoxymethyl)phenol	C9H12O2	2M+H	57.2	91.1	-3.42355	98.8601	100 - 9.95 - 0.853		305.174	1	25.4607
PUR3	81779	tris[2-(2-butoxyethoxy)ethyl] phosphate	C24H51O10P	M+H, M+Na	57.1	94.9	2.43696	93.5948	100 - 26.9 - 5.54 - 0.841 - 0.108	530.323	531.331	1	25.6939
PUR3	88594	6-[2,2-bis(hydroxymethyl)butoxy]-6-oxohexanoic acid	C12H22O6	M+H-H2O	57.1	94.6	-0.813305	92.0604	100 - 13.5 - 2.07 - 0.197		245.138	1	25.5462
PUR3	637542	trans-4-hydroxycinnamic acid	C9H8O3	M+H-H2O, M+H	56.9	93.7	2.60676	94.0486	100 - 9.94 - 1.06	164.048	147.044	1	30.8904
PUR3	2893	(3,3,5-trimethylcyclohexyl) 2-hydroxy-2-phenylacetate	C17H24O3	M+H-H2O, M+H	56.8	94.6	3.26539	93.0656	100 - 18.8 - 2.28 - 0.208	276.173	277.181	1	30.8957
PUR3	7348	2-[dodecanoyl(methyl)amino]acetic acid	C15H29NO3	M+H	56.8	93.1	-1.25608	92.5542	100 - 17 - 1.98 - 0.173		272.222	1	25.9644
PUR3	19649	2-[(1R,2R,3S,4R,5R,6S)-3-(diaminomethylideneamino)-4-[(2R,3R,4R,5S)-3-[(2S,3S,4S,5R,6S)-4,5-dihydroxy-6-(hydroxymethyl)-3-(methylamino)oxan-2-yl]oxy-4-formyl-4-hydroxy-5-methyloxolan-2-yl]oxy-2,5,6-trihydroxycyclohexyl]guanidine	C21H39N7O12	M+H-2H2O	56.4	93	4.67136	94.6084	100 - 26.2 - 5.76 - 0.911 - 0.124		546.255	1	21.3255
PUR3	173784	2-[2,2-bis[[2-[heptyl(methyl)amino]-2-oxoethoxy]methyl]butoxy]-N-heptyl-N-methylacetamide	C36H71N3O6	M+2Na-H	56.2	93.7	-3.4991	91.3511	100 - 41.1 - 9.46 - 1.58 - 0.209		686.503	1	25.3635
PUR3	88594	6-[2,2-bis(hydroxymethyl)butoxy]-6-oxohexanoic acid	C12H22O6	M+H-H2O	56.1	94.7	-3.53768	89.7729	100 - 13.5 - 2.07 - 0.197		245.137	1	26.1179
PUR3	53436419	3-(3-prop-2-enylhexa-2,5-dienyl)oxolane-2,5-dione	C13H16O3	2M+H	56.1	94.9	4.25619	90.5508	100 - 14.4 - 1.57 - 0.127		441.229	1	26.2525
PUR3	83175	2-(2-phenylethynyl)pyridine	C13H9N	M+H	55.7	85.5	-2.87024	96.4114	100 - 14.5 - 0.979		180.08	1	28.9965
PUR3	122409	[3-prop-2-enoyloxy-2-[[3-prop-2-enoyloxy-2,2-bis(prop-2-enoyloxymethyl)propoxy]methyl]-2-(prop-2-enoyloxymethyl)propyl] prop-2-enoate	C28H34O13	M+Na	55.7	89.3	-1.48346	91.1217	100 - 31.2 - 7.37 - 1.29 - 0.19		601.188	1	21.9636
PUR3	10976581	4-(4-methoxyphenyl)cyclohexan-1-one	C13H16O2	M+H	55.6	84.1	0.0157798	94.004	100 - 14.3 - 1.36		205.122	1	27.8539
PUR3	14716	2-Ethylhexyl diphenyl phosphate	C20H27O4P	M+H	55.6	95.9	2.83945	85.529	100 - 22.1 - 3.15 - 0.336		363.173	1	30.7958
PUR3	120307	4-[(4-hydroxy-3-methylphenyl)-(4-hydroxyphenyl)methylidene]cyclohexa-2,5-dien-1-one	C20H16O3	M+2Na-H	55.5	96.2	-1.23238	82.8151	100 - 21.9 - 2.9 - 0.286		349.081	1	16.8693
PUR3	11737525	tert-butyl 4-(6-aminopyridin-3-yl)piperazine-1-carboxylate	C14H22N4O2	M+H-2H2O	55.4	90.6	-3.98827	90.9862	100 - 16.9 - 1.76 - 0.137		243.159	1	30.9435
PUR3	641301	p-Coumaraldehyde	C9H8O2	M+H	55.4	86.4	-3.09845	94.5172	100 - 9.9 - 0.849		149.059	1	22.7208
PUR3	11333287	3-(4-nitroanilino)propanoic acid	C9H10N2O4	M+H-2H2O	55.2	87.2	-3.80587	92.9784	100 - 10.7 - 1.34 - 0.103		175.049	1	12.7274
PUR3	19389417	2-butoxyethyl phosphate	C6H13O5P-2	M+H-H2O	55.2	85.5	-3.27973	94.4452	100 - 6.83 - 1.23		179.046	1	10.546
PUR3	79848	3-methoxybenzohydrazide	C8H10N2O2	M+H-H2O	55	85.8	-3.71866	93.6279	100 - 9.57 - 0.821		149.07	1	10.9732
PUR3	4128060	2-[2-(2-prop-2-enoyloxypropoxy)propoxy]propyl prop-2-enoate	C15H24O6	2M+H	54.9	79	0.128427	95.7513	100 - 16.7 - 2.54 - 0.27		601.322	1	21.2004
PUR3	19389417	2-butoxyethyl phosphate	C6H13O5P-2	M+H	54.9	85.5	-3.09269	92.5455	100 - 6.83 - 1.23		197.057	1	9.44405
PUR3	44151492	3-(3,3-dimethyl-2-bicyclo[2.2.1]heptanyl)-2-methylpropan-1-ol	C13H24O	M+Na	54.9	80.9	2.34423	96.481	100 - 14.4 - 1.16		219.172	1	31.3609
PUR3	3024107	1-[1-(4-nonylphenoxy)propan-2-yloxy]propan-2-ol	C21H36O3	M+H	54.7	93.8	-2.22445	82.3351	100 - 23.2 - 3.19 - 0.325		337.273	1	31.9263
PUR3	68811	5-[3-(tert-butylamino)-2-hydroxypropoxy]-3,4-dihydro-1H-isoquinoline-2-carbaldehyde	C17H26N2O3	M+H, M+Na	54.5	80.2	-0.505137	93.0659	100 - 19.5 - 2.42 - 0.225	306.194	307.201	1	19.3895
PUR3	115193	2-[4-(9-fluoro-3-propan-2-yl-5,6-dihydrobenzo[b][1]benzothiepin-5-yl)piperazin-1-yl]ethanol	C23H29FN2OS	M+2Na-H	54.4	91.1	2.06926	83.365	100 - 26.8 - 8.17 - 1.51 - 0.201		445.17	1	19.1342
PUR3	2734142	[(1R,2R,3S,4R,5R)-3,4-diacetyloxy-6,8-dioxabicyclo[3.2.1]octan-2-yl] acetate	C12H16O8	2M+H	54.4	87.1	0.954474	86.0579	100 - 13.5 - 2.48 - 0.253		577.177	1	19.2379
PUR3	21116972	(2S)-2-[(2-methylpropan-2-yl)oxycarbonylamino]-6-(2-methylsulfonylethoxycarbonylamino)hexanoic acid	C15H28N2O8S	2M+H	54	86.6	-1.68258	85.5702	100 - 18.4 - 7.76 - 1.18 - 0.202		793.319	1	24.864
PUR3	5320435	2-(3,4-dihydroxyphenyl)-3,5-dihydroxy-6-methoxy-7-[(2S,3R,4S,5S,6R)-3,4,5-trihydroxy-6-(hydroxymethyl)oxan-2-yl]oxychromen-4-one	C22H22O13	M+H-2H2O	53.9	95.2	4.28812	79.3133	100 - 24.5 - 5.55 - 0.87 - 0.121		459.094	1	17.5522
PUR3	95016	propyl 2-aminobenzoate	C10H13NO2	M+H	53.4	74.2	-3.26762	96.8595	100 - 11.4 - 1		180.101	1	17.6154
PUR3	16205275	(1-methyl-4-propan-2-ylidenecyclohexyl) propanoate	C13H22O2	M+H-2H2O	53	76.8	-3.40351	91.9679	100 - 14.4 - 1.37		175.147	1	27.284
PUR3	74359	tribenzyl phosphate	C21H21O4P	2M+H	52.9	77.7	0.295894	87.2425	100 - 23.1 - 3.37 - 0.368		737.243	1	30.4601
PUR3	106855	methyl 2-(2,4-dihydroxyphenyl)-2-hydroxyacetate	C9H10O5	M+H-H2O	52.9	70.9	0.662167	94.4231	100 - 10 - 1.48 - 0.115		181.05	1	30.8851
PUR3	8561	Dipentyl phthalate	C18H26O4	M+H	52.9	73.1	0.397773	91.7258	100 - 19.9 - 2.7 - 0.275		307.191	1	31.8654
PUR3	16741216	2-[2-(2-hydroxyethoxy)ethoxy]ethyl dihydrogen phosphate	C6H15O7P	M+H-2H2O	52.8	70.5	0.567502	94.3748	100 - 6.93 - 1.64 - 0.102		195.042	1	11.045
PUR3	9580366	4-[(E)-(diphenylhydrazinylidene)methyl]-N,N-diethylaniline	C23H25N3	M+H	52.7	75.5	-2.62665	91.3106	100 - 26.3 - 3.31 - 0.267		344.211	1	19.523
PUR3	23873	5-ethyl-1,3-dimethyl-1,3-diazinane-2,4,6-trione	C8H12N2O3	M+H-2H2O	52.6	73.1	-3.16642	93.495	100 - 9.64 - 1.03		149.07	1	17.816
PUR3	521262	tert-butyl imidazole-1-carboxylate	C8H12N2O2	2M+H	52.5	67.3	2.96344	98.4123	100 - 9.6 - 0.823		337.188	1	5.81682
PUR3	25803	[1-butoxy-3-(5-ethyl-2,4,6-trioxo-5-phenyl-1,3-diazinan-1-yl)propan-2-yl] carbamate	C20H27N3O6	M+2Na-H	52	71.4	-3.086	92.1418	100 - 23.3 - 3.82 - 0.469		450.16	1	14.6589
PUR3	3018473	2-methylpropyl 1,3-benzodioxole-5-carboxylate	C12H14O4	M+H-H2O	52	69	-2.88149	94.5604	100 - 13.3 - 1.64 - 0.139		205.085	1	30.8851
PUR3	70048	1-benzhydrylpiperazine	C17H20N2	2M+H	51.8	78.8	-1.74249	82.4945	100 - 19.3 - 1.77 - 0.102		505.332	1	25.0244
PUR3	139597821	3-ethoxycarbonylhenicos-5-enoate	C24H43O4-	M+H-H2O	51.8	72.1	3.38454	91.0305	100 - 26.6 - 4.22 - 0.496		378.314	1	33.5356
PUR3	69511	(3-methylphenyl)-phenylmethanone	C14H12O	M+H	51.7	68.4	-2.82148	93.5321	100 - 15.3 - 1.3		197.096	1	22.3327
PUR3	5355747	ethyl (E)-3-(3-aminophenyl)prop-2-enoate	C11H13NO2	M+H, 2M+H	51.7	69.1	-3.84211	93.9058	100 - 12.5 - 1.13	191.094	192.101	1	12.9433
PUR3	6535	Triethylphosphate	C6H15O4P	M+H, M+Na	51.6	64.2	-1.42164	95.629	100 - 6.81 - 1.02	182.071	205.06	1	13.5349
PUR3	65112	N-[3-hydroxy-1-(4-nitrophenyl)-1-oxopropan-2-yl]acetamide	C11H12N2O5	2M+H	51.4	61.1	-2.96763	99.187	100 - 13 - 1.8 - 0.161		505.155	1	18.5089
PUR3	98934	1,8-dimethyl-4-propan-2-ylspiro[4.5]decane-3,9-dione	C15H24O2	M+H-H2O	51.4	70.2	-3.92178	91.2759	100 - 16.6 - 1.7 - 0.13		219.173	1	25.2159
PUR3	23616336	2-acetyloxyethyl 2-hydroxybenzoate	C11H12O5	M+H-H2O	51.4	68.1	-2.94037	92.5667	100 - 12.2 - 1.71 - 0.148		207.065	1	21.0777
PUR3	23873	5-ethyl-1,3-dimethyl-1,3-diazinane-2,4,6-trione	C8H12N2O3	M+H-2H2O	51.3	66.7	-2.99331	93.2855	100 - 9.64 - 1.03		149.07	1	15.1507
PUR3	8926	hexadecan-1-amine	C16H35N	M+H	51	64.2	-2.26883	93.7293	100 - 18.1 - 1.54		242.284	1	13.7773
PUR3	3016591	1-[(4-methoxyphenyl)methyl]-3,4,5,6,7,8-hexahydroisoquinoline	C17H21NO	M+H	51	62.3	-2.62537	95.5843	100 - 19 - 1.92 - 0.136		256.169	1	30.7799
PUR3	3018998	2-hydroxyethyl 2-(3,4-dimethylphenoxy)acetate	C12H16O4	M+H-H2O	51	62.3	0.113833	92.6933	100 - 13.3 - 1.64 - 0.14		207.102	1	26.4452
PUR3	105622	methyl 2-(2-pentylnon-2-enylideneamino)benzoate	C22H33NO2	M+H-2H2O	50.8	64.8	-2.13312	91.7118	100 - 24.6 - 3.31 - 0.319		308.237	1	32.3931
PUR3	225609	[2-[(8S,9R,10S,11S,13S,14S,17R)-9-fluoro-11,17-dihydroxy-10,13-dimethyl-3-oxo-1,2,6,7,8,11,12,14,15,16-decahydrocyclopenta[a]phenanthren-17-yl]-2-oxoethyl] acetate	C23H31FO6	M+2Na-H	50.8	75.9	-4.41271	83.1377	100 - 25.5 - 4.34 - 0.555		467.18	1	16.6456
PUR3	62109	N-[3-(dimethylamino)propyl]octadecanamide	C23H48N2O	M+H	50.6	57.4	-2.73999	98.6875	100 - 26.2 - 3.5 - 0.319		369.383	1	28.9965
PUR3	20725980	2,3-diacetyloxypropyl 12-acetyloxyoctadecanoate	C27H48O8	M+Na	50.6	61.6	2.45064	94.2537	100 - 30.1 - 6 - 0.9 - 0.111		523.325	1	27.254
PUR3	9212	Iminostilbene	C14H11N	M+H	50.6	70.4	-2.37472	85.6359	100 - 15.6 - 1.14		194.096	1	29.3713
PUR3	170530	1,1,2-Trimethyl-1H-benzo[e]indole	C15H15N	M+H	50.5	63.4	-3.30089	93.1414	100 - 16.8 - 1.32		210.127	1	26.4407
PUR3	34148	diphenyl (2-propan-2-ylphenyl) phosphate	C21H21O4P	2M+H	50.4	65.9	-0.794241	87.0149	100 - 23.1 - 3.37 - 0.368		737.242	1	26.1354
PUR3	139597819	3-octoxycarbonylhenicos-5-enoate	C30H55O4-	M+H	50.4	66.5	2.09583	87.9423	100 - 33.2 - 6.17 - 0.827		480.418	1	34.5466
PUR3	25803	[1-butoxy-3-(5-ethyl-2,4,6-trioxo-5-phenyl-1,3-diazinan-1-yl)propan-2-yl] carbamate	C20H27N3O6	M+2Na-H	50.3	62	-2.21398	92.0718	100 - 23.3 - 3.82 - 0.469		450.16	1	15.7952
PUR3	85868	2-(3-methoxyphenyl)cyclohexan-1-one	C13H16O2	M+H	50.3	57.6	0.256118	94.1943	100 - 14.3 - 1.36		205.122	1	30.3228
PUR3	99004	(4-methoxyphenyl)-pyridin-2-ylmethanol	C13H13NO2	M+H-H2O	50	60.3	-2.75174	92.8534	100 - 14.7 - 1.41 - 0.102		198.091	1	32.1123
PUR3	6451771	1,4-bis(2-ethyl-6-methylanilino)anthracene-9,10-dione	C32H30N2O2	M+H	50	61.6	1.80964	90.692	100 - 35.8 - 6.62 - 0.843		475.239	1	30.3228
PUR3	3068	4-[1,5,11,14-tetrahydroxy-10-(hydroxymethyl)-13-methyl-3-(3,4,5-trihydroxy-6-methyloxan-2-yl)oxy-2,3,4,6,7,8,9,11,12,15,16,17-dodecahydro-1H-cyclopenta[a]phenanthren-17-yl]oxolan-2-one	C29H46O12	M+Na	49.9	61	0.442301	89.0752	100 - 32.4 - 7.53 - 1.31 - 0.19		609.288	1	27.5836
PUR3	16205543	2-(3-phenylpropoxy)acetaldehyde	C11H14O2	M+H, M+2Na-H, M+H-H2O	49.9	57.7	2.44736	94.5281	100 - 12.1 - 1.08	178.1	179.107	1	19.935
PUR3	3019619	N-(4-dodecylphenyl)-3-oxobutanamide	C22H35NO2	M+H-2H2O	49.8	58.6	0.271147	90.6425	100 - 24.6 - 3.32 - 0.319		310.253	1	31.0962
PUR3	543680	4-(5-butyl-1,3-dioxan-2-yl)benzonitrile	C15H19NO2	M+H-2H2O	49.7	58.3	-1.55055	92.0684	100 - 16.9 - 1.75 - 0.135		210.127	1	31.0962
PUR3	118842	N-(3-aminopropyl)octadecanamide	C21H44N2O	M+H	49.4	54	-1.72944	94.9646	100 - 24 - 2.96 - 0.25		341.352	1	27.6442
PUR3	3020724	4-[(4-aminophenyl)methyl]-2-[[4-(ethylamino)phenyl]methyl]aniline	C22H25N3	M+H	49.4	60.4	-3.74516	91.2083	100 - 25.2 - 3.04 - 0.234		332.211	1	22.4762
PUR3	92613	5-(2-hydroxyethyl)-1,3-bis(hydroxymethyl)-1,3,5-triazinane-2-thione	C7H15N3O3S	M+H-H2O	49.2	60.6	-0.97466	86.3592	100 - 9.75 - 5.57 - 0.476		204.08	1	31.0126
PUR3	82577	tricyclo[9.4.0.03,8]pentadeca-1(15),3,5,7,9,11,13-heptaen-2-ol	C15H12O	M+H-H2O	49.1	57.8	-3.65268	92.1233	100 - 16.4 - 1.46		191.085	1	25.3547
PUR3	170293	(4-aminophenyl)-(4-propan-2-ylphenyl)methanone	C16H17NO	M+H-H2O	49	54	-3.60046	95.1822	100 - 17.9 - 1.71 - 0.116		222.127	1	33.595
PUR3	3016012	ethyl 2-(benzylamino)cyclohexene-1-carboxylate	C16H21NO2	M+H-2H2O	48.9	53.8	-2.48832	93.7488	100 - 18 - 1.93 - 0.155		224.143	1	29.9517
PUR3	19389417	2-butoxyethyl phosphate	C6H13O5P-2	M+H, M+Na	48.8	49.1	-0.6543	95.5055	100 - 6.83 - 1.23	196.05	219.039	1	7.18028
PUR3	74263	1,2,3,4,5,6,7,8-octahydroacridine	C13H17N	M+H, M+Na	48.7	49.7	1.65053	95.5265	100 - 14.6 - 0.992	187.136	188.144	1	22.5763
PUR3	81481	tricyclo[9.4.0.03,8]pentadeca-1(15),3,5,7,11,13-hexaen-2-amine	C15H15N	M+H	48.6	49.3	-1.12349	94.7713	100 - 16.8 - 1.32		210.127	1	29.1107
PUR3	14029264	(2-nonylphenyl) diphenyl phosphate	C27H33O4P	M+H	48.6	52.3	-1.67753	92.8041	100 - 29.7 - 5.08 - 0.636		453.218	1	25.3846
PUR3	5789	1-[(2R,4S,5R)-4-hydroxy-5-(hydroxymethyl)oxolan-2-yl]-5-methylpyrimidine-2,4-dione	C10H14N2O5	M+H-2H2O	48.5	50.9	-1.11792	92.8189	100 - 11.9 - 1.68 - 0.143		207.076	1	10.3662
PUR3	11291	2-methyl-9-phenyl-1,3,4,9-tetrahydroindeno[2,1-c]pyridine	C19H19N	M+H, M+Na	48.5	54.3	-3.17242	92.0651	100 - 21.1 - 2.12 - 0.134	261.151	284.14	1	24.322
PUR3	3019450	4-(1-phenylpentadecan-3-yl)pyridine	C26H39N	M+H	48.5	51.3	-2.36363	94.2713	100 - 28.9 - 4.03 - 0.361		366.315	1	32.5787
PUR3	72891	1,3-bis(2-hydroxyethyl)imidazolidine-2-thione	C7H14N2O2S	M+H	48.4	51.4	-2.09182	93.0572	100 - 9.34 - 5.32 - 0.434		191.084	1	29.2536
PUR3	444865	(13S,14S)-3-hydroxy-13-methyl-12,14,15,16-tetrahydro-11H-cyclopenta[a]phenanthren-17-one	C18H18O2	M+H-2H2O	48.4	49.5	-3.35239	96.3551	100 - 19.8 - 2.26 - 0.189		231.116	1	22.255
PUR3	10979345	4-nonyl-N-phenylaniline	C21H29N	M+H	48.2	45.2	0.388049	96.3822	100 - 23.4 - 2.62 - 0.186		296.237	1	29.9107
PUR3	5789	1-[(2R,4S,5R)-4-hydroxy-5-(hydroxymethyl)oxolan-2-yl]-5-methylpyrimidine-2,4-dione	C10H14N2O5	M+H-2H2O	48.1	50.8	-2.43569	92.4623	100 - 11.9 - 1.68 - 0.143		207.076	1	12.7274
PUR3	14272	3-ethenylpyridine	C7H7N	2M+H	48.1	45.4	-3.5272	99.2513	100 - 8.02 - 0.28		211.122	1	17.125
PUR3	3017877	4-[(4-benzhydrylpiperazin-1-yl)methyl]-N-methyl-2-nitroaniline	C25H28N4O2	M+H	48.1	57.2	0.997012	84.4124	100 - 28.9 - 4.44 - 0.479		417.229	1	29.1107
PUR3	44095	dicyclopropyl-(4-fluorophenyl)methanol	C13H15FO	M+Na	47.8	45.6	-1.4565	94.9888	100 - 14.3 - 1.15		229.1	1	26.1354
PUR3	3085422	1-O,2-O-bis(8-methylnonyl) 4-O-tridecyl benzene-1,2,4-tricarboxylate	C42H72O6	M+H	47.8	54.1	2.5983	88.0071	100 - 46.5 - 11.8 - 2.13 - 0.305		673.542	1	30.7852
PUR3	1565622	(2E)-2-benzylidenebutanal	C11H12O	M+H	47.6	46.7	1.6338	93.1885	100 - 12.1 - 0.87		161.096	1	29.2828
PUR3	18711581	(2S)-2-[bis(carboxymethyl)amino]pentanedioic acid	C9H13NO8	2M+H	47.6	48.9	1.96331	91.1838	100 - 10.6 - 2.15 - 0.187		527.137	1	16.2817
PUR3	369373	2-dodecoxy-6-(hydroxymethyl)oxane-3,4,5-triol	C18H36O6	M+Na	47.5	46.8	-2.58805	93.6004	100 - 20.1 - 3.15 - 0.363		371.24	1	20.5811
PUR3	20837972	[(Z)-octadec-9-enyl] 4-(dimethylamino)benzoate	C27H45NO2	M+H-2H2O	47.5	52.7	-3.43512	88.875	100 - 30.2 - 4.8 - 0.534		380.33	1	33.0628
PUR3	79603	diethyl 2-acetyloxypropanedioate	C9H14O6	M+Na	47.4	40.1	-1.77082	99.0848	100 - 10.1 - 1.69 - 0.137		241.068	1	28.1233
PUR3	61335	4-octyl-N-phenylaniline	C20H27N	M+H	47.3	41.7	-1.87827	97.0235	100 - 22.3 - 2.37 - 0.16		282.221	1	29.1292
PUR3	75650	3-methyl-9H-fluorene	C14H12	M+H	47.3	46.2	-2.59987	93.3001	100 - 15.3 - 1.09		181.101	1	20.8435
PUR3	16205999	2-hydroxyhexyl dihydrogen phosphate	C6H15O5P	M+H, M+Na	47.2	44.2	-3.27306	95.6148	100 - 6.85 - 1.23	198.065	221.054	1	8.42675
PUR3	69661	12-aminododecanoic acid	C12H25NO2	M+H	47.1	46.1	-3.41623	93.3461	100 - 13.7 - 1.28		216.195	1	14.8413
PUR3	5359371	(1R,9R,10R)-17-prop-2-enyl-17-azatetracyclo[7.5.3.01,10.02,7]heptadeca-2(7),3,5-trien-4-ol	C19H25NO	M+H-H2O	47.1	47.1	-3.14852	91.9342	100 - 21.2 - 2.35 - 0.18		266.189	1	32.5736
PUR3	66907	2-(4-aminophenyl)sulfanylacetic acid	C8H9NO2S	M+H-H2O	47	46.2	1.33637	90.3881	100 - 10 - 5.38 - 0.469		166.032	1	16.6374
PUR3	5359371	(1R,9R,10R)-17-prop-2-enyl-17-azatetracyclo[7.5.3.01,10.02,7]heptadeca-2(7),3,5-trien-4-ol	C19H25NO	M+H-H2O	47	41.6	-0.464482	93.9658	100 - 21.2 - 2.35 - 0.18		266.19	1	30.7905
PUR3	44150216	(2R,3S,4R,5R)-N-(2-aminophenyl)-2,3,4,5,6-pentahydroxyhexanamide	C12H18N2O6	M+H-2H2O	47	46.3	-2.32337	91.5325	100 - 14.1 - 2.16 - 0.211		251.102	1	15.1748
PUR3	94233	5-(4-hydroxyphenyl)imidazolidine-2,4-dione	C9H8N2O3	M+H-H2O	46.8	44.7	-3.9468	94.085	100 - 10.7 - 1.13		175.049	1	10.3701
PUR3	6452205	[(2R,3R,4R,5R)-4-benzoyloxy-5-(2,4-dioxopyrimidin-1-yl)-2-(hydroxymethyl)oxolan-3-yl] benzoate	C23H20N2O8	2M+H	46.6	37.8	1.97002	97.4493	100 - 26.1 - 4.92 - 0.692		905.253	1	19.4374
PUR3	5358751	(17E,19E,21E,23E,25E)-4,6,8,10,12,14,15,16,27-nonahydroxy-3-(1-hydroxyhexyl)-17,28-dimethyl-1-oxacyclooctacosa-17,19,21,23,25-pentaen-2-one	C35H58O12	M+H-H2O	46.5	39.6	-0.0267342	92.8746	100 - 39 - 9.86 - 1.87 - 0.291		653.39	1	28.831
PUR3	13008589	2-(2-dodecoxy-2-oxoethyl)-2-hydroxybutanedioic acid	C18H32O7	M+H	46.5	42.4	-1.6754	92.1329	100 - 20.1 - 3.35 - 0.404		361.221	1	21.2963
PUR3	170530	1,1,2-Trimethyl-1H-benzo[e]indole	C15H15N	M+H	46.4	39.9	-0.904008	93.0286	100 - 16.8 - 1.32		210.128	1	29.926
PUR3	7102	4-phenylaniline	C12H11N	M+H	46.3	42.8	-4.44105	93.8149	100 - 13.5 - 0.836		170.096	1	26.4452
PUR3	25803	[1-butoxy-3-(5-ethyl-2,4,6-trioxo-5-phenyl-1,3-diazinan-1-yl)propan-2-yl] carbamate	C20H27N3O6	M+2Na-H	46.2	42.4	-2.18546	91.4853	100 - 23.3 - 3.82 - 0.469		450.16	1	16.4939
PUR3	68811	5-[3-(tert-butylamino)-2-hydroxypropoxy]-3,4-dihydro-1H-isoquinoline-2-carbaldehyde	C17H26N2O3	M+H, M+Na	46.2	37.1	-0.392917	94.1646	100 - 19.5 - 2.42 - 0.225	306.194	307.201	1	20.4906
PUR3	5140913	ethyl 1-ethyl-6,7,8-trifluoro-4-oxoquinoline-3-carboxylate	C14H12F3NO3	2M+H	46.2	42.5	-4.93395	94.2279	100 - 15.8 - 1.78 - 0.15		599.158	1	18.5132
PUR3	3016012	ethyl 2-(benzylamino)cyclohexene-1-carboxylate	C16H21NO2	M+H-H2O	45.9	37	0.0186226	92.3545	100 - 18 - 1.93 - 0.155		242.154	1	29.6855
PUR3	3016269	N-[3-[bis(2-hydroxyethyl)amino]propyl]-2,2,3,3,4,4,5,5,6,6,7,7,8,8,8-pentadecafluorooctanamide	C15H17F15N2O3	M+H-2H2O	45.9	41.2	1.66273	90.4329	100 - 17.3 - 2.02 - 0.177		523.087	1	12.2308
PUR3	5358751	(17E,19E,21E,23E,25E)-4,6,8,10,12,14,15,16,27-nonahydroxy-3-(1-hydroxyhexyl)-17,28-dimethyl-1-oxacyclooctacosa-17,19,21,23,25-pentaen-2-one	C35H58O12	M+Na	45.9	41	4.27633	93.7368	100 - 39 - 9.86 - 1.87 - 0.291		693.385	1	22.0637
PUR3	16205992	bis(2-ethoxyethyl) hydrogen phosphate	C8H19O6P	M+H, M+Na	45.9	36.8	-1.29432	94.2504	100 - 9.1 - 1.6 - 0.12	242.092	265.081	1	10.0484
PUR3	175956	4-oxo-4-(2-prop-2-enoyloxyethoxy)butanoic acid	C9H12O6	2M+H	45.6	31.5	1.00973	97.5435	100 - 10.1 - 1.69 - 0.136		433.134	1	15.7952
PUR3	70625	2-(1,3,2-dioxaphospholan-2-yloxy)ethanol	C4H9O4P	2M+H	45.5	32	-0.187883	95.569	100 - 4.58 - 0.904		305.055	1	17.5438
PUR3	11746121	3-(3-hydroxyphenyl)-1-methylazepan-2-one	C13H17NO2	M+H-2H2O	45.5	35.6	1.2403	93.2779	100 - 14.7 - 1.41 - 0.102		184.112	1	24.322
PUR3	14257662	(2S)-N-[(2S)-6-amino-1-[(2-amino-2-oxoethyl)amino]-1-oxohexan-2-yl]-1-[(4R,7S,10S,13S,16S,19R)-19-amino-7-(2-amino-2-oxoethyl)-10-(3-amino-3-oxopropyl)-13,16-dibenzyl-6,9,12,15,18-pentaoxo-1,2-dithia-5,8,11,14,17-pentazacycloicosane-4-carbonyl]pyrrolidine-2-carboxamide	C46H65N13O11S2	M+H	45.5	41.5	1.79629	88.113	100 - 57.3 - 27.4 - 9.37 - 2.66 - 0.633 - 0.13		1040.45	1	27.005
PUR3	94419	methyl 2-amino-5-[(4-amino-3-methoxycarbonylphenyl)methyl]benzoate	C17H18N2O4	M+H-H2O	45.3	41.3	2.40927	88.2766	100 - 19.5 - 2.62 - 0.264		297.124	1	15.1951
PUR3	11447375	4-(4-nitrophenyl)morpholin-3-one	C10H10N2O4	2M+H	45.3	33	1.24751	95.0028	100 - 11.8 - 1.46 - 0.118		445.136	1	16.5389
PUR3	16741216	2-[2-(2-hydroxyethoxy)ethoxy]ethyl dihydrogen phosphate	C6H15O7P	M+H-2H2O	45.2	31.8	0.0656788	94.1359	100 - 6.93 - 1.64 - 0.102		195.042	1	13.081
PUR3	444539	trans-Cinnamic acid	C9H8O2	M+H	45.2	32.3	-0.329049	93.9496	100 - 9.9 - 0.849		149.06	1	30.3176
PUR3	82656	N,N-dibenzylethanamine	C16H19N	M+H	45.1	26.2	0.0925918	99.3302	100 - 17.9 - 1.51		226.159	1	26.4452
PUR3	6772	2-ethylanthracene-9,10-dione	C16H12O2	M+H-H2O	45	37.7	-3.60744	91.6876	100 - 17.5 - 1.85 - 0.146		219.08	1	29.2536
PUR3	117879	1,3-bis(2-hydroxyethyl)-5,5-dimethylimidazolidine-2,4-dione	C9H16N2O4	M+H-2H2O	45	30.4	0.162748	94.6423	100 - 10.8 - 1.35 - 0.104		181.097	1	15.1507
PUR3	79500	3,4-dihydropyrido[1,2-a]pyrimidin-2-one	C8H8N2O	M+H, 2M+H	44.8	30	-3.11532	97.6347	100 - 9.51 - 0.61	148.063	297.134	1	14.9573
PUR3	91466	Matrine	C15H24N2O	M+H	44.8	32.4	-4.38193	96.9016	100 - 17.3 - 1.61 - 0.106		249.195	1	17.2661
PUR3	8289	Triphenylphosphate	C18H15O4P	M+H	44.8	37	-3.42537	90.7876	100 - 19.8 - 2.68 - 0.272		327.077	1	18.4703
PUR3	74935315	methyl 2-[formyl(1-phenylethyl)amino]-3-oxopropanoate	C13H15NO4	2M+H	44.7	31.5	-4.25598	97.1828	100 - 14.8 - 1.83 - 0.164		499.205	1	15.4071
PUR3	21118548	benzyl 2-phenylundecanoate	C24H32O2	M+H-2H2O	44.5	31.2	-2.55929	94.0705	100 - 26.4 - 3.76 - 0.379		317.225	1	22.5285
PUR3	91421	N-[3-(cinnamylideneamino)propyl]-3-phenylprop-2-en-1-imine	C21H22N2	M+H, M+Na	44.4	33.8	-4.49891	93.6137	100 - 23.7 - 2.68 - 0.193	302.177	303.184	1	21.9556
PUR3	1521748	(E)-3-naphthalen-1-ylprop-2-enoic acid	C13H10O2	M+H-H2O	44.4	41.4	-2.77978	83.9732	100 - 14.3 - 1.35		181.064	1	28.6455
PUR3	101900	(8R,9S,10R,13S,14S)-10,13-dimethyl-3-pyrrolidin-1-yl-1,2,7,8,9,11,12,14,15,16-decahydrocyclopenta[a]phenanthren-17-one	C23H33NO	M+H-H2O	44.3	32.3	-2.09197	91.5406	100 - 25.7 - 3.36 - 0.3		322.252	1	32.1123
PUR3	103631	[2-hydroxy-3-[4-(2-hydroxy-3-prop-2-enoyloxypropoxy)butoxy]propyl] prop-2-enoate	C16H26O8	M+H-H2O	44.3	31	1.46096	92.5301	100 - 17.9 - 3.15 - 0.373		329.16	1	17.778
PUR3	107409	[2-[(6S,8S,9S,10R,11S,13S,14S,17R)-11,17-dihydroxy-6,10,13-trimethyl-3-oxo-7,8,9,11,12,14,15,16-octahydro-6H-cyclopenta[a]phenanthren-17-yl]-2-oxoethyl] 3-cyclopentylpropanoate	C30H42O6	M+H	44.3	30.1	-2.77751	94.4974	100 - 33.2 - 6.55 - 0.959 - 0.113		499.304	1	25.4565
PUR3	25803	[1-butoxy-3-(5-ethyl-2,4,6-trioxo-5-phenyl-1,3-diazinan-1-yl)propan-2-yl] carbamate	C20H27N3O6	M+2Na-H	44.2	31.6	-3.03828	92.9718	100 - 23.3 - 3.82 - 0.469		450.16	1	16.1123
PUR3	9904042	4-[3-(2,4-diaminophenoxy)propoxy]benzene-1,3-diamine	C15H20N4O2	M+H-H2O	44.2	32.6	-3.08617	91.835	100 - 18 - 1.94 - 0.155		271.154	1	10.9692
PUR3	62583	epsilon-Decalactone	C10H18O2	M+H	44.2	25.8	1.3445	96.8542	100 - 11.1 - 0.968		171.138	1	23.5837
PUR3	68776	(1S,2R)-2-hydroxy-2-phenylcyclohexane-1-carboxylic acid	C13H16O3	M+H-H2O, M+H	44	22.2	-0.0592477	97.9774	100 - 14.4 - 1.57 - 0.127	220.11	221.117	1	30.8904
PUR3	3016012	ethyl 2-(benzylamino)cyclohexene-1-carboxylate	C16H21NO2	M+H-H2O	44	27.6	-1.09011	93.513	100 - 18 - 1.93 - 0.155		242.154	1	31.3355
PUR3	3023401	4-acetyl-N-octadecylbenzamide	C27H45NO2	M+H-2H2O	44	30.5	-1.45317	91.4628	100 - 30.2 - 4.8 - 0.534		380.331	1	32.1757
PUR3	3024376	1,2-dimethyl-2,3-dihydroinden-1-ol	C11H14O	M+H	44	40	-3.25091	83.8108	100 - 12.1 - 0.873		163.111	1	30.3228
PUR3	6452205	[(2R,3R,4R,5R)-4-benzoyloxy-5-(2,4-dioxopyrimidin-1-yl)-2-(hydroxymethyl)oxolan-3-yl] benzoate	C23H20N2O8	2M+H	43.9	25.1	2.14543	97.0124	100 - 26.1 - 4.92 - 0.692		905.253	1	20.0877
PUR3	9882094	(9Z,12Z,15Z)-octadeca-9,12,15-trienamide	C18H31NO	M+H, M+Na	43.9	29.4	-2.62879	93.1551	100 - 20.2 - 2.15 - 0.159	277.24	278.247	1	27.7349
PUR3	16205851	(2-hydroxy-3-prop-2-enoxypropyl) 3-oxobutanoate	C10H16O5	M+H, M+Na	43.9	26.5	0.455565	93.6006	100 - 11.2 - 1.6 - 0.132	216.1	239.089	1	10.269
PUR3	6434889	(1'R,2R,3S,4'S,6S,8'R,10'E,12'S,13'S,14'E,16'E,20'R,21'R,24'S)-2-[(2S)-butan-2-yl]-21',24'-dihydroxy-12'-[(2R,4S,5S,6S)-5-[(2S,4S,5S,6S)-5-hydroxy-4-methoxy-6-methyloxan-2-yl]oxy-4-methoxy-6-methyloxan-2-yl]oxy-3,11',13',22'-tetramethylspiro[2,3-dihydropyran-6,6'-3,7,19-trioxatetracyclo[15.6.1.14,8.020,24]pentacosa-10,14,16,22-tetraene]-2'-one	C48H72O14	M+H-H2O, M+2Na-H	43.8	31	-2.70675	90.9871	100 - 53.3 - 16.8 - 3.9 - 0.735 - 0.118	872.49	917.461	1	24.6551
PUR3	8289	Triphenylphosphate	C18H15O4P	M+H, M+Na	43.8	27.9	3.40174	95.1354	100 - 19.8 - 2.68 - 0.272	326.072	327.079	1	21.9153
PUR3	13138	1-dibutylphosphorylbutane	C12H27OP	M+Na	43.7	22.7	0.530884	96.6872	100 - 13.3 - 1.02		241.169	1	20.5684
PUR3	25803	[1-butoxy-3-(5-ethyl-2,4,6-trioxo-5-phenyl-1,3-diazinan-1-yl)propan-2-yl] carbamate	C20H27N3O6	M+2Na-H	43.7	30.4	-3.05438	91.7418	100 - 23.3 - 3.82 - 0.469		450.16	1	15.5339
PUR3	75574	2-methylpropyl dihydrogen phosphate	C4H11O4P	M+H	43.7	24.3	1.5962	96.3544	100 - 4.61 - 0.905		155.047	1	13.5349
PUR3	3023597	methyl N-[8-amino-5-hydroxy-9,10-dioxo-4-(4-phenoxyanilino)anthracen-1-yl]carbamate	C28H21N3O6	M+Na	43.7	41.6	-2.43405	79.6962	100 - 31.9 - 6.14 - 0.879 - 0.102		518.131	1	13.0771
PUR3	116457	(2,3-dipentylphenyl) dihydrogen phosphate	C16H27O4P	M+H	43.5	28.7	2.39307	91.8148	100 - 17.8 - 2.31 - 0.223		315.173	1	23.7245
PUR3	2734142	[(1R,2R,3S,4R,5R)-3,4-diacetyloxy-6,8-dioxabicyclo[3.2.1]octan-2-yl] acetate	C12H16O8	2M+H	43.3	17.4	0.319011	99.4127	100 - 13.5 - 2.48 - 0.253		577.176	1	18.5132
PUR3	18711581	(2S)-2-[bis(carboxymethyl)amino]pentanedioic acid	C9H13NO8	2M+H	43.3	26.2	2.84844	93.9116	100 - 10.6 - 2.15 - 0.187		527.137	1	20.4778
PUR3	21116707	(1R,9R)-1,13-dimethyl-10-azatricyclo[7.3.1.02,7]trideca-2(7),3,5-trien-4-ol	C14H19NO	M+H-H2O	43.3	19.3	-0.811414	98.2965	100 - 15.8 - 1.37		200.143	1	27.0583
PUR3	5500	[2,5,7,8-tetramethyl-2-(4,8,12-trimethyltridecyl)-3,4-dihydrochromen-6-yl] pyridine-3-carboxylate	C35H53NO3	M+Na	43.2	50.4	4.41984	70.9766	100 - 38.9 - 7.99 - 1.15 - 0.128		558.394	1	29.016
PUR3	3016012	ethyl 2-(benzylamino)cyclohexene-1-carboxylate	C16H21NO2	M+H-2H2O	43.2	35.9	-2.60611	83.2797	100 - 18 - 1.93 - 0.155		224.143	1	29.3852
PUR3	21118519	3-tricyclo[5.2.1.02,6]deca-4,8-dienyl propanoate	C13H16O2	M+H	43.2	27.1	-2.71916	92.1504	100 - 14.3 - 1.36		205.122	1	29.8557
PUR3	5280460	6-Methoxy-7-hydroxycoumarin	C10H8O4	M+H	43.2	24.7	-1.95189	93.8337	100 - 11.1 - 1.38 - 0.107		193.049	1	27.6535
PUR3	70625	2-(1,3,2-dioxaphospholan-2-yloxy)ethanol	C4H9O4P	M+H, 2M+H	43	19.8	-1.78806	97.252	100 - 4.58 - 0.904	152.024	153.031	1	16.4239
PUR3	443972	[(8S,9S,10R,11S,13S,14S,17R)-17-acetyl-11-hydroxy-10,13-dimethyl-3-oxo-7,8,9,11,12,14,15,16-octahydro-6H-cyclopenta[a]phenanthren-17-yl] propanoate	C24H32O5	M+2Na, M+Na	43	23.9	0.429171	91.6165	100 - 26.5 - 4.4 - 0.547	400.225	223.102	2	14.4991
PUR3	3018977	ethyl 4-cyano-4-(4-fluoroanilino)piperidine-1-carboxylate	C15H18FN3O2	M+H-2H2O	43	23.5	-3.57149	95.6778	100 - 17.6 - 1.87 - 0.148		256.123	1	30.406
PUR3	6436081	(9Z,12Z,15Z)-octadeca-9,12,15-trien-1-ol	C18H32O	M+H-H2O	43	25.9	-3.26198	93.0841	100 - 19.9 - 2.08 - 0.151		247.241	1	27.607
PUR3	3019619	N-(4-dodecylphenyl)-3-oxobutanamide	C22H35NO2	M+H-2H2O	42.9	20.5	0.933734	95.1374	100 - 24.6 - 3.32 - 0.319		310.253	1	30.3902
PUR3	3023986	methyl 2-(2-methylundecylamino)benzoate	C20H33NO2	M+Na	42.9	28.3	4.72955	91.4462	100 - 22.5 - 2.81 - 0.255		342.242	1	32.1123
PUR3	88341	1-hydroxy-N-octadecylnaphthalene-2-carboxamide	C29H45NO2	M+H-H2O	42.7	38.9	-0.755719	75.3549	100 - 32.3 - 5.47 - 0.642		422.341	1	32.1123
PUR3	98052	methyl 2-[[(8-hydroxyquinolin-7-yl)-phenylmethyl]amino]benzoate	C24H20N2O3	M+2Na-H	42.6	27.9	-2.29574	87.7271	100 - 27 - 4.13 - 0.458		429.118	1	24.2391
PUR3	72822400	6-[2-(11,17-dihydroxy-10,13-dimethyl-3-oxo-7,8,9,11,12,14,15,16-octahydro-6H-cyclopenta[a]phenanthren-17-yl)-2-oxoethoxy]carbonylcyclohex-3-ene-1-carboxylic acid	C29H36O8	M+2Na-H	42.6	26.8	-0.881822	87.3923	100 - 32.1 - 6.62 - 1.02 - 0.129		557.212	1	18.6627
PUR3	126375	tert-butyl N-[(2S)-1-[[(2S)-1-[[(2S)-6-amino-1-[(4-methyl-2-oxochromen-7-yl)amino]-1-oxohexan-2-yl]amino]-4-methyl-1-oxopentan-2-yl]amino]-3-methyl-1-oxobutan-2-yl]carbamate	C32H49N5O7	M+H-2H2O	42.3	14.1	-0.31343	97.9597	100 - 37.3 - 8.19 - 1.33 - 0.174		580.349	1	24.4757
PUR3	11971122	2-methyl-1,4-dioxecane-5,10-dione	C9H14O4	2M+H	42.3	13.7	0.410443	98.2411	100 - 10 - 1.27		373.186	1	20.8176
PUR3	94343	4-octyl-4-azatricyclo[5.2.1.02,6]dec-8-ene-3,5-dione	C17H25NO2	M+H-2H2O	42.2	15.7	-0.861907	96.53	100 - 19.1 - 2.14 - 0.176		240.174	1	27.341
PUR3	5464155	4-(ethoxymethyl)-10-formyl-3,9-dihydroxy-1,7-dimethyl-6-oxobenzo[b][1,4]benzodioxepine-2-carboxylic acid	C20H18O9	M+H-H2O, M+Na	42.2	22.1	-0.348682	89.1134	100 - 22.2 - 4.19 - 0.566	402.095	385.092	1	16.8001
PUR3	70625	2-(1,3,2-dioxaphospholan-2-yloxy)ethanol	C4H9O4P	2M+H	42.1	12.7	0.0267435	97.8193	100 - 4.58 - 0.904		305.055	1	17.0752
PUR3	78598	6-methoxy-1H-benzimidazole	C8H8N2O	2M+H	42.1	14.2	-1.87049	98.6614	100 - 9.51 - 0.61		297.134	1	15.7624
PUR3	20307609	N-cyclohexylnaphthalen-2-amine	C16H19N	M+H	42.1	16.1	-3.30738	98.3609	100 - 17.9 - 1.51		226.158	1	31.4851
PUR3	8289	Triphenylphosphate	C18H15O4P	M+H	42.1	25.3	-2.88574	88.5322	100 - 19.8 - 2.68 - 0.272		327.077	1	20.9498
PUR3	6436885	(Z)-4-(2-methylpropoxy)-4-oxobut-2-enoic acid	C8H12O4	M+H-H2O, M+H	41.9	22	-4.92268	93.2878	100 - 8.94 - 1.18	172.073	173.08	1	10.2573
PUR3	14420741	10-dodecoxy-10-oxodecanoic acid	C22H42O4	M+H, M+Na	41.8	15.1	-2.27888	96.7093	100 - 24.4 - 3.68 - 0.413	370.307	393.297	1	33.9631
PUR3	53427864	9-cyclooct-4-en-1-yl-9-phosphabicyclo[3.3.1]nonane	C16H27P	2M+H	41.8	26	0.816358	84.1581	100 - 17.6 - 1.46		501.378	1	30.6817
PUR3	20055356	(2S,5R,6R)-6-[[(2R)-2-(furan-2-ylmethylideneamino)-2-(4-hydroxyphenyl)acetyl]amino]-3,3-dimethyl-7-oxo-4-thia-1-azabicyclo[3.2.0]heptane-2-carboxylic acid	C21H21N3O6S	M+H-2H2O	41.7	40.1	-4.7	73.7534	100 - 25.1 - 8.77 - 1.64 - 0.261		408.099	1	13.4591
PUR3	22827731	[(8R,9S,10S,13S,14S,17S)-10-(hydroxymethyl)-13-methyl-3-oxo-1,2,6,7,8,9,11,12,14,15,16,17-dodecahydrocyclopenta[a]phenanthren-17-yl] benzoate	C26H32O4	M+H-H2O, M+Na, M+H, M+H-2H2O	41.7	16.9	2.69678	94.7883	100 - 28.6 - 4.77 - 0.584	408.231	431.22	1	22.5206
PUR3	135545086	[5-(2-amino-6-oxo-1H-purin-9-yl)-3,4-dihydroxyoxolan-2-yl]methyl [5-(4-amino-2-oxopyrimidin-1-yl)-4-hydroxy-2-(hydroxymethyl)oxolan-3-yl] hydrogen phosphate	C19H25N8O12P	M+Na	41.7	29.1	-4.98786	85.0231	100 - 24.2 - 5.28 - 0.806 - 0.108		611.119	1	17.548
PUR3	19389417	2-butoxyethyl phosphate	C6H13O5P-2	M+H	41.5	17.4	-3.05569	93.7776	100 - 6.83 - 1.23		197.057	1	10.1982
PUR3	71694	3-(2,5-dimethylpyrrolidin-1-yl)propyl 2-hydroxybenzoate	C16H23NO3	M+H-2H2O	41.4	20	-3.52439	90.9268	100 - 18 - 2.15 - 0.193		242.153	1	32.7826
PUR3	85676	4-hydroxy-5,5-dimethyl-6-propan-2-yl-1,3-diazinan-2-one	C9H18N2O2	M+H, M+Na	41.4	28.5	-3.90593	83.0131	100 - 10.7 - 0.935	186.136	209.125	1	16.3506
PUR3	13685878	2-octyl-N-(2-octylphenyl)aniline	C28H43N	M+H	41.4	11.9	-2.26715	97.8152	100 - 31.1 - 4.69 - 0.453		394.346	1	32.1429
PUR3	6453270	[(2S,3R,4R,5R)-2,3,5,6-tetrahydroxy-4-[(2S,3R,4S,5R,6R)-3,4,5-trihydroxy-6-(hydroxymethyl)oxan-2-yl]oxyhexyl] dodecanoate	C24H46O12	M+H-2H2O	41.3	21.8	-3.01997	88.2111	100 - 26.9 - 5.96 - 0.953 - 0.131		491.283	1	19.7313
PUR3	62009	2-butoxyethyl dihydrogen phosphate	C6H15O5P	M+H-H2O, M+H	41.2	11.3	0.530373	95.4733	100 - 6.85 - 1.23	198.066	199.073	1	10.3623
PUR3	16205999	2-hydroxyhexyl dihydrogen phosphate	C6H15O5P	M+H-H2O, M+H	41.2	12	0.735683	94.9795	100 - 6.85 - 1.23	198.066	199.073	1	6.42822
PUR3	67325	N-[6-(cinnamylideneamino)hexyl]-3-phenylprop-2-en-1-imine	C24H28N2	M+H-2H2O, M+Na, M+H	41.1	22.4	-3.69924	87.2312	100 - 27 - 3.51 - 0.291	344.224	345.231	1	24.3838
PUR3	25076635	4-(4,7-dimethyl-2,3,3a,4,5,6,7,7a-octahydro-1H-inden-5-yl)-2-methylcyclohexan-1-one	C18H30O	M+H-H2O, M+H	41.1	17.9	-2.44903	90.3627	100 - 19.9 - 2.07 - 0.151	262.229	263.236	1	30.8435
PUR3	113213	1-hexylsulfinylsulfinylhexane	C12H26O2S2	2M+H	41	23.4	-3.43632	85.6346	100 - 15 - 10.5 - 1.39 - 0.373		533.28	1	23.4277
PUR3	170693	5-(2-methylpropyl)-1,3-diazinane-2,4,6-trione	C8H12N2O3	M+H-2H2O	41	15.9	-3.53685	92.9655	100 - 9.64 - 1.03		149.07	1	11.9231
PUR3	77218	2-[4-[5-(4-chlorophenyl)-3,4-dihydropyrazol-2-yl]phenyl]sulfonylethanol	C17H17ClN2O3S	M+H-2H2O	40.9	47.8	3.84913	60.9805	100 - 20.2 - 39 - 7.59 - 2.41 - 0.373		329.052	1	15.5048
PUR3	77207	4-O-(2-hydroxyethyl) 1-O-methyl benzene-1,4-dicarboxylate	C11H12O5	M+H-H2O	40.8	17	-4.82338	92.6229	100 - 12.2 - 1.71 - 0.148		207.064	1	21.2629
PUR3	53461865	[2-[17-hydroxy-10,13,16-trimethyl-11-(4-methylphenyl)sulfonyloxy-3-oxo-2,4,5,6,7,8,9,11,12,14,15,16-dodecahydro-1H-cyclopenta[a]phenanthren-17-yl]-2-oxoethyl] acetate	C31H42O8S	M+H-2H2O	40.8	23.1	0.00781329	81.0223	100 - 35.1 - 12.1 - 2.79 - 0.516		539.246	1	22.1325
PUR3	6680	1-hydroxy-4-(4-methylanilino)anthracene-9,10-dione	C21H15NO3	M+H-H2O, M+H	40.7	20.6	-2.14021	85.739	100 - 23.4 - 3.22 - 0.328	329.104	330.112	1	27.1464
PUR3	171427	1-decylpyrrolidin-2-one	C14H27NO	M+H	40.7	16.5	-3.74189	91.4976	100 - 15.9 - 1.38		226.216	1	29.4551
PUR3	5280450	(9Z,12Z)-octadeca-9,12-dienoic acid	C18H32O2	M+Na	40.7	26.9	4.32031	81.7035	100 - 19.9 - 2.29 - 0.193		303.231	1	29.3852
PUR3	62009	2-butoxyethyl dihydrogen phosphate	C6H15O5P	M+H-H2O	40.6	12.6	4.65949	95.6236	100 - 6.85 - 1.23		181.063	1	17.9724
PUR3	25076635	4-(4,7-dimethyl-2,3,3a,4,5,6,7,7a-octahydro-1H-inden-5-yl)-2-methylcyclohexan-1-one	C18H30O	M+H-H2O, M+H	40.6	13	-1.90919	92.4148	100 - 19.9 - 2.07 - 0.151	262.229	263.236	1	28.5877
PUR3	103047	4-heptyl-N-phenylaniline	C19H25N	M+H	40.5	14.5	-2.08588	90.4236	100 - 21.2 - 2.14 - 0.136		268.205	1	28.7453
PUR3	105841	5-(7-carboxyheptyl)-2-hexylcyclohex-3-ene-1-carboxylic acid	C21H36O4	M+H-H2O	40.4	9.56	-1.65095	94.6354	100 - 23.3 - 3.41 - 0.374		335.257	1	30.4007
PUR3	70061	(4-methoxyphenyl)-diphenylmethanol	C20H18O2	M+2Na-H	40.3	13.9	-1.06891	88.8015	100 - 21.9 - 2.7 - 0.241		335.102	1	15.5339
PUR3	3016380	2,6-bis[(4-azidophenyl)methylidene]-4-hydroxycyclohexan-1-one	C20H16N6O2	M+Na	40.3	25.6	-1.9753	78.384	100 - 24.1 - 3.19 - 0.303		395.122	1	11.184
PUR3	3019141	2-[N-ethyl-4-[(2-methoxy-4-nitrophenyl)diazenyl]anilino]ethyl acetate	C19H22N4O5	M+H, M+Na	40.3	10.7	-0.776539	91.9382	100 - 22.5 - 3.43 - 0.394	386.159	387.166	1	13.4438
PUR3	3019141	2-[N-ethyl-4-[(2-methoxy-4-nitrophenyl)diazenyl]anilino]ethyl acetate	C19H22N4O5	M+H, M+Na, 2M+H	40.3	9.56	-0.666841	92.7332	100 - 22.5 - 3.43 - 0.394	386.159	387.166	1	16.4035
PUR3	3023662	bis(2-aminoethyl) butyl phosphate	C8H21N2O4P	M+2Na-H	40.3	8.14	-4.64667	98.7513	100 - 9.78 - 1.25		285.094	1	23.712
PUR3	12660433	N-[4-(2-nitroacetyl)phenyl]acetamide	C10H10N2O4	2M+H	40.3	7.08	-0.425133	94.9028	100 - 11.8 - 1.46 - 0.118		445.135	1	16.3791
PUR3	37428	2-[2-[2-(2-phenoxyethoxy)ethoxy]ethoxy]ethanol	C14H22O5	M+H	40.2	10.3	2.85928	94.0667	100 - 15.6 - 2.16 - 0.211		271.155	1	15.7624
PUR3	3020470	2,2-dimethoxyethoxycyclohexane	C10H20O3	M+H-H2O	40.2	6.51	0.99727	95.7639	100 - 11.2 - 1.18		171.138	1	23.2591
PUR3	44150216	(2R,3S,4R,5R)-N-(2-aminophenyl)-2,3,4,5,6-pentahydroxyhexanamide	C12H18N2O6	M+H-2H2O, M+2Na-H	40.2	10.5	-1.9072	92.7061	100 - 14.1 - 2.16 - 0.211	286.116	251.102	1	15.6482
PUR3	139595000	(17S,18S)-18-(2-carboxyethyl)-20-(carboxymethyl)-12-ethenyl-7-ethyl-8-formyl-3,13,17-trimethyl-17,18-dihydroporphyrin-2-carboxylic acid	C34H32N4O7	M+Na	40.2	12.5	-0.0167273	88.5944	100 - 38.9 - 8.79 - 1.46 - 0.195		631.216	1	20.8349
PUR3	196979	1,8-dihydroxy-3-methyl-6-[(2S,3R,4R,5R,6S)-3,4,5-trihydroxy-6-methyloxan-2-yl]oxyanthracene-9,10-dione	C21H20O9	2M+H	40.1	7.02	3.0431	96.9654	100 - 23.3 - 4.44 - 0.613		833.231	1	19.4671
PUR3	6452078	8-[3-(2-hydroxyoctyl)oxiran-2-yl]octanoic acid	C18H34O4	M+Na	40.1	5.62	-0.146394	95.2333	100 - 20 - 2.72 - 0.277		337.235	1	28.6407
PUR3	11291	2-methyl-9-phenyl-1,3,4,9-tetrahydroindeno[2,1-c]pyridine	C19H19N	M+H, M+Na	40	11.3	-2.8242	92.2684	100 - 21.1 - 2.12 - 0.134	261.151	262.158	1	24.8094
PUR3	78784	3-[1,3,3-tris(2-carboxyethyl)-2-oxocyclohexyl]propanoic acid	C18H26O9	M+H, M+Na	40	9.38	-0.0544951	90.702	100 - 20.1 - 3.77 - 0.486	386.158	409.147	1	16.9558
PUR3	89694	3,3,6,6,9,9-hexamethyl-1,2,4,5-tetraoxonane	C11H22O4	M+H-H2O, M+Na	40	5.87	-0.193885	94.1165	100 - 12.3 - 1.51 - 0.124	218.152	241.141	1	20.1852
PUR4	81248	2-[2-[2-[2-[2-[2-[2-[2-[2-[2-[2-(2-hydroxyethoxy)ethoxy]ethoxy]ethoxy]ethoxy]ethoxy]ethoxy]ethoxy]ethoxy]ethoxy]ethoxy]ethanol	C24H50O13	M+H, M+Na, M+2Na	58.2	98.9	-0.376755	92.3185	100 - 27 - 6.18 - 1.01 - 0.144	546.325	569.314	1	11.9042
PUR4	5364495	(Z)-hexadec-11-enal	C16H30O	M+H	58.2	98.1	-2.00127	95.3692	100 - 17.7 - 1.68 - 0.113		239.236	1	27.607
PUR4	87168	2-[2-[2-[2-[2-[2-[2-[2-[2-[2-[2-[2-(2-hydroxyethoxy)ethoxy]ethoxy]ethoxy]ethoxy]ethoxy]ethoxy]ethoxy]ethoxy]ethoxy]ethoxy]ethoxy]ethanol	C26H54O14	M+H, M+Na, M+H+Na	57.6	99	-0.846918	90.0457	100 - 29.3 - 7.01 - 1.22 - 0.182	590.351	613.34	1	12.4334
PUR4	88594	6-[2,2-bis(hydroxymethyl)butoxy]-6-oxohexanoic acid	C12H22O6	M+H-H2O	57.1	94.6	-0.813305	92.0604	100 - 13.5 - 2.07 - 0.197		245.138	1	25.5462
PUR4	2893	(3,3,5-trimethylcyclohexyl) 2-hydroxy-2-phenylacetate	C17H24O3	M+H-H2O, M+H	56.8	94.6	3.26539	93.0656	100 - 18.8 - 2.28 - 0.208	276.173	277.181	1	30.8957
PUR4	2519	1,3,7-trimethylpurine-2,6-dione	C8H10N4O2	M+H	56.7	94	-4.09913	94.1453	100 - 10.3 - 0.892		195.087	1	7.64023
PUR4	11971032	6-[2-(4-methylphenyl)-1,3-dioxolan-2-yl]pyridine-2-carbaldehyde	C16H15NO3	M+H-2H2O	56	88.6	0.130921	91.6675	100 - 18 - 2.13 - 0.191		234.091	1	16.8406
PUR4	14716	2-Ethylhexyl diphenyl phosphate	C20H27O4P	M+H	55.6	95.9	2.83945	85.529	100 - 22.1 - 3.15 - 0.336		363.173	1	30.7958
PUR4	5280335	D-sphingosine	C18H37NO2	M+H, M+Na	55.6	89.1	-2.27777	91.5368	100 - 20.3 - 2.37 - 0.203	299.282	300.289	1	29.072
PUR4	44151492	3-(3,3-dimethyl-2-bicyclo[2.2.1]heptanyl)-2-methylpropan-1-ol	C13H24O	M+Na	54.9	80.9	2.34423	96.481	100 - 14.4 - 1.16		219.172	1	31.3609
PUR4	68811	5-[3-(tert-butylamino)-2-hydroxypropoxy]-3,4-dihydro-1H-isoquinoline-2-carbaldehyde	C17H26N2O3	M+H, M+Na	54.5	80.2	-0.505137	93.0659	100 - 19.5 - 2.42 - 0.225	306.194	307.201	1	19.3895
PUR4	6505	Acetyl tributyl citrate	C20H34O8	M+H, M+Na	54.1	78.1	-1.65729	94.5355	100 - 22.3 - 4.02 - 0.527	402.225	425.214	1	26.4452
PUR4	444539	trans-Cinnamic acid	C9H8O2	M+H	53.9	78.9	-3.07982	94.2714	100 - 9.9 - 0.849		149.059	1	29.8506
PUR4	69226	5-formyl-2-hydroxybenzoic acid	C8H6O4	M+H	51.7	63.7	1.54146	96.5844	100 - 8.87 - 1.17		167.034	1	30.8904
PUR4	69511	(3-methylphenyl)-phenylmethanone	C14H12O	M+H	51.7	68.4	-2.82148	93.5321	100 - 15.3 - 1.3		197.096	1	22.3327
PUR4	6535	Triethylphosphate	C6H15O4P	M+H, M+Na	51.6	64.2	-1.42164	95.629	100 - 6.81 - 1.02	182.071	205.06	1	13.5349
PUR4	98934	1,8-dimethyl-4-propan-2-ylspiro[4.5]decane-3,9-dione	C15H24O2	M+H-H2O	51.4	70.2	-3.92178	91.2759	100 - 16.6 - 1.7 - 0.13		219.173	1	25.2159
PUR4	130370	1-(octadecylamino)propan-2-ol	C21H45NO	M+Na	51.3	70.8	4.87592	91.4268	100 - 23.6 - 2.87 - 0.24		350.341	1	30.4286
PUR4	3017415	N-(2-aminoethyl)-N-(2-hydroxyethyl)dodecanamide	C16H34N2O2	M+H-H2O	51.3	78.4	-4.2919	82.8531	100 - 18.5 - 2.03 - 0.165		269.258	1	27.9689
PUR4	117616	4-tetradecylmorpholine	C18H37NO	M+Na, 2M+H	51.2	60.6	-1.31401	96.8517	100 - 20.3 - 2.16 - 0.16	283.287	306.276	1	30.3586
PUR4	34697	8-methylnonyl diphenyl phosphate	C22H31O4P	M+H	50.6	69.4	-2.71969	86.8166	100 - 24.3 - 3.65 - 0.408		391.202	1	32.0215
PUR4	10569	Abietic acid	C20H30O2	M+H-H2O, M+H	50.5	74.1	-1.17628	79.9856	100 - 22.1 - 2.73 - 0.244	302.224	303.232	1	24.0398
PUR4	10087	9-hydroxyfluorene-9-carboxylic acid	C14H10O3	M+H-H2O	50.4	64.8	-3.36929	90.9236	100 - 15.4 - 1.72 - 0.143		209.059	1	18.7402
PUR4	14029264	(2-nonylphenyl) diphenyl phosphate	C27H33O4P	M+H	50	64	-0.39257	86.3203	100 - 29.7 - 5.08 - 0.636		453.219	1	29.2057
PUR4	170293	(4-aminophenyl)-(4-propan-2-ylphenyl)methanone	C16H17NO	M+H-H2O	49	54	-3.60046	95.1822	100 - 17.9 - 1.71 - 0.116		222.127	1	33.595
PUR4	8289	Triphenylphosphate	C18H15O4P	M+H, M+Na	48.5	48.5	2.55161	96.8641	100 - 19.8 - 2.68 - 0.272	326.072	327.079	1	27.1815
PUR4	736312	benzyl (2S)-2-amino-3-phenylpropanoate	C16H17NO2	M+H-2H2O	48.3	54.3	-2.99246	91.0006	100 - 17.9 - 1.93 - 0.154		220.111	1	24.2228
PUR4	95250	1-phenyl-N-(1-phenylethylideneamino)ethanimine	C16H16N2	M+H	47.9	42.6	0.600701	97.544	100 - 18.2 - 1.56		237.139	1	24.5386
PUR4	6680	1-hydroxy-4-(4-methylanilino)anthracene-9,10-dione	C21H15NO3	M+H	47.7	52.6	-2.42018	88.7289	100 - 23.4 - 3.22 - 0.328		330.112	1	27.7303
PUR4	16205999	2-hydroxyhexyl dihydrogen phosphate	C6H15O5P	M+H, M+Na	47.2	44.2	-3.27306	95.6148	100 - 6.85 - 1.23	198.065	221.054	1	8.42675
PUR4	117021	2-tetradecoxyaniline	C20H35NO	M+H	47	45.7	-4.33066	94.3534	100 - 22.4 - 2.61 - 0.209		306.278	1	29.0914
PUR4	21617108	2-(1,2-dimethylcyclohexyl)oxycarbonylbenzoic acid	C16H20O4	M+H-H2O, M+H	46.6	45.8	-2.02757	89.7881	100 - 17.7 - 2.29 - 0.221	276.136	259.132	1	32.0707
PUR4	25076635	4-(4,7-dimethyl-2,3,3a,4,5,6,7,7a-octahydro-1H-inden-5-yl)-2-methylcyclohexan-1-one	C18H30O	M+H-H2O, M+H	46.4	40.3	-1.74746	93.6691	100 - 19.9 - 2.07 - 0.151	262.229	263.236	1	27.284
PUR4	3020064	3-buta-1,3-dienyl-2,4,4-trimethylcyclohex-2-en-1-one	C13H18O	M+H-H2O	46.3	42.5	-3.48499	93.0724	100 - 14.3 - 1.15		173.132	1	28.2353
PUR4	22016	7-methoxy-1,3-benzodioxole-5-carbaldehyde	C9H8O4	M+H-H2O	46.1	40.9	-3.61378	93.6474	100 - 9.98 - 1.27		163.038	1	25.1115
PUR4	6436377	(Z)-N-propan-2-yloctadec-9-enamide	C21H41NO	M+H	46.1	42.9	-3.80601	91.9488	100 - 23.6 - 2.86 - 0.239		324.325	1	30.9702
PUR4	114312	2-(2-hydroxyethylamino)ethyl octadecanoate	C22H45NO3	M+H, M+Na	46	42.1	-2.88623	91.2467	100 - 24.8 - 3.56 - 0.375	371.339	372.346	1	30.1032
PUR4	78769	2-[4-(1,3-benzoxazol-2-yl)naphthalen-1-yl]-1,3-benzoxazole	C24H14N2O2	M+H	45.8	34.7	0.0785777	94.1777	100 - 26.9 - 3.89 - 0.399		363.113	1	30.5991
PUR4	69226	5-formyl-2-hydroxybenzoic acid	C8H6O4	M+H-H2O, M+H	45.6	34.4	-1.65722	95.8614	100 - 8.87 - 1.17	166.026	149.023	1	30.4896
PUR4	108335	2,3-diacetyloxypropyl octadec-9-enoate	C25H44O6	M+H-2H2O	44.6	35.7	0.622922	87.8449	100 - 27.8 - 4.94 - 0.659		405.3	1	29.7148
PUR4	5354133	methyl (Z,12R)-12-hydroxyoctadec-9-enoate	C19H36O3	M+H, M+Na, M+H-H2O	44.6	31	-2.53167	94.9649	100 - 21.1 - 2.73 - 0.263	312.266	335.255	1	29.1862
PUR4	44147517	10-methoxy-2,2,8,8-tetramethyl-octahydro-1H-2,4a-methanonapthalene	C16H28O	M+H-H2O, M+H	44.5	34.7	-3.39242	91.7936	100 - 17.7 - 1.67 - 0.112	236.213	237.22	1	24.864
PUR4	90353	ethyl 5-hydroxy-6-methyl-4-oxopyran-2-carboxylate	C9H10O5	M+H-2H2O	44.4	28.3	-2.04292	95.9419	100 - 10 - 1.48 - 0.115		163.039	1	30.4896
PUR4	91421	N-[3-(cinnamylideneamino)propyl]-3-phenylprop-2-en-1-imine	C21H22N2	M+H, M+Na	44.4	33.8	-4.49891	93.6137	100 - 23.7 - 2.68 - 0.193	302.177	303.184	1	21.9556
PUR4	6811	Phthalic anhydride	C8H4O3	M+H	44.1	32.4	-4.19343	92.9176	100 - 8.81 - 0.958		149.023	1	24.8429
PUR4	68776	(1S,2R)-2-hydroxy-2-phenylcyclohexane-1-carboxylic acid	C13H16O3	M+H-H2O, M+H	44	22.2	-0.0592477	97.9774	100 - 14.4 - 1.57 - 0.127	220.11	221.117	1	30.8904
PUR4	9882094	(9Z,12Z,15Z)-octadeca-9,12,15-trienamide	C18H31NO	M+H, M+Na	43.9	29.4	-2.62879	93.1551	100 - 20.2 - 2.15 - 0.159	277.24	278.247	1	27.7349
PUR4	139598247	[5-(1,2-dihydroxyethyl)-4-hydroxyoxolan-3-yl] hexadecanoate	C22H42O6	M+Na	43.8	28.7	-2.711	93.6586	100 - 24.5 - 4.11 - 0.516		425.286	1	30.3744
PUR4	75574	2-methylpropyl dihydrogen phosphate	C4H11O4P	M+H	43.7	24.3	1.5962	96.3544	100 - 4.61 - 0.905		155.047	1	13.5349
PUR4	21118519	3-tricyclo[5.2.1.02,6]deca-4,8-dienyl propanoate	C13H16O2	M+H	43.2	27.1	-2.71916	92.1504	100 - 14.3 - 1.36		205.122	1	29.8557
PUR4	6436081	(9Z,12Z,15Z)-octadeca-9,12,15-trien-1-ol	C18H32O	M+H-H2O	43	25.9	-3.26198	93.0841	100 - 19.9 - 2.08 - 0.151		247.241	1	27.607
PUR4	6436460	2-aminobutyl (Z)-octadec-9-enoate	C22H43NO2	M+H, M+Na, M+H-H2O	42.8	19.7	-2.85147	97.4664	100 - 24.7 - 3.34 - 0.323	353.328	376.318	1	29.2244
PUR4	72822400	6-[2-(11,17-dihydroxy-10,13-dimethyl-3-oxo-7,8,9,11,12,14,15,16-octahydro-6H-cyclopenta[a]phenanthren-17-yl)-2-oxoethoxy]carbonylcyclohex-3-ene-1-carboxylic acid	C29H36O8	M+2Na-H	42.6	26.8	-0.881822	87.3923	100 - 32.1 - 6.62 - 1.02 - 0.129		557.212	1	18.6627
PUR4	5743424	5,6-dihydro-4H-fluoranthen-6a-ol	C16H14O	M+H-H2O, M+H	42.5	37.2	-3.89868	79.7919	100 - 17.5 - 1.64 - 0.11	222.104	223.111	1	24.3428
PUR4	170904	(3-phenoxyphenyl)methyl acetate	C15H14O3	M+H-H2O	42.4	24.2	-3.6794	92.1283	100 - 16.5 - 1.89 - 0.162		225.09	1	21.6921
PUR4	8417	Scoparone	C11H10O4	M+H	42.1	21.9	-4.12058	93.363	100 - 12.2 - 1.5 - 0.122		207.064	1	16.7597
PUR4	106726	8-(diethoxymethyl)tricyclo[5.2.1.02,6]dec-3-ene	C15H24O2	M+H-H2O	42	18.9	-2.37347	93.7077	100 - 16.6 - 1.7 - 0.13		219.174	1	19.2814
PUR4	5365371	Erucamide	C22H43NO	M+H, M+Na	42	15.5	-1.40942	95.9882	100 - 24.7 - 3.12 - 0.271	337.334	338.341	1	31.4066
PUR4	101014	methyl 4,5-diamino-2-methoxybenzoate	C9H12N2O3	M+H-2H2O	41.9	17.1	2.37494	95.3515	100 - 10.7 - 1.14		161.071	1	13.4591
PUR4	20055356	(2S,5R,6R)-6-[[(2R)-2-(furan-2-ylmethylideneamino)-2-(4-hydroxyphenyl)acetyl]amino]-3,3-dimethyl-7-oxo-4-thia-1-azabicyclo[3.2.0]heptane-2-carboxylic acid	C21H21N3O6S	M+H-2H2O	41.7	40.1	-4.7	73.7534	100 - 25.1 - 8.77 - 1.64 - 0.261		408.099	1	13.4591
PUR4	79368	2,2,6-trimethyl-1,3-dioxin-4-one	C7H10O3	M+H-2H2O	41.6	17	-2.78619	94.33	100 - 7.8 - 0.88		107.049	1	29.8557
PUR4	78798	2-[2-[2-[2-[2-[2-[2-(2-hydroxyethoxy)ethoxy]ethoxy]ethoxy]ethoxy]ethoxy]ethoxy]ethanol	C16H34O9	M+H, M+Na	41.4	12.5	0.332859	94.746	100 - 18 - 3.38 - 0.415	370.22	393.21	1	9.1301
PUR4	82518	2-aminoethyl octadecanoate	C20H41NO2	M+H, M+Na	41.4	15.8	-1.98188	93.7213	100 - 22.5 - 2.83 - 0.258	327.313	328.32	1	30.2803
PUR4	113028	tris(2-methylpropyl) 2-hydroxypropane-1,2,3-tricarboxylate	C18H32O7	M+H, M+Na	41.4	11.4	-0.864459	96.7482	100 - 20.1 - 3.35 - 0.404	360.214	383.204	1	25.3461
PUR4	12834137	(2R)-2-formyloxy-2-phenylacetic acid	C9H8O4	M+H-H2O	41.4	18.5	-3.27546	92.5259	100 - 9.98 - 1.27		163.038	1	24.8513
PUR4	6292	2-methyl-3-(2-methylphenyl)quinazolin-4-one	C16H14N2O	M+H-H2O	41.1	17.1	-2.89591	91.9257	100 - 18.2 - 1.77 - 0.122		233.107	1	25.2159
PUR4	3022351	N-(1,4-dihydroxynaphthalen-2-yl)benzamide	C17H13NO3	M+H-2H2O	41.1	11.6	-2.35743	96.4443	100 - 19 - 2.32 - 0.213		244.075	1	30.5991
PUR4	25076635	4-(4,7-dimethyl-2,3,3a,4,5,6,7,7a-octahydro-1H-inden-5-yl)-2-methylcyclohexan-1-one	C18H30O	M+H-H2O, M+H	41.1	17.9	-2.44903	90.3627	100 - 19.9 - 2.07 - 0.151	262.229	263.236	1	30.8435
PUR4	171427	1-decylpyrrolidin-2-one	C14H27NO	M+H	40.7	16.5	-3.74189	91.4976	100 - 15.9 - 1.38		226.216	1	29.4551
PUR4	5280450	(9Z,12Z)-octadeca-9,12-dienoic acid	C18H32O2	M+Na	40.7	26.9	4.32031	81.7035	100 - 19.9 - 2.29 - 0.193		303.231	1	29.3852
PUR4	3024290	8-(3,7-dimethyloct-6-enoxy)-8-methoxy-2,6-dimethyloctan-2-ol	C21H42O3	M+Na	40.6	27.9	-3.26946	78.8347	100 - 23.3 - 3.21 - 0.327		365.301	1	31.5935
PUR4	25076635	4-(4,7-dimethyl-2,3,3a,4,5,6,7,7a-octahydro-1H-inden-5-yl)-2-methylcyclohexan-1-one	C18H30O	M+H-H2O, M+H	40.6	13	-1.90919	92.4148	100 - 19.9 - 2.07 - 0.151	262.229	263.236	1	28.5877
PUR4	14990169	(1,4a-dimethyl-7-propan-2-yl-2,3,4,4b,5,6,7,8,8a,9,10,10a-dodecahydrophenanthren-1-yl)methanol	C20H36O	M+H-H2O, M+H	40.4	11	-1.31555	92.7875	100 - 22.1 - 2.53 - 0.2	292.276	293.284	1	29.2487
PUR4	70061	(4-methoxyphenyl)-diphenylmethanol	C20H18O2	M+2Na-H	40.3	13.9	-1.06891	88.8015	100 - 21.9 - 2.7 - 0.241		335.102	1	15.5339
PUR4	3019141	2-[N-ethyl-4-[(2-methoxy-4-nitrophenyl)diazenyl]anilino]ethyl acetate	C19H22N4O5	M+H, M+Na	40.3	10.7	-0.776539	91.9382	100 - 22.5 - 3.43 - 0.394	386.159	387.166	1	13.4438
PUR4	79689	2-[2-[2-[2-[2-[2-[2-[2-[2-(2-hydroxyethoxy)ethoxy]ethoxy]ethoxy]ethoxy]ethoxy]ethoxy]ethoxy]ethoxy]ethanol	C20H42O11	M+H, M+Na	40.2	8.2	-0.750726	93.8148	100 - 22.5 - 4.68 - 0.674	458.272	481.262	1	10.6856
PUR4	139595000	(17S,18S)-18-(2-carboxyethyl)-20-(carboxymethyl)-12-ethenyl-7-ethyl-8-formyl-3,13,17-trimethyl-17,18-dihydroporphyrin-2-carboxylic acid	C34H32N4O7	M+Na	40.2	12.5	-0.0167273	88.5944	100 - 38.9 - 8.79 - 1.46 - 0.195		631.216	1	20.8349
PUR4	5282772	(E)-docos-13-enoic acid	C22H42O2	M+H-H2O, 2M+H, M+H-2H2O	40	13.3	-3.02563	90.2474	100 - 24.4 - 3.25 - 0.31	338.317	321.314	1	31.4066
PUR4	20833833	heptyl (9Z,12Z)-octadeca-9,12-dienoate	C25H46O2	M+Na	40	11.9	3.29868	92.1464	100 - 27.6 - 4.09 - 0.426		401.34	1	31.8931
PVC1	3024241	1-[[5-(hydroxymethyl)furan-2-yl]methoxy]propan-2-ol	C9H14O4	M+H, 2M+H, M+H-H2O	58.6	96.7	1.49166	98.145	100 - 10 - 1.27	186.089	373.186	1	17.7235
PVC1	81248	2-[2-[2-[2-[2-[2-[2-[2-[2-[2-[2-(2-hydroxyethoxy)ethoxy]ethoxy]ethoxy]ethoxy]ethoxy]ethoxy]ethoxy]ethoxy]ethoxy]ethoxy]ethanol	C24H50O13	M+H, M+Na, M+2Na	58.2	98.9	-0.37675	92.3185	100 - 27 - 6.18 - 1.01 - 0.144	546.325	569.314	1	11.9042
PVC1	82412	butyl 2,4-dioxopentanoate	C9H14O4	M+H-H2O, M+H	58.2	96.9	-0.0856	94.1517	100 - 10 - 1.27	186.089	187.096	1	11.6639
PVC1	67590	methyl 1,3-benzodioxole-5-carboxylate	C9H8O4	M+H	57.7	96.2	-1.748	94.5012	100 - 9.98 - 1.27		181.049	1	27.9502
PVC1	87168	2-[2-[2-[2-[2-[2-[2-[2-[2-[2-[2-[2-(2-hydroxyethoxy)ethoxy]ethoxy]ethoxy]ethoxy]ethoxy]ethoxy]ethoxy]ethoxy]ethoxy]ethoxy]ethoxy]ethanol	C26H54O14	M+H, M+Na, M+H+Na	57.6	99	-0.84692	90.0457	100 - 29.3 - 7.01 - 1.22 - 0.182	590.351	613.34	1	12.4334
PVC1	88594	6-[2,2-bis(hydroxymethyl)butoxy]-6-oxohexanoic acid	C12H22O6	M+H-H2O	57.1	94.6	-0.8133	92.0604	100 - 13.5 - 2.07 - 0.197		245.138	1	25.5462
PVC1	10888198	N-(3-methyl-2,6-dihydro-1,3,5-oxadiazin-4-yl)nitramide	C4H8N4O3	M+H, 2M+H	57.1	91.4	4.57462	99.2544	100 - 5.99 - 0.77	160.06	321.128	1	7.12913
PVC1	104564	2-(N-ethyl-4-formylanilino)ethyl benzoate	C18H19NO3	M+H, M+Na	56.9	92.6	-3.32988	96.0283	100 - 20.2 - 2.54 - 0.24	297.135	320.125	1	25.588
PVC1	3018299	3-[2-hydroxy-3-(4-nonylphenoxy)propoxy]propane-1,2-diol	C21H36O5	M+H	56.9	98.6	-2.29382	88.6402	100 - 23.3 - 3.62 - 0.423		369.263	1	23.3995
PVC1	2893	(3,3,5-trimethylcyclohexyl) 2-hydroxy-2-phenylacetate	C17H24O3	M+H-H2O, M+H	56.8	94.6	3.26539	93.0656	100 - 18.8 - 2.28 - 0.208	276.173	277.181	1	30.8957
PVC1	9543675	(E)-octadec-9-enedioic acid	C18H32O4	M+H-H2O	56.7	91.5	1.06216	93.2193	100 - 20 - 2.71 - 0.277		295.227	1	21.7359
PVC1	19649	2-[(1R,2R,3S,4R,5R,6S)-3-(diaminomethylideneamino)-4-[(2R,3R,4R,5S)-3-[(2S,3S,4S,5R,6S)-4,5-dihydroxy-6-(hydroxymethyl)-3-(methylamino)oxan-2-yl]oxy-4-formyl-4-hydroxy-5-methyloxolan-2-yl]oxy-2,5,6-trihydroxycyclohexyl]guanidine	C21H39N7O12	M+H-2H2O	56.4	93	4.67136	94.6084	100 - 26.2 - 5.76 - 0.911 - 0.124		546.255	1	21.3255
PVC1	88594	6-[2,2-bis(hydroxymethyl)butoxy]-6-oxohexanoic acid	C12H22O6	M+H-H2O	56.1	94.7	-3.53768	89.7729	100 - 13.5 - 2.07 - 0.197		245.137	1	26.1179
PVC1	256388	2,3-diacetyloxypropyl octadecanoate	C25H46O6	M+Na	56.1	87.8	1.02343	94.005	100 - 27.8 - 4.95 - 0.661		465.319	1	31.5062
PVC1	3369900	13-methyl-1,4,7,10-tetraoxa-13-azacyclopentadecane	C11H23NO4	M+H-H2O	56.1	88.5	-1.33143	93.4256	100 - 12.7 - 1.56 - 0.13		216.159	1	20.5165
PVC1	92070	bis(2-ethylhexyl) 2-hydroxybutanedioate	C20H38O5	M+H-2H2O	55.6	89.9	-1.63707	89.8679	100 - 22.3 - 3.39 - 0.387		323.257	1	18.8865
PVC1	10976581	4-(4-methoxyphenyl)cyclohexan-1-one	C13H16O2	M+H	55.6	84.1	0.01578	94.004	100 - 14.3 - 1.36		205.122	1	27.8539
PVC1	11737525	tert-butyl 4-(6-aminopyridin-3-yl)piperazine-1-carboxylate	C14H22N4O2	M+H-2H2O	55.4	90.6	-3.98827	90.9862	100 - 16.9 - 1.76 - 0.137		243.159	1	30.9435
PVC1	5358751	(17E,19E,21E,23E,25E)-4,6,8,10,12,14,15,16,27-nonahydroxy-3-(1-hydroxyhexyl)-17,28-dimethyl-1-oxacyclooctacosa-17,19,21,23,25-pentaen-2-one	C35H58O12	M+2H	55.3	97.4	3.84538	83.5134	100 - 39 - 9.86 - 1.87 - 0.291		336.205	2	27.1729
PVC1	22793278	(6R,8S,9R,10S,11S,13S,14S,17R)-6,9-difluoro-11,17-dihydroxy-17-(2-hydroxyacetyl)-10,13-dimethyl-6,7,8,11,12,14,15,16-octahydrocyclopenta[a]phenanthren-3-one	C21H26F2O5	M+H	54.5	88.3	1.47008	86.193	100 - 23.2 - 3.6 - 0.419		397.183	1	19.0918
PVC1	115193	2-[4-(9-fluoro-3-propan-2-yl-5,6-dihydrobenzo[b][1]benzothiepin-5-yl)piperazin-1-yl]ethanol	C23H29FN2OS	M+2Na-H	54.4	91.1	2.06926	83.365	100 - 26.8 - 8.17 - 1.51 - 0.201		445.171	1	19.1342
PVC1	121811	6-methylheptyl diphenyl phosphate	C20H27O4P	M+H, 2M+H, M+Na	53.9	73.8	0.224681	96.244	100 - 22.1 - 3.15 - 0.336	362.165	725.337	1	25.5419
PVC1	9580366	4-[(E)-(diphenylhydrazinylidene)methyl]-N,N-diethylaniline	C23H25N3	M+H	52.7	75.5	-2.62665	91.3106	100 - 26.3 - 3.31 - 0.267		344.211	1	19.523
PVC1	67123	2-[2-(2-benzoyloxyethoxy)ethoxy]ethyl benzoate	C20H22O6	M+H, M+Na	52.6	69.8	-1.68589	95.1422	100 - 22.1 - 3.56 - 0.427	358.141	381.13	1	25.9034
PVC1	5312688	(E)-octadec-11-en-9-ynoic acid	C18H30O2	M+H-H2O	52.4	69	-1.15826	94.3892	100 - 19.9 - 2.28 - 0.193		261.221	1	26.4991
PVC1	3024302	2-[2,4-bis(2-methylbutan-2-yl)phenoxy]-N-[4-[(4-cyanophenyl)carbamoylamino]-3,6-dioxocyclohexa-1,4-dien-1-yl]hexanamide	C36H44N4O5	M+H+Na	51.8	77.6	1.82399	83.4356	100 - 41.1 - 9.26 - 1.49 - 0.19		318.164	2	12.4448
PVC1	69511	(3-methylphenyl)-phenylmethanone	C14H12O	M+H	51.7	68.4	-2.82148	93.5321	100 - 15.3 - 1.3		197.095	1	22.3327
PVC1	18666587	(1R)-1-[(4R,4aR,8aS)-2,6-bis(3,4-dimethylphenyl)-4,4a,8,8a-tetrahydro-[1,3]dioxino[5,4-d][1,3]dioxin-4-yl]ethane-1,2-diol	C24H30O6	M+H, M+Na	51.5	70.9	-2.33448	89.2963	100 - 26.5 - 4.61 - 0.602	414.203	415.211	1	19.2121
PVC1	65112	N-[3-hydroxy-1-(4-nitrophenyl)-1-oxopropan-2-yl]acetamide	C11H12N2O5	2M+H	51.4	61.1	-2.96763	99.187	100 - 13 - 1.8 - 0.161		505.155	1	18.5089
PVC1	3016591	1-[(4-methoxyphenyl)methyl]-3,4,5,6,7,8-hexahydroisoquinoline	C17H21NO	M+H	51	62.3	-2.62537	95.5843	100 - 19 - 1.92 - 0.136		256.169	1	30.7799
PVC1	3018998	2-hydroxyethyl 2-(3,4-dimethylphenoxy)acetate	C12H16O4	M+H-H2O	51	62.3	0.113833	92.6933	100 - 13.3 - 1.64 - 0.14		207.102	1	26.4452
PVC1	30956	(16-benzyl-5,12-dihydroxy-5,7,14-trimethyl-13-methylidene-6,18-dioxo-17-azatricyclo[9.7.0.01,15]octadeca-3,9-dien-2-yl) acetate	C30H37NO6	M+H	50	71.3	3.35715	82.7003	100 - 33.5 - 6.66 - 0.979 - 0.116		508.271	1	19.872
PVC1	3023694	1,1-bis[2-(carbamoylamino)ethyl]-3-octadecylurea	C25H52N6O3	M+H-H2O	49.4	60.4	4.38611	91.7974	100 - 29.9 - 4.95 - 0.588		467.409	1	33.5308
PVC1	6613	3-[[(2R)-2,4-dihydroxy-3,3-dimethylbutanoyl]amino]propanoic acid	C9H17NO5	2M+H	49.2	51.4	3.11486	98.3247	100 - 10.5 - 1.52 - 0.121		439.23	1	25.2655
PVC1	91370	3,4-dihydroxy-5-(3-methylbut-2-enyl)-4-(4-methylpent-3-enoyl)-2-(2-methylpropanoyl)cyclopent-2-en-1-one	C20H28O5	M+2Na-H	49.2	53.8	0.650085	93.1563	100 - 22.1 - 3.36 - 0.383		393.165	1	29.9313
PVC1	44153789	3-[2-[3-[2-[bis(2-hydroxyethyl)amino]ethoxy]-2-hydroxypropoxy]ethoxy]propane-1,2-diol	C14H31NO8	M+H	48.9	56.8	-2.65286	91.0208	100 - 16.2 - 2.87 - 0.323		342.211	1	10.0216
PVC1	11971122	2-methyl-1,4-dioxecane-5,10-dione	C9H14O4	M+H, 2M+H	48.8	46.1	-1.16573	99.2164	100 - 10 - 1.27	186.089	373.185	1	28.8071
PVC1	5464155	4-(ethoxymethyl)-10-formyl-3,9-dihydroxy-1,7-dimethyl-6-oxobenzo[b][1,4]benzodioxepine-2-carboxylic acid	C20H18O9	M+H-H2O, M+Na	48.3	52	-0.25282	89.9284	100 - 22.2 - 4.19 - 0.566	402.095	385.092	1	19.0072
PVC1	4850	2-[4-(1,3-benzodioxol-5-ylmethyl)piperazin-1-yl]pyrimidine	C16H18N4O2	M+2Na-H	48.1	49.4	3.38164	95.1889	100 - 19 - 2.13 - 0.176		343.115	1	28.1233
PVC1	14272	3-ethenylpyridine	C7H7N	2M+H	48.1	45.4	-3.5272	99.2513	100 - 8.02 - 0.28		211.122	1	17.125
PVC1	3024241	1-[[5-(hydroxymethyl)furan-2-yl]methoxy]propan-2-ol	C9H14O4	M+H, 2M+H, M+H-H2O	48.1	46.6	2.97374	97.5425	100 - 10 - 1.27	186.09	373.187	1	23.9324
PVC1	116724	1,3-diacetyloxypropan-2-yl octanoate	C15H26O6	M+Na	47.9	48.4	0.576001	92.0721	100 - 16.8 - 2.55 - 0.27		325.162	1	23.9655
PVC1	12298192	(3S,4R)-4-anilino-3-methyl-1-(2-phenylethyl)piperidine-4-carboxylic acid	C21H26N2O2	M+H-H2O, M+H	47.8	51.2	-1.72736	90.0435	100 - 23.8 - 3.12 - 0.294	338.199	339.206	1	14.3877
PVC1	92023936	[(2S,3R,4R,5R)-2,3,4-tris(decanoyloxy)-5,6-dihydroxyhexyl] decanoate	C46H86O10	M+H-2H2O	47.7	53.6	-2.939	88.3663	100 - 51.1 - 14.9 - 3.14 - 0.532		763.606	1	30.5578
PVC1	92029123	(8R,9S,10R,13S,14S,17S)-17-ethynyl-17-hydroxy-2-(hydroxymethylidene)-10,13-dimethyl-1,6,7,8,9,11,12,14,15,16-decahydrocyclopenta[a]phenanthren-3-one	C22H28O3	M+H-2H2O	47.7	49.6	-1.18734	90.4658	100 - 24.2 - 3.42 - 0.356		305.19	1	22.2178
PVC1	18711581	(2S)-2-[bis(carboxymethyl)amino]pentanedioic acid	C9H13NO8	2M+H	47.6	48.9	1.96331	91.1838	100 - 10.6 - 2.15 - 0.187		527.136	1	16.2817
PVC1	369373	2-dodecoxy-6-(hydroxymethyl)oxane-3,4,5-triol	C18H36O6	M+Na	47.5	46.8	-2.58805	93.6004	100 - 20.1 - 3.15 - 0.363		371.24	1	20.5811
PVC1	22827731	[(8R,9S,10S,13S,14S,17S)-10-(hydroxymethyl)-13-methyl-3-oxo-1,2,6,7,8,9,11,12,14,15,16,17-dodecahydrocyclopenta[a]phenanthren-17-yl] benzoate	C26H32O4	M+H, M+Na	47.1	42.6	-0.30919	93.4595	100 - 28.6 - 4.77 - 0.584	408.23	409.237	1	22.255
PVC1	92028	2,3-diacetyloxypropyl docosanoate	C29H54O6	M+Na	46.8	41.4	0.310319	92.8532	100 - 32.2 - 6.25 - 0.901 - 0.105		521.381	1	32.589
PVC1	5358751	(17E,19E,21E,23E,25E)-4,6,8,10,12,14,15,16,27-nonahydroxy-3-(1-hydroxyhexyl)-17,28-dimethyl-1-oxacyclooctacosa-17,19,21,23,25-pentaen-2-one	C35H58O12	M+H-H2O	46.5	39.6	-0.02673	92.8746	100 - 39 - 9.86 - 1.87 - 0.291		653.389	1	28.831
PVC1	11954369	(6S,8S,9R,10S,11S,13S,14S,16R,17S)-6,9-difluoro-11-hydroxy-17-(2-hydroxyacetyl)-10,13,16-trimethyl-7,8,11,12,14,15,16,17-octahydro-6H-cyclopenta[a]phenanthren-3-one	C22H28F2O4	M+H	46.5	45.2	2.26982	89.9481	100 - 24.3 - 3.64 - 0.407		395.204	1	24.0153
PVC1	56841532	[2-[(6S,8S,9R,10S,11S,13S,14S,16R,17R)-6,9-difluoro-11,17-dihydroxy-10,13,16-trimethyl-3-oxo-1,2,6,7,8,11,12,14,15,16-decahydrocyclopenta[a]phenanthren-17-yl]-2-oxoethyl] 2,2-dimethylpropanoate	C27H38F2O6	M+H	46.5	49.6	2.64602	86.1263	100 - 29.9 - 5.54 - 0.766		497.272	1	28.0508
PVC1	25076635	4-(4,7-dimethyl-2,3,3a,4,5,6,7,7a-octahydro-1H-inden-5-yl)-2-methylcyclohexan-1-one	C18H30O	M+H-H2O, M+H	46.4	40.3	-1.74746	93.6691	100 - 19.9 - 2.07 - 0.151	262.229	263.236	1	27.284
PVC1	41859	(2R,3R,4R,5R)-2-[(1S,2S,3R,4S,6R)-4-amino-3-[[3-amino-6-(aminomethyl)-3,4-dihydro-2H-pyran-2-yl]oxy]-6-(ethylamino)-2-hydroxycyclohexyl]oxy-5-methyl-4-(methylamino)oxane-3,5-diol	C21H41N5O7	M+H	46	42.7	-4.17231	92.4437	100 - 25.3 - 4.51 - 0.601		476.306	1	10.6856
PVC1	101740	17-(5-ethyl-6-methylheptan-2-yl)-10,13-dimethyl-2,3,4,9,11,12,14,15,16,17-decahydro-1H-cyclopenta[a]phenanthren-3-ol	C29H48O	M+H	46	45.8	-2.72384	87.3167	100 - 32 - 5.14 - 0.556		413.377	1	33.0478
PVC1	103618	2-[2-(1-hydroxypropan-2-yloxy)-2-oxoethyl]tetradecanoic acid	C19H36O5	M+H-H2O	45.9	35.3	-0.59154	94.9485	100 - 21.2 - 3.15 - 0.352		327.253	1	29.5711
PVC1	70625	2-(1,3,2-dioxaphospholan-2-yloxy)ethanol	C4H9O4P	2M+H	45.5	32	-0.18788	95.569	100 - 4.58 - 0.904		305.055	1	17.5438
PVC1	14257662	(2S)-N-[(2S)-6-amino-1-[(2-amino-2-oxoethyl)amino]-1-oxohexan-2-yl]-1-[(4R,7S,10S,13S,16S,19R)-19-amino-7-(2-amino-2-oxoethyl)-10-(3-amino-3-oxopropyl)-13,16-dibenzyl-6,9,12,15,18-pentaoxo-1,2-dithia-5,8,11,14,17-pentazacycloicosane-4-carbonyl]pyrrolidine-2-carboxamide	C46H65N13O11S2	M+H	45.5	41.5	1.79629	88.113	100 - 57.3 - 27.4 - 9.37 - 2.66 - 0.633 - 0.13		1040.45	1	27.005
PVC1	15567	diphenylphosphinic acid	C12H11O2P	M+H, M+Na	45.4	35.1	-3.09514	95.4106	100 - 13.2 - 1.21	218.049	219.056	1	13.2605
PVC1	34521	5-(hydroxymethyl)-3-(3-methylphenyl)-1,3-oxazolidin-2-one	C11H13NO3	M+H-H2O, M+H	45.4	33.4	0.015661	93.7029	100 - 12.5 - 1.34 - 0.102	207.089	208.097	1	12.8851
PVC1	94578	[3-(propan-2-yloxycarbonylamino)phenyl] N-ethyl-N-phenylcarbamate	C19H22N2O4	M+H, M+Na	45.2	34.6	-0.60736	92.2078	100 - 21.7 - 3.06 - 0.324	342.158	365.147	1	16.0635
PVC1	5354167	2-methoxyethyl (Z,12R)-12-acetyloxyoctadec-9-enoate	C23H42O5	M+H-H2O, M+Na	44.9	35.7	-2.12521	91.2201	100 - 25.5 - 4.16 - 0.507	398.302	381.299	1	30.1436
PVC1	44152131	(8R,9S,13S,14S,17S)-17-cyclopentyloxy-13-methyl-6,7,8,9,11,12,14,15,16,17-decahydrocyclopenta[a]phenanthren-3-ol	C23H32O2	M+Na	44.9	33.7	3.74498	95.4228	100 - 25.3 - 3.48 - 0.341		363.231	1	22.2631
PVC1	3014742	1-[[3-methyl-4-[(2-methylphenyl)diazenyl]phenyl]diazenyl]naphthalen-2-ol	C24H20N4O	M+H	44.7	33.6	-0.99124	91.2588	100 - 27.7 - 3.9 - 0.372		381.171	1	33.1474
PVC1	3024241	1-[[5-(hydroxymethyl)furan-2-yl]methoxy]propan-2-ol	C9H14O4	M+H, 2M+H	44.6	25	-0.71426	99.1281	100 - 10 - 1.27	186.089	373.185	1	25.5462
PVC1	103631	[2-hydroxy-3-[4-(2-hydroxy-3-prop-2-enoyloxypropoxy)butoxy]propyl] prop-2-enoate	C16H26O8	M+H-H2O	44.3	31	1.46096	92.5301	100 - 17.9 - 3.15 - 0.373		329.16	1	17.778
PVC1	196979	1,8-dihydroxy-3-methyl-6-[(2S,3R,4R,5R,6S)-3,4,5-trihydroxy-6-methyloxan-2-yl]oxyanthracene-9,10-dione	C21H20O9	M+H-H2O	44	28.8	-0.56223	92.1197	100 - 23.3 - 4.44 - 0.613		399.107	1	24.2432
PVC1	86171	2-benzyl-2-(dimethylamino)-1-(4-morpholin-4-ylphenyl)butan-1-one	C23H30N2O2	M+H-H2O, M+H	43.9	27.4	-1.68602	94.1087	100 - 26 - 3.66 - 0.366	366.23	367.237	1	15.9905
PVC1	114312	2-(2-hydroxyethylamino)ethyl octadecanoate	C22H45NO3	M+H-H2O, M+Na	43.8	28	-0.36121	91.3697	100 - 24.8 - 3.56 - 0.375	371.34	354.337	1	30.406
PVC1	6434889	(1'R,2R,3S,4'S,6S,8'R,10'E,12'S,13'S,14'E,16'E,20'R,21'R,24'S)-2-[(2S)-butan-2-yl]-21',24'-dihydroxy-12'-[(2R,4S,5S,6S)-5-[(2S,4S,5S,6S)-5-hydroxy-4-methoxy-6-methyloxan-2-yl]oxy-4-methoxy-6-methyloxan-2-yl]oxy-3,11',13',22'-tetramethylspiro[2,3-dihydropyran-6,6'-3,7,19-trioxatetracyclo[15.6.1.14,8.020,24]pentacosa-10,14,16,22-tetraene]-2'-one	C48H72O14	M+H-H2O, M+2Na-H	43.8	31	-2.70675	90.9871	100 - 53.3 - 16.8 - 3.9 - 0.735 - 0.118	872.49	917.461	1	24.6551
PVC1	2249	2-[4-[2-hydroxy-3-(propan-2-ylamino)propoxy]phenyl]acetamide	C14H22N2O3	M+H	43.7	28.8	-1.80949	92.1258	100 - 16.2 - 1.85 - 0.158		267.17	1	15.3471
PVC1	20309217	5-docosoxy-5-oxopentanoic acid	C27H52O4	M+Na	43.7	85.8	0.378886	33.0198	100 - 30 - 5.15 - 0.648		463.376	1	31.5409
PVC1	116457	(2,3-dipentylphenyl) dihydrogen phosphate	C16H27O4P	M+H	43.5	28.7	2.39306	91.8148	100 - 17.8 - 2.31 - 0.223		315.173	1	23.7245
PVC1	3019826	2-[2-[4-(2-hydroxyethoxy)but-2-ynoxy]ethoxy]ethanol	C10H18O5	M+H-H2O, M+Na	43.5	27.9	-3.23642	93.6383	100 - 11.2 - 1.6 - 0.132	218.115	241.104	1	12.3992
PVC1	101627	2,3-dihydroxypropyl 12-hydroxyoctadec-9-enoate	C21H40O5	M+H-2H2O	43.4	27	0.17543	90.3674	100 - 23.4 - 3.63 - 0.424		337.274	1	28.9455
PVC1	11971122	2-methyl-1,4-dioxecane-5,10-dione	C9H14O4	2M+H	43.4	20.4	-1.81445	98.6971	100 - 10 - 1.27		373.185	1	29.8658
PVC1	18711581	(2S)-2-[bis(carboxymethyl)amino]pentanedioic acid	C9H13NO8	2M+H	43.3	26.2	2.84844	93.9116	100 - 10.6 - 2.15 - 0.187		527.137	1	20.4778
PVC1	21116634	methyl 13-[(1S)-cyclopent-2-en-1-yl]tridecanoate	C19H34O2	M+H, M+Na	43.3	26.9	-1.46796	91.2254	100 - 21 - 2.51 - 0.218	294.255	317.245	1	29.2585
PVC1	21116707	(1R,9R)-1,13-dimethyl-10-azatricyclo[7.3.1.02,7]trideca-2(7),3,5-trien-4-ol	C14H19NO	M+H-H2O	43.3	19.3	-0.81141	98.2965	100 - 15.8 - 1.37		200.143	1	27.0583
PVC1	21118519	3-tricyclo[5.2.1.02,6]deca-4,8-dienyl propanoate	C13H16O2	M+H	43.2	27.1	-2.71916	92.1504	100 - 14.3 - 1.36		205.122	1	29.8557
PVC1	21120094	8-hydroxytridecanenitrile	C13H25NO	M+H	43.2	25.9	-2.96873	93.4345	100 - 14.8 - 1.22		212.2	1	27.607
PVC1	5311304	(4R,4aS,7S,7aR,12bS)-3-(cyclobutylmethyl)-1,2,4,5,6,7,7a,13-octahydro-4,12-methanobenzofuro[3,2-e]isoquinoline-4a,7,9-triol	C21H27NO4	M+H-2H2O	43	28.7	-2.17967	89.1196	100 - 23.5 - 3.47 - 0.382		322.179	1	14.5396
PVC1	3024241	1-[[5-(hydroxymethyl)furan-2-yl]methoxy]propan-2-ol	C9H14O4	M+H-H2O, M+H	42.9	21.8	1.23371	94.0855	100 - 10 - 1.27	186.089	187.097	1	12.0074
PVC1	77782	tricyclohexyl 2-hydroxypropane-1,2,3-tricarboxylate	C24H38O7	M+H	42.6	21	-1.23459	93.6966	100 - 26.7 - 4.85 - 0.662		439.269	1	25.0863
PVC1	3022478	bis(2-methylbutyl) decanedioate	C20H38O4	M+H-2H2O	42.6	20.3	-0.44789	93.0819	100 - 22.2 - 3.17 - 0.34		307.263	1	29.4356
PVC1	5354172	2-hydroxypropyl (Z,12R)-12-hydroxyoctadec-9-enoate	C21H40O4	M+H-H2O, M+H, M+Na	42.6	27.8	-1.29252	86.7319	100 - 23.3 - 3.42 - 0.375	356.292	379.281	1	27.8905
PVC1	72822400	6-[2-(11,17-dihydroxy-10,13-dimethyl-3-oxo-7,8,9,11,12,14,15,16-octahydro-6H-cyclopenta[a]phenanthren-17-yl)-2-oxoethoxy]carbonylcyclohex-3-ene-1-carboxylic acid	C29H36O8	M+2Na-H	42.6	26.8	-0.88182	87.3923	100 - 32.1 - 6.62 - 1.02 - 0.129		557.212	1	18.6627
PVC1	170904	(3-phenoxyphenyl)methyl acetate	C15H14O3	M+H-H2O	42.4	24.2	-3.6794	92.1283	100 - 16.5 - 1.89 - 0.162		225.09	1	21.6921
PVC1	3084463	[(2S)-2,3-dihydroxypropyl] hexadecanoate	C19H38O4	M+Na	42.4	21.5	0.326528	90.6893	100 - 21.1 - 2.95 - 0.308		353.266	1	28.2167
PVC1	88594	6-[2,2-bis(hydroxymethyl)butoxy]-6-oxohexanoic acid	C12H22O6	M+H-H2O	42.3	19.1	0.557758	93.0769	100 - 13.5 - 2.07 - 0.197		245.138	1	17.7235
PVC1	126375	tert-butyl N-[(2S)-1-[[(2S)-1-[[(2S)-6-amino-1-[(4-methyl-2-oxochromen-7-yl)amino]-1-oxohexan-2-yl]amino]-4-methyl-1-oxopentan-2-yl]amino]-3-methyl-1-oxobutan-2-yl]carbamate	C32H49N5O7	M+H-2H2O	42.3	14.1	-0.31343	97.9597	100 - 37.3 - 8.19 - 1.33 - 0.174		580.349	1	24.4757
PVC1	11971122	2-methyl-1,4-dioxecane-5,10-dione	C9H14O4	2M+H	42.3	13.7	0.410443	98.2411	100 - 10 - 1.27		373.186	1	20.8176
PVC1	6613	3-[[(2R)-2,4-dihydroxy-3,3-dimethylbutanoyl]amino]propanoic acid	C9H17NO5	2M+H	42.2	13.6	1.08515	98.4497	100 - 10.5 - 1.52 - 0.121		439.229	1	25.7283
PVC1	85890	5-[2-(1-ethylbenzo[e][1,3]benzothiazol-2-ylidene)ethylidene]-3-heptyl-1-phenyl-2-sulfanylideneimidazolidin-4-one	C31H33N3OS2	M+H	41.7	60.8	3.53396	51.7202	100 - 36.6 - 15.8 - 4.07 - 0.905 - 0.162		528.216	1	17.5733
PVC1	22827731	[(8R,9S,10S,13S,14S,17S)-10-(hydroxymethyl)-13-methyl-3-oxo-1,2,6,7,8,9,11,12,14,15,16,17-dodecahydrocyclopenta[a]phenanthren-17-yl] benzoate	C26H32O4	M+H-H2O, M+Na, M+H, M+H-2H2O	41.7	16.9	2.69678	94.7883	100 - 28.6 - 4.77 - 0.584	408.231	431.22	1	22.5206
PVC1	71694	3-(2,5-dimethylpyrrolidin-1-yl)propyl 2-hydroxybenzoate	C16H23NO3	M+H-2H2O	41.4	20	-3.52439	90.9268	100 - 18 - 2.15 - 0.193		242.153	1	32.7826
PVC1	78798	2-[2-[2-[2-[2-[2-[2-(2-hydroxyethoxy)ethoxy]ethoxy]ethoxy]ethoxy]ethoxy]ethoxy]ethanol	C16H34O9	M+H, M+Na	41.4	12.5	0.332859	94.746	100 - 18 - 3.38 - 0.415	370.22	393.21	1	9.1301
PVC1	18769587	[2-(12-fluoro-11-hydroxy-6,6,9,13-tetramethyl-16-oxo-5,7-dioxapentacyclo[10.8.0.02,9.04,8.013,18]icosa-14,17-dien-8-yl)-2-oxoethyl] acetate	C26H33FO7	M+H-2H2O	41.4	26.3	3.70236	84.8739	100 - 28.8 - 5.42 - 0.767		441.209	1	19.3071
PVC1	88594	6-[2,2-bis(hydroxymethyl)butoxy]-6-oxohexanoic acid	C12H22O6	M+H-H2O, M+Na, M+H-2H2O	41.2	10.8	0.342458	95.4902	100 - 13.5 - 2.07 - 0.197	262.142	245.138	1	12.0113
PVC1	16205999	2-hydroxyhexyl dihydrogen phosphate	C6H15O5P	M+H-H2O, M+H	41.2	12	0.735683	94.9795	100 - 6.85 - 1.23	198.066	199.073	1	6.42822
PVC1	3022351	N-(1,4-dihydroxynaphthalen-2-yl)benzamide	C17H13NO3	M+H-2H2O	41.1	11.6	-2.35743	96.4443	100 - 19 - 2.32 - 0.213		244.075	1	30.5991
PVC1	25076635	4-(4,7-dimethyl-2,3,3a,4,5,6,7,7a-octahydro-1H-inden-5-yl)-2-methylcyclohexan-1-one	C18H30O	M+H-H2O, M+H	41.1	17.9	-2.44903	90.3627	100 - 19.9 - 2.07 - 0.151	262.229	263.236	1	30.8435
PVC1	88829	2-[2-[2-(2-hydroxyethoxy)ethoxy]ethoxy]ethyl 2-methylprop-2-enoate	C12H22O6	M+H-H2O, M+Na, M+H-2H2O	40.9	9.54	0.076579	95.2277	100 - 13.5 - 2.07 - 0.197	262.142	245.138	1	11.6639
PVC1	119628	[2-hydroxy-3-(12-hydroxyoctadec-9-enoyloxy)propyl] 12-hydroxyoctadec-9-enoate	C39H72O7	M+H-2H2O	40.9	32.5	4.34342	77.0185	100 - 43.3 - 10.6 - 1.88 - 0.266		617.517	1	34.8132
PVC1	88594	6-[2,2-bis(hydroxymethyl)butoxy]-6-oxohexanoic acid	C12H22O6	M+H-H2O	40.8	14.1	-1.49678	91.6774	100 - 13.5 - 2.07 - 0.197		245.138	1	28.4274
PVC1	53461865	[2-[17-hydroxy-10,13,16-trimethyl-11-(4-methylphenyl)sulfonyloxy-3-oxo-2,4,5,6,7,8,9,11,12,14,15,16-dodecahydro-1H-cyclopenta[a]phenanthren-17-yl]-2-oxoethyl] acetate	C31H42O8S	M+H-2H2O	40.8	23.1	0.007813	81.0223	100 - 35.1 - 12.1 - 2.79 - 0.516		539.246	1	22.1325
PVC1	171427	1-decylpyrrolidin-2-one	C14H27NO	M+H	40.7	16.5	-3.74189	91.4976	100 - 15.9 - 1.38		226.216	1	29.4551
PVC1	3024241	1-[[5-(hydroxymethyl)furan-2-yl]methoxy]propan-2-ol	C9H14O4	M+H, 2M+H	40.6	5.76	-1.48697	99.0688	100 - 10 - 1.27	186.089	373.185	1	24.8429
PVC1	25076635	4-(4,7-dimethyl-2,3,3a,4,5,6,7,7a-octahydro-1H-inden-5-yl)-2-methylcyclohexan-1-one	C18H30O	M+H-H2O, M+H	40.6	13	-1.90919	92.4148	100 - 19.9 - 2.07 - 0.151	262.229	263.236	1	28.5877
PVC1	3019141	2-[N-ethyl-4-[(2-methoxy-4-nitrophenyl)diazenyl]anilino]ethyl acetate	C19H22N4O5	M+H, M+Na, 2M+H	40.3	9.56	-0.66684	92.7332	100 - 22.5 - 3.43 - 0.394	386.159	387.166	1	16.4035
PVC1	3023662	bis(2-aminoethyl) butyl phosphate	C8H21N2O4P	M+2Na-H	40.3	8.14	-4.64667	98.7513	100 - 9.78 - 1.25		285.094	1	23.712
PVC1	79689	2-[2-[2-[2-[2-[2-[2-[2-[2-(2-hydroxyethoxy)ethoxy]ethoxy]ethoxy]ethoxy]ethoxy]ethoxy]ethoxy]ethoxy]ethanol	C20H42O11	M+H, M+Na	40.2	8.2	-0.75073	93.8148	100 - 22.5 - 4.68 - 0.674	458.272	481.262	1	10.6856
PVC1	171021	2-(butylcarbamoyloxy)ethyl 2-methylprop-2-enoate	C11H19NO4	2M+H	40.2	4.19	-0.44447	97.1455	100 - 12.6 - 1.55 - 0.129		459.27	1	19.8338
PVC1	6441362	2-[(2Z,5Z)-6,10,10-trimethyl-2-bicyclo[7.2.0]undeca-2,5-dienyl]ethyl acetate	C18H28O2	M+H-2H2O, M+H-H2O, M+H	40.2	8.52	-1.42714	94.017	100 - 19.9 - 2.28 - 0.192	276.209	277.216	1	21.8992
PVC1	117286	1-[2-(2-hydroxy-3-prop-2-enoxypropoxy)ethyl]imidazolidin-2-one	C11H20N2O4	M+H-H2O, M+H	40.1	4.73	-2.14711	98.1596	100 - 13 - 1.6 - 0.135	244.142	245.149	1	22.5285
PVC1	1711945	(5E,9E)-6,10,14-trimethylpentadeca-5,9,13-trien-2-one	C18H30O	M+H-H2O, M+H	40.1	9.34	-1.36598	92.8772	100 - 19.9 - 2.07 - 0.151	262.229	263.237	1	27.0006
PVC1	78784	3-[1,3,3-tris(2-carboxyethyl)-2-oxocyclohexyl]propanoic acid	C18H26O9	M+H, M+Na	40	9.38	-0.0545	90.702	100 - 20.1 - 3.77 - 0.486	386.158	409.147	1	16.9558
PVC1	89694	3,3,6,6,9,9-hexamethyl-1,2,4,5-tetraoxonane	C11H22O4	M+H-H2O, M+Na	40	5.87	-0.19388	94.1165	100 - 12.3 - 1.51 - 0.124	218.152	241.141	1	20.1852
PVC2	3024241	1-[[5-(hydroxymethyl)furan-2-yl]methoxy]propan-2-ol	C9H14O4	M+H, 2M+H, M+H-H2O	58.6	96.7	1.49166	98.1451	100 - 10 - 1.27	186.089	373.186	1	17.7235
PVC2	79616	N-(4-methoxyphenyl)formamide	C8H9NO2	M+H	58.4	96.5	0.0357811	95.5737	100 - 9.2 - 0.786		152.071	1	19.3593
PVC2	31201	(5,5-dimethyl-3-oxocyclohexen-1-yl) N,N-dimethylcarbamate	C11H17NO3	2M+H	58.3	97.3	-2.66618	97.5216	100 - 12.6 - 1.34 - 0.103		423.248	1	22.6256
PVC2	5364495	(Z)-hexadec-11-enal	C16H30O	M+H	58.2	98.1	-2.00127	95.3692	100 - 17.7 - 1.68 - 0.113		239.236	1	27.607
PVC2	3023439	2-amino-3-hexyl-4H-imidazol-5-one	C9H17N3O	M+H	57.7	97.1	-4.02508	96.1954	100 - 11.1 - 0.763		184.144	1	16.8819
PVC2	84769	2-tert-butylperoxycarbonylbenzoic acid	C12H14O5	M+H-H2O, 2M+H	57.5	97.3	-2.95566	93.6832	100 - 13.3 - 1.85 - 0.167	238.083	221.08	1	20.5855
PVC2	61010	3-phenylpropyl formate	C10H12O2	M+H-H2O	57.3	93	-1.11564	95.1121	100 - 11 - 0.961		147.08	1	22.6339
PVC2	44150632	1,4-dioxacycloheptadecane-2,3-dione	C15H26O4	M+H-2H2O	57.3	96.1	-2.64505	93.7161	100 - 16.7 - 2.12 - 0.2		235.169	1	21.9275
PVC2	88594	6-[2,2-bis(hydroxymethyl)butoxy]-6-oxohexanoic acid	C12H22O6	M+H-H2O	57.1	94.6	-0.813305	92.0604	100 - 13.5 - 2.07 - 0.197		245.138	1	25.5462
PVC2	2893	(3,3,5-trimethylcyclohexyl) 2-hydroxy-2-phenylacetate	C17H24O3	M+H-H2O, M+H	56.8	94.6	3.26539	93.0656	100 - 18.8 - 2.28 - 0.208	276.173	277.181	1	30.8957
PVC2	6365696	[(2E)-3,7-dimethylocta-2,6-dienyl] octanoate	C18H32O2	M+H-2H2O	56.8	97	-2.15639	89.4649	100 - 19.9 - 2.29 - 0.193		245.226	1	29.4356
PVC2	9543675	(E)-octadec-9-enedioic acid	C18H32O4	M+H-H2O	56.7	91.5	1.06216	93.2193	100 - 20 - 2.71 - 0.277		295.227	1	21.7359
PVC2	73927	3-(4-methylphenyl)propanoic acid	C10H12O2	M+H-H2O, M+2Na-H	56.6	96.6	-4.18396	91.2736	100 - 11 - 0.961	164.083	147.08	1	24.3921
PVC2	12834315	ethyl 1-(4-fluorophenyl)-4-oxo-1,3,8-triazaspiro[4.5]decane-8-carboxylate	C16H20FN3O3	M+H-2H2O	56.1	96.4	3.66981	88.2487	100 - 18.7 - 2.28 - 0.208		286.136	1	10.2257
PVC2	11971032	6-[2-(4-methylphenyl)-1,3-dioxolan-2-yl]pyridine-2-carbaldehyde	C16H15NO3	M+H-2H2O	56	88.6	0.130921	91.6675	100 - 18 - 2.13 - 0.191		234.091	1	16.8406
PVC2	93967	1-(6-methoxynaphthalen-1-yl)ethanone	C13H12O2	M+H-H2O	55	85.9	-4.17095	93.7521	100 - 14.3 - 1.35		183.08	1	25.5419
PVC2	5281571	2,3,4,5-tetrahydroxybenzo[7]annulen-6-one	C11H8O5	M+H-H2O	54.9	87.8	-3.56285	90.6536	100 - 12.2 - 1.7 - 0.147		203.033	1	25.8046
PVC2	68811	5-[3-(tert-butylamino)-2-hydroxypropoxy]-3,4-dihydro-1H-isoquinoline-2-carbaldehyde	C17H26N2O3	M+H, M+Na	54.5	80.2	-0.505137	93.0659	100 - 19.5 - 2.42 - 0.225	306.194	307.201	1	19.3895
PVC2	22793278	(6R,8S,9R,10S,11S,13S,14S,17R)-6,9-difluoro-11,17-dihydroxy-17-(2-hydroxyacetyl)-10,13-dimethyl-6,7,8,11,12,14,15,16-octahydrocyclopenta[a]phenanthren-3-one	C21H26F2O5	M+H	54.5	88.3	1.47008	86.193	100 - 23.2 - 3.6 - 0.419		397.183	1	19.0918
PVC2	10261650	[(2S)-2-phenylpropyl] acetate	C11H14O2	M+H-H2O	54.4	80.1	-1.92201	94.2187	100 - 12.1 - 1.08		161.096	1	24.8853
PVC2	86671	7,8a-dimethyl-3-prop-1-en-2-yl-2,3,4,4a,5,8-hexahydronaphthalen-1-one	C15H22O	M+H	53.9	79.3	-2.60518	93.2123	100 - 16.5 - 1.48		219.174	1	22.427
[truncated: 366 more rows]

## Sheet: Excel Table S2
Excel Table S2. Tentative identity of the 25 chemicals with the highest identification scores and abundance in plastic samples based on LC-QTOF-MS/MS data.
																		Raw abundance
Compound	Neutral mass (Da)	m/z	Charge	Retention time (min)	Peak width (min)	Isotope Distribution	PubChem CID	Name	Formula	Adducts	Score	Fragmentation Score	Mass Error (ppm)	Isotope Similarity	Used in plastic?	Potential Use	Source	PB1	PB2	HDPE 1	HDPE 2	HDPE 3	HDPE 4	LDPE 1	LDPE 2	LDPE 3	LDPE 4	PS 1	PS 2	PS 3	PS 4	PP 1	PP 2	PP 3	PP 4	PP 5	PET 1	PET 2	PET 3	PET 4	PET 5	PVC 1	PVC 2	PVC 3	PVC 4	PUR 1	PUR 2	PUR 3	PUR 4
33.42_422.3769m/z		422.377	1	33.4215	2.04075	100 - 38.1 - 4.99 - 0.654 - 0.000344	11825980	2-nonyl-N-(2-nonylphenyl)aniline	C30H47N	M+H	51.7	65.5	-2.85515	96.3408	Y	Lubricant used in PUR formulations	https://echa.europa.eu/pl/registration-dossier/-/registered-dossier/14820/3/1/3	0	412.532	65.3935	1371.03	0	1973.01	1681.47	0.00610768	8.17025	1291.43	0	0	0	1308.28	115.674	1703.2	0	1239.25	1257.34	1610.12	1442.93	1815.19	4.60345	0	194.821	3165.79	3854.01	1590.69	890.676	9.46215e+06	12325.3	2767.63
29.00_369.3829m/z		369.383	1	28.9965	0.4767	100 - 27 - 2.74 - 0.157	62109	N-[3-(dimethylamino)propyl]octadecanamide	C23H48N2O	M+H	50.6	57.4	-2.73999	98.6875	Probably not	Cosmetics: antistatic, emulsifyer, surfactant	https://zenodo.org/record/3959386#.YKaSES0RpB0	174.312	141.954	57.859	4127.81	26.9879	292589	14796.6	119.206	45.7323	1.60996e+06	644.448	446.555	23.8095	16133.4	258.422	14458.3	204.026	191.105	541.657	25459.9	42863.6	11063.2	119.828	312.715	0	473.886	47.4553	0.209884	422.874	36.7457	113879	2000.87
34.58_418.3083n	418.308	441.298	1	34.5803	1.21008	100 - 23.9 - 4.77 - 0.084	86978	2-octadecoxycarbonylbenzoic acid	C26H42O4	M+H, M+Na	55.1	79.6	0.0457255	96.0161	Potentially	Based on patent information, exact use unknown	https://pubchem.ncbi.nlm.nih.gov/compound/86978#section=Depositor-Supplied-Patent-Identifiers	0	39.4064	0	41.2857	0	115.505	97.7118	0	0	79.9976	0	0	0	98.5376	0	77.9477	0	60.8986	78.2913	99.3671	88.6565	67.9124	0	0	0	0	142527	1.2625e+06	560.503	2998	425.378	159.099
26.45_402.2247n	402.225	425.214	1	26.4452	0.56515	100 - 17.7 - 2.09 - 0.197	6505	Acetyl tributyl citrate	C20H34O8	M+H, M+Na	54.1	78.1	-1.65729	94.5355	Y	Plasticizer	https://pubchem.ncbi.nlm.nih.gov/compound/6505#section=Use-and-Manufacturing	0.402827	32.357	12.8558	25301.2	51.8976	762.861	452.398	293.951	0.236758	3929.2	3.68253	54.5658	276.445	386.081	159.966	1047.23	0	637288	4978.81	5432.19	399.896	1241.91	312.383	91.3867	968.455	485.355	100.67	64.7285	76167.8	278.89	276.81	7542.74
29.89_425.2145m/z		425.215	1	29.8913	0.545067	100 - 18.6 - 2.26 - 0.205	3017686	tris(2-methylpropyl) 2-acetyloxypropane-1,2,3-tricarboxylate	C20H34O8	M+Na	56.8	88.9	-0.172212	95.4239	Potentially	Potential isomer of acetyl tributyl citrate	none	0	9.45161	287.489	10.0744	0	12.8652	9.52993	2.73722	0	3.81072	0	0	0	14.2988	0.805852	130.776	0	1958.07	18.3841	25.339	20.1956	539.896	0	0	41.4587	0	206.117	605284	282.002	122.425	170.318	1013.41
31.59_163.0386m/z		163.039	1	31.5935	0.843533	100 - 7.21 - 0.416	88069	4-Methylphthalic anhydride	C9H6O3	M+H	57.1	91.2	-2.21146	96.9873	Y	Hardener for epoxy resins	https://echa.europa.eu/registration-dossier/-/registered-dossier/13532/3/1/4	7.10392	165.829	106.094	325.807	19.5761	368.499	277.408	3.52852	18.8727	314.178	0	9.16948	0	591.521	60.7416	320.73	0	55.5533	242.619	357.999	275.579	436.303	3.89106	36.7211	2.35635	55.1861	590164	936.533	16373.8	49.0621	259.859	3290.08
25.90_358.1410n	358.141	381.13	1	25.9034	0.507967	100 - 18.1 - 1.8 - 0.109	67123	2-[2-(2-benzoyloxyethoxy)ethoxy]ethyl benzoate	C20H22O6	M+H, M+Na	52.6	69.8	-1.68589	95.1422	Y	Plasticizer, filler, adhesive	https://pubchem.ncbi.nlm.nih.gov/compound/67123#section=Use-and-Manufacturing	0	0	0.0201304	0	67.5557	0.0216739	0	331.486	0	0	8.51926	402.874	0.0456922	19.7007	0.406624	0	2.14969	0	0	0	0	0	0	0	375.694	54.1087	7.61825	582962	10.5263	0	20.9492	0.152378
27.71_356.3520m/z		356.352	1	27.7122	0.397617	100 - 21 - 1.6 - 0.08	90593	N-ethyl-N-(2-hydroxyethyl)octadecanamide	C22H45NO2	M+H	57.4	92.2	-0.777252	95.5399	Potentially	Plastic processing as part of a mixture	https://echa.europa.eu/registration-dossier/-/registered-dossier/14395/3/1/4	0	0	0	0	0	0	145.606	3260.49	210.456	401.313	0	0	0	0	2.56622	0	3.57654	23941.1	532511	817.352	57.2885	9.28116	0	0	0	0	287.863	0	0	0	0	0
29.52_398.2425n	398.242	399.25	1	29.5208	0.14145	100 - 15.9	6540	tris(2-butoxyethyl) phosphate	C18H39O7P	M+H, M+Na	53.5	76.3	-2.14553	93.5191	Y	Flame retardant	https://pubchem.ncbi.nlm.nih.gov/compound/6540#section=Use-and-Manufacturing	6.03644	10.1974	12.1534	23.5192	1.9286	6.91777	10.0507	172.234	0.549699	9.95858	2.06151	5.67922	4.96957	12.1018	13.4223	99.6051	0	0.879838	18.7007	11.0834	21.912	6.68891	5.68739	3.28233	3.44886	3.34081	30.6508	268568	9.98268	10.9065	0	11.2402
26.14_368.1175n	368.117	369.125	1	26.1354	0.272567	100 - 19 - 1.86 - 0.0737	34148	diphenyl (2-propan-2-ylphenyl) phosphate	C21H21O4P	M+H, M+Na	52	65.4	-0.701464	95.3114	Y	Flame retardant plasticizer	https://pubchem.ncbi.nlm.nih.gov/compound/34148#section=Use-and-Manufacturing	238.74	5.85472	51.8868	6.70378	32.6768	9.99013	6.35985	5.2735	58.2989	0.757575	0.0319721	150.009	6.14284	7.95393	101.369	0.742568	0	0	0	6.18394	10.3938	9.37085	0.0237157	42.6471	21.4271	26.3497	265513	0.417238	47.3368	0	30.2576	214.644
32.06_163.0386m/z		163.039	1	32.0603	1.24078	100 - 5.84 - 0.224	88069	4-Methylphthalic anhydride	C9H6O3	M+H	56.2	88.3	-2.58451	95.5788	Y	Hardener for epoxy resins	https://echa.europa.eu/registration-dossier/-/registered-dossier/13532/3/1/4	0	124.688	19.931	316.477	0	312.017	310.053	9.07302	23.7164	268.065	0	6.50461	0	287.344	47.9356	358.774	0	126.153	261.239	288.519	276.309	699.506	40.6573	0	0	15.063	28700.7	34962.3	254330	133.203	478.922	1002.76
11.90_546.3249n	546.325	569.314	1	11.9042	0.2424	100 - 21.2 - 2.66 - 0.205	81248	2-[2-[2-[2-[2-[2-[2-[2-[2-[2-[2-(2-hydroxyethoxy)ethoxy]ethoxy]ethoxy]ethoxy]ethoxy]ethoxy]ethoxy]ethoxy]ethoxy]ethoxy]ethanol	C24H50O13	M+H, M+Na, M+2Na	58.2	98.9	-0.376755	92.3185	Y	Plasticizer	https://echa.europa.eu/registration-dossier/-/registered-dossier/11848/3/1/4	0	3.63687	0	0	0	0	0	0	0	0	0	0	0	0	0	102.409	0	42.0972	4.45929	15.6154	5.05972	10.0283	0	0	251290	0	4.7478	0	35.9611	0	0	164.075
30.46_737.2430m/z		737.243	1	30.4601	0.465283	100 - 38.6 - 6.01 - 0.79 - 0.0201	11232	tris(3-methylphenyl) phosphate	C21H21O4P	2M+H	52.9	77.7	0.295894	87.2425	Y	Plasticizer, flame retardant	https://pubchem.ncbi.nlm.nih.gov/compound/11232#section=Use-and-Manufacturing	0	0	0	0	0	0	0	0	19.6211	0	0	0	0	0	0	0	0	0	0	0	0	0	0	0	0	0	0	207326	8.60279	163.75	382.11	0
15.80_450.1603m/z		450.16	1	15.7952	0.31815	100 - 15.6 - 1.68 - 0.129	25803	[1-butoxy-3-(5-ethyl-2,4,6-trioxo-5-phenyl-1,3-diazinan-1-yl)propan-2-yl] carbamate	C20H27N3O6	M+2Na-H	50.3	62	-2.21398	92.0718	N	Febarbamate, veterinary drug	https://pubchem.ncbi.nlm.nih.gov/compound/25803#section=Use-and-Manufacturing	0	0	0	0	0	0	0	0	0	0	0	0	0	0	0	5.85132	0	0	0	0	0	0	0	0	0	0	0	0	0	0	0.213613	0
25.97_346.2358n	346.236	369.225	1	25.9729	0.4314	100 - 12.5 - 7.61 - 0.0067	8837	bis(2-butoxyethyl) hexanedioate	C18H34O6	M+H-H2O, M+Na	54.1	81.2	0.770662	90.2974	Y	Manufacture of plastics products	https://echa.europa.eu/registration-dossier/-/registered-dossier/10353/3/1/4	75.0075	6.03421	37.516	109.424	76.8254	1627.06	123.822	439.975	85.9786	1171.68	467.606	717.856	34.5098	326.722	953.775	986.215	8215.68	14.0535	186.123	177.238	322.632	54.8107	350.315	68.9316	602.388	14.148	187053	8.39979	883.589	10.8858	2124.08	122.001
26.50_261.2210m/z		261.221	1	26.4991	0.643033	100 - 15.5	5312688	(E)-octadec-11-en-9-ynoic acid	C18H30O2	M+H-H2O	52.4	69	-1.15826	94.3892	N	Natural product	https://pubchem.ncbi.nlm.nih.gov/compound/5312688#section=Use-and-Manufacturing	0	0	0	0	0	0	0	185932	672.805	0	0	0	0	0	0	0	0	0	0	0	0	0	0	0	6.5415	27.5057	0	0	24.2031	0.439486	0.388191	0.164617
23.20_358.3667m/z		358.367	1	23.2012	0.264067	100 - 20.5 - 1.54 - 0.0631	102775	1-[hexadecyl(2-hydroxypropyl)amino]propan-2-ol	C22H47NO2	M+H	55.2	85.1	-3.38183	95.0231	Unknown			0	0	0	0	0	0	0	0	0	0	0	0	2.72344	0	0	0	172683	0	0	0	0	0	0	0	0	0	0	0	0	0	0	0
21.30_402.2262n	402.226	425.215	1	21.2963	0.388917	100 - 17.9 - 2 - 0.129	6505	Acetyl tributyl citrate	C20H34O8	M+H, M+Na	54	78	2.09598	94.6116	Y	Plasticizer	https://pubchem.ncbi.nlm.nih.gov/compound/6505#section=Use-and-Manufacturing	0	0	0	0	0	0	0	0	0	159.62	209.458	4.13243	194.164	0	0	307.284	165599	42.701	0	0	0	0	0	2.87207	118.501	3.72026	0	0	8.79205	0	20.3653	0
25.86_328.3203m/z		328.32	1	25.86	0.270417	100 - 17.3 - 1.27	27902	N-(2-hydroxyethyl)octadecanamide	C20H41NO2	M+H	58.1	98.6	-2.04706	94.351	Probably not	Cosmetics	https://zenodo.org/record/3959386#.YKaSES0RpB0	0	0	0	0	4.91822	0	0	0	0	0	30.9879	264.253	0	0	137.681	0	3752.96	7574.51	164861	15.8952	0	0	0	0	0	0	1677.08	0	52.1182	0	132.891	0
25.27_302.3051m/z		302.305	1	25.2739	0.244267	100 - 16 - 0.851	12942137	2-[2-hydroxyethyl(tetradecyl)amino]ethanol	C18H39NO2	M+H	58.4	98.3	-0.898364	95.0154	Y	Plastic processing	https://echa.europa.eu/mt/registration-dossier/-/registered-dossier/14395/3/1/4	0	0	0	0	1290.13	0	4.03925	0	0	0	0	1.28053	0	0	0	0	0	1310.2	147793	14.4044	0	0	0	0	0	0	0	0	0	0	0	0
28.97_675.6763m/z		675.676	1	28.973	0.284333	100 - 44.5 - 8.19 - 0.675	5365371	(Z)-docos-13-enamide	C22H43NO	2M+H	51.2	72.7	0.194366	83.4981	Y	Slip additive	https://echa.europa.eu/registration-dossier/-/registered-dossier/14899/3/1/4	6.75773	0	0	0	0.513602	0	0	0	75482	0	4.0345	4.91794	1.7887	0	144811	0	7.71393	0	0	0	0	0	0.0385914	3.61883	0	0	0	0	215.079	16.4464	34.7167	0
29.77_368.1177n	368.118	369.125	1	29.7688	0.0960833	100 - 17.9 - 3.04 - 0.0844	34148	diphenyl (2-propan-2-ylphenyl) phosphate	C21H21O4P	M+H, M+Na	50.4	56.7	-0.218924	95.4018	Y	Flame retardant plasticizer	https://pubchem.ncbi.nlm.nih.gov/compound/34148#section=Use-and-Manufacturing	0.316432	13.6521	11.2973	40.0554	0	16.1261	41.5367	0	0	16.6805	0	0	0	42.6303	1.2078	35.6232	0	23.3759	32.4731	44.4757	56.9765	27.7823	0.00204174	0.525805	114.731	0	29.4234	130662	463.365	0.0583811	5.28842	25.6195
34.98_163.0384m/z		163.038	1	34.9787	0.70555	100 - 5.96 - 0.0831	54682930	4-hydroxychromen-2-one	C9H6O3	M+H	52.2	69.2	-3.33106	95.5614	Unknown	Intermediate	https://echa.europa.eu/registration-dossier/-/registered-dossier/22299/3/1/4	0	3.67197	0	17.4839	0	6.88738	8.90546	0	0	7.28389	0	0	0	14.4517	0	27.3679	0	7.44066	19.0437	19.2792	30.6514	35.0046	0	0	0	0	1877.32	130107	645.573	26.4292	20.6415	167.235
33.44_326.1890n	326.189	327.196	1	33.4363	0.293683	100 - 19.3 - 1.64 - 0.044	106896	[4-(3,5-dimethylhexoxy)-2-hydroxyphenyl]-phenylmethanone	C21H26O3	M+H, M+Na	51.7	65.9	2.41875	95.534	Unknown			0	0	1.99404	0.34371	0	3.75631	3.12262	0	0	0.0416722	0	0	0	3.84597	0	12.6894	0	0.0825627	2.30669	4.81852	1.21058	13.1376	0	0	84.1062	0	1.34016	121583	3.41418	2.8233	0.622491	0.552855
30.73_332.2562n	332.256	355.245	1	30.7335	0.0318	100 - 16.2 - 1.33	90066	2-[2-(2-hydroxyethoxy)ethoxy]ethyl dodecanoate	C18H36O5	M+H, M+Na	50.5	57.2	-0.12784	95.3026	Unknown			0	17.6135	6.38675	19.1379	8.18148	30.7763	17.3278	29.4984	7.0978	30.6268	0	46.6625	0	14.4348	12.9506	49.6694	0	6.68036	17.5518	18.1837	19.706	24.5556	16.3335	2.55321	89.4197	3.50599	47.7166	121345	0	2.23479	12.7495	48.098
[truncated: 39 more columns]

## Sheet:  Excel Table S3
Excel Table S3. Imaging data (means of the individual replicates) for the endpoint nuclei count (adipogenesis assay)
Vehicle control					Rosiglitazone		1.17	4.68	18.75	75	300 nM				Concentrations in mg plastic well-1
Ex. 1	Ex. 2	Ex. 3	Ex. 4				432.889	474.111	715.667	743.111	810.333	2			HDPE 1	0.188	0.375	0.75	1.5	3 mg		HDPE 2	0.188	0.375	0.75	1.5	3 mg		HDPE 3	0.188	0.375	0.75	1.5	3 mg		HDPE 4	0.188	0.375	0.75	1.5	3 mg
417.222	382.778	400.222	393.111				394	558.222	731.222	778	805.444					454.556	423.667	448.778	431.333	425.333			419	417.444	394.889	362.778	446			390.667	400.889	417.444	413.333	420.667			416.111	428.444	440	394.556	458.556
410.889	400	352.333	372.111				422.667	573.889	709.778	787.111	840.667					438.333	409.111	393.556	386.889	428.667			372.667	366.444	403.875	418.333	388.667			404.444	377.889	421.222	412.556	437.111			420	420.778	445.222	381.444	432.778
411.222	389.333	354.556	375.556				491.333	592	800	884.333	893.222					401.667	406.778	414.222	434.111	387.556			443.111	383.889	377.111	379.111	397.333			381.889	412.556	413	384	449.333			457.556	440.667	448.778	469.667	462
420.778	416.556	368.667	408				434.333	454.111	714	753.111	754	3				437.333	433	433	407.556	448.222			404.556	414.111	407.667	369.889	417.222			419.778	388.333	438.333	418.444	429			430.667	444.444	444.444	462.333	478.889
411.333	393	397.889	410.667				426.333	503.889	694.667	807.375	749.556					396	407.444	410.222	369.889	457			403.333	405.778	382.778	384.222	372.111			428.333	401.556	414.222	402.222	406.889			413.889	419.667	416.667	410.889	372.889
378.667	406.778	417.333	404.222				399.778	439.889	634.889	745.444	817.667					401.111	432	414.625	432.111	413.444			405.667	425.222	410.889	422.444	429.111			417.444	402.556	374.444	412	390.778			371.222	419	397.75	424.111	449.778
383.111	403.333	401.556	420.111				404.444	407.778	679.333	746.667	794.667					428.222	413.778	424	431.333	438.444			431.667	422.778	423.556	430	404.444			431.667	404	390.667	394.222	425			392.778	437.222	437.333	433.222	423.444
407.222	409.556	404.222	399.111				441.444	440.667	659.778	734.667	773.667	4				402.667	419.556	433.889	400.667	467.444			406.556	453.778	422	436.667	442.111			395.889	410.111	410.111	418.889	444.889			418.111	425.333	448.556	471.556	478.778
354.556	406.778	419.111	418.667				407.889	462.667	683.889	739.125	771.222					389.889	391.111	388.444	424	400.222			430.444	411.222	385.778	399.889	415			377.778	373.889	356.889	377.556	420.667			382.556	406.111	438.667	449.222	435.222
405.889	444	216.333	377				445.333	404	620.889	782.556	749.111					385.222	444.444	376.625	434.556	440.222			377.444	411.333	227.556	443.444	396.667			420.111	395.778	429.444	396	431.667			390.222	383.111	381.889	430.333	418.667
392.444	406.333	345.778	396.333				429.111	518.333	720	815.889	866.444					438.667	380.667	407.333	402.333	398.556			416.222	402.778	406.333	407.444	384.778			431.889	385.444	432	413.556	455.111			374.444	414	378.667	400.111	368.667
404.111	398.111	376.333	402.667				399.889	554.444	698.667	707.333	756.778	5				437.889	345.333	343	366.333	403.778			427.111	425.778	425.778	418.556	400.778			412	415.778	415.778	385.333	447.444			362.667	399.111	407.667	431.444	435.444
425	395.333	393.333	397.111				413.222	467.222	706.222	757.375	785.667					458.667	444.667	458.889	446.778	468.444
399.778	413.778	355.889	397.333				427.889	538.333	625.111	712.889	700					434.667	404.778	420.556	443	432.778
390.222	426	373.889	387.222				393.333	457.667	697.667	727.111	759.111					432.556	420.111	412.111	440.778	439.111
343.889	399.333	360.778	273.889				428.111	457.444	657.444	676.111	784	6				426.111	392	392	403.889	421
397.222	401.111	373	401.889				409.222	417.222	669.444	709.625	737.444
418.556	405.333	356.778	388.444				372	466.333	672.111	761.444	793.222				LDPE 1	0.188	0.375	0.75	1.5	3 mg		LDPE 2	0.188	0.375	0.75	1.5	3 mg		LDPE 3	0.188	0.375	0.75	1.5	3 mg		LDPE 4	0.188	0.375	0.75	1.5	3 mg
433.889	411.889	391.556	385.444				398.222	476.778	652.556	675.889	724.778					422.778	418.778	432.556	433.111	452.667			413.778	414.222	413.667	416.556	418.667			430.889	435.667	406.556	437.778	433.333			435.444	440.778	495.889	472.667	596
406.222	450	380.778	400.667				443.556	516.778	749.778	755.222	775.222	7				443.444	426.444	413.375	436.889	523.333			420.556	406	390.111	399.333	425.444			417.778	437.222	441.556	446.222	493.889			449.778	441.333	454.25	516.778	595.667
400.889	360.778	411.444	397				411.444	532.556	754.444	749.125	787					446.333	396	400.222	412.889	452.222			388.333	388.667	390.333	429.444	431.778			439.444	443.111	417.111	471.778	435.111			436.444	433	507.778	528.667	591.222
428.444	405	401.556	382.222				420.333	494.111	690.556	761	865.111					425.667	415.333	415	514.889	476.111			388.667	393.444	381	448	459.889			418.889	438.444	438.444	419.444	456.111			447.222	455.222	491.111	499.889	633.333
384.667	402.556	279.111	387.667				406.444	441.444	604.889	749.111	781.556					389.667	388.333	381.222	381.667	431.556			427.889	453.667	426.111	400.889	448.222			423	396.333	383.111	388.222	407.667			452.667	466.111	469.111	496.667	573.333
351.333	399.667	346	388				433.111	474	695.778	728.667	715.556	8				380.889	408	391.889	420.333	453.111			411.111	396.222	422.778	402.111	420.667			398.778	424.444	420.125	424	417.333			476.222	436.444	498.667	499.333	590.556
439.333	403.222	401	430.444				432.333	463.556	725.222	785.25	774.333					441.333	396.556	383.111	400.333	420			409.889	427.222	397.222	398.778	422.778			429.111	426.667	408.889	413.889	500			444.111	477.333	473.111	558.222	672.778
404	406.111	387	417.333				399.333	501.778	665.222	717.667	782.889					432.222	386.333	447.111	510	453.333			437.222	408.222	408.222	387.556	435			400.111	437.444	436.889	455.667	491.667			462.111	461.333	468.111	512.444	642.333
367.778	384.333	386	410.222				417.222	433.333	639.889	720.778	748.778					448	431.333	412.667	434.222	469.111			359.333	377.778	387.222	366.111	399.556			366.556	393.333	416.556	381.889	427.222			400.556	402.667	479.667	455.667	487.444
404.111	380.333	364.222	424.444				405.444	451.667	703.667	678.111	768.778	9				405.222	400.111	408.222	432.556	431.111			428.556	388.556	350.111	389.778	396.889			379.111	411.556	399.111	431.778	412.889			411.778	463.667	443.625	491.111	491.889
417.333	421.778	324.444	398.889				399.444	513.778	676.444	828.875	868					398.444	416	418.778	347.889	428.667			386.333	355.111	430.778	388.333	390.778			410.667	403.444	395.556	393.889	422.889			385.778	399.889	439.444	463.667	512.556
421.556	389.111	388.667	407.778				269.333	335.556	635.556	793.889	845.778					419.222	411.778	424.556	538.333	456.667			421.889	392.333	404.111	393.333	350			413.556	392.556	392.556	384.222	406.111			415.778	477.444	466.556	482.222	528.556
377.556	431.889	387.333	392.778				459.333	409.333	652.444	759.444	800					446.111	445.556	424.111	482.444	445.667
416.889	396.111	392	388.111				416.222	619.222	708.556	808.333	809.333	10				388.889	432.667	451.5	447.444	472
372.333	409.889	333.556	425.556				393.778	469.444	689.778	794.25	811					447.556	428.222	446	461.111	464.333
377.556	417.222	370.556	395.333				393.889	469.222	617.667	784.778	782.111					446.556	448.333	431.778	437.222	481.333
334.333	391.222	393.556	404.111				389.333	432.778	649.333	791.667	769.111
408.222	407	386.444	417.444				417.111	469	689.889	731	739.667	11			PS1	0.188	0.375	0.75	1.5	3 mg		PS2	0.188	0.375	0.75	1.5	3 mg		PS3	0.188	0.375	0.75	1.5	3 mg		PS4	0.188	0.375	0.75	1.5	3 mg
401.333	415.778	348.778	418.333				401.889	472.889	707	769.75	833.222					454.111	417	397.111	456.222	588.667			446.111	463.333	495.556	527.778	656.778			435	437.889	401.667	396.556	384.889			364.333	425.889	412.556	397.111	408.667
354	425.111	377.333	436.889				394.444	541	720.889	750.778	800.444					460.778	436.222	400.111	476.556	592			421.333	415.444	466.111	519.556	606.556			380.333	388.111	421.125	417.556	419.889			401.222	374.889	410.444	370.111	388.444
358.556	423.556	394.444	430				410.111	498.111	683.667	683.333	778.889					439	426.111	452.778	490.889	582.222			450.556	442.222	449.667	551.556	617			422.444	413.778	413.778	405.111	406			416.333	421.778	406.556	412.111	406
400.444	420.222	351.222	378.556				411.222	420.111	693.667	709.556	706.556	12				402	449.889	424.111	442.222	619.111			440.889	462.889	462.889	526	651.556			439.111	441	422.111	398.667	414.444			453.889	423	363.667	396.111	382.556
403.222	363.222	383.111	420.889				428.889	570.556	664.778	745.625	798.778					376.667	407.889	432.778	439.111	501			422.444	434.333	463.333	385.333	565.556			374.111	400.556	388	389.111	388.556			325.111	371.889	400.667	397.444	375
385	398	357.889	436				402.333	521.889	644.778	726.778	834.778					421.222	345.889	417.778	421.667	441.222			449	415.556	478.111	508.778	610.667			394.889	392.222	414.778	373.556	374.111			407.667	397.111	410.444	356.444	359.667
410.667	394.111	401.333	415.556				405.222	404.333	599.667	709.778	709.111					430	394.222	414.778	408.778	503.778			404.333	451.333	460.444	530	668.778			360.222	410.444	364	386	383.222			423.333	377.111	386.889	396.667	349.222
376.667	374.778	387.111	410.333				428.556	487.667	756.778	736.667	764.222	13				391.778	367.889	367.889	438.333	498.889			415.444	453	458.333	485.889	653.111			383.222	378	416.333	403.556	289.333			345.444	441.667	441.667	416.556	404
370.556	336.111	339.778	420.444				415.556	507.778	720.444	697.375	769.333					443.556	445.111	451.667	444.444	468.778			421.778	466.889	465.111	520	529.667			406.111	408.333	399.667	407	402.556			348.889	375.778	331.333	290.222	317.667
356.444	393.889	357.111	394.333				402.778	512.333	681	791.111	832.444					428.556	435.778	436.667	445.667	469.333			444.333	473.111	459.222	517.111	546.889			417.111	416.222	388.5	388.889	395.889			311.222	256.889	350.778	266.444	326.556
393.889	360.667	368	422.444				411.333	583.222	684.556	796.444	782.556					428.556	411.111	415.444	415.778	488.333			403.333	450.667	448.111	539.889	596.778			398.778	396.444	381.444	419.333	397.889			377.556	346.444	356.222	364.889	336.889
397.333	395.222	397.222	385.444		second Exp.		426.222	447.111	630.444	692.889	709.333	14				369.333	392.444	392.444	435.667	475.556			434.667	442.111	442.111	524.556	711.667			439.667	416.667	463.667	444.556	414.889			393.111	406.333	406.333	335	394.556
379.778	421.111	322.333					407.222	574.333	707.222	749	769.667					405	363.667	448	440.556	470.667
410.222	397.444	362.333					431.889	548.111	716.778	782	748.333					425	430.556	408.111	467.556	501.889
405.778	370.556	353.111					415.889	641.444	763.111	807.889	881.444					457.556	431.667	445.333	438.889	493.778
382.444	383.444	377					408.556	415.889	597.111	688	771.667	15				425.778	437.556	440.667	439.667	477
399.667	388.667	397.667					396.111	488.222	721.333	827.125	907.222
429	365.889	324.889					364.444	444.111	716.667	820.889	886				PP1	0.188	0.375	0.75	1.5	3 mg		PP2	0.188	0.375	0.75	1.5	3 mg		PP3	0.188	0.375	0.75	1.5	3 mg		PP4	0.188	0.375	0.75	1.5	3 mg		PP5	0.188	0.375	0.75	1.5	3 mg
409.889	412.556	360.444					425.667	547	715.667	789.222	876.778					423.222	416.444	438.556	413.222	392.889			454.111	429.889	398.889	438.889	446.667			445.444	454.778	519.444	564.222	722.111			509.778	550.222	617.889	885.667	765.222			440.444	410.667	398.111	447.889	442.222
341.556	390.889	371					402.667	452.444	667.889	769.556	781.778	16				414.889	426.444	378.556	419.222	379			479.111	480.111	414.125	457.667	478.444			443.778	481.444	512.889	551	737.556			498.111	563.111	685.889	888.778	700.333			432.333	425.889	454	450.333	434.222
365.889	394.444	379.333					456.333	462.889	720.778	777.375	773.222					423.222	444.889	398.444	388	383.778			447	419.778	427.222	419.889	438.889			476.556	493.556	486.667	543.556	684.667			504.667	540.222	701.444	914.778	908.111			445.889	431.111	464.667	446.556	440.333
400.222	335.111	354.222					398.444	463.333	781.333	880.444	878.889					412	423.333	423.333	445.667	388.778			421.889	430.556	421.111	460.222	450.111			425.444	484.889	498.444	554.333	668.111			461.222	567	567	902.889	876.111			452.556	419	468.778	456.111	469.333
398.667	372.667	359.778					417.111	470.556	694.556	845.667	832					373.333	389.333	378.222	345	355.444			391	413.333	414.889	424.444	444.444			483.556	470.444	523.556	587	691.667			459.444	522.778	639.889	826.667	656.333			410.667	407.667	437.222	395	413.556
363.333	295	349.333					420	423.222	603.556	683.889	694	18				408.333	407.556	356.125	345.778	348.444			434.667	337.222	376.667	346.778	472.778			459.556	476.444	515.889	569.778	724.444			450.556	495.444	539.375	849.333	665.556			378.444	390.111	383.556	373.889	418.444
434.333	342.222	406.333					397.333	401.444	636.111	678.75	765.667					396.222	416.111	407.111	404.889	402.444			392.556	348.111	382.444	324.778	433.222			432.778	422.444	496.222	635.111	789.556			460.111	483.667	603.444	840.111	7.66667			420.778	379.667	434.444	453.444	415.556
418	373.889	417.222					414.889	530.556	700.222	843.778	845					421.667	382.556	401.556	370.556	382.667			388.778	391	387.556	406.889	454			456.444	495.222	495.222	644.667	817.444			436.111	476.667	627	837	5.11111			336.333	372.111	380.222	446.778	398.556
445.333	389.333	399.444					366.111	564.222	578.889	748.333	802					358	444.222	380.333	407.333	398.556			363.889	412.444	453.222	433.667	446.222			484.444	473.667	476	527	630.111			493.444	521	620	848.333	523.333			395	417.222	416.778	433.222	362.889
402.222	389.333	335.778					487.667	481.222	671.111	744.667	750.778	19				385.222	347.111	380.75	396.222	349.889			400.778	420	409.5	440.667	471.889			468.667	481.222	486.667	509.111	651.222			461.333	455.667	566.667	836.444	15.7778			405.222	443.222	403.889	402.778	421.889
424.333	335.444	419.667					450.444	595.333	741.667	845.125	846.778					397	387.222	385.556	415.778	378			395.444	384.111	376	457.889	443.667			446.889	461.444	507	512.222	604			500.111	516	559.222	838.778	10.2222			377.778	408	341	411.667	432.556
348.889	395.778	358.889					420	504.889	652	784.556	887.778					397.778	313	404.667	357.778	340.222			394.111	417.667	428.111	409.444	446.222			393.778	464.889	497.556	422.444	689.667			483	483.889	483.889	878.778	23.1111			423.556	408.778	391.778	406.778	443.444
415.111	383.556	300.556					389	478.333	679.222	712.556	825.889																			496.333	477.444	515.778	578.333	672.778
362.889	409.556	415.889					413.444	410.556	615.556	631.333	691.111	20																		332.222	513	536.444	619.778	670.778
399.556	448.222	412.222					407	424.778	637.778	698.5	727.222																			453.111	516.444	545	580.444	646
423.889	399.889	353.778					413.778	555	706.333	813.222	890.333																			480.667	502.222	519.778	561.667	637.667
444.333	394	357.889					416	532.778	667.556	881.556	900.444
462.222	379.111	431.778					389.556	401.111	638	685.556	751.222	21			PET1	0.188	0.375	0.75	1.5	3 mg		PET2	0.188	0.375	0.75	1.5	3 mg		PET3	0.188	0.375	0.75	1.5	3 mg		PET4	0.188	0.375	0.75	1.5	3 mg		PET5	0.188	0.375	0.75	1.5	3 mg
450.667	380.889	381.667					377.889	368.444	553.778	635.375	694.556					380.222	373.889	416.889	384.222	421			456.222	433	444.111	427.667	411.778			380.111	415.444	404.778	396.333	401.111			467	417.667	395.889	449.889	443.778			392.778	436.222	443.111	402.222	420.556
426.556	345.889	372					334.222	400.111	605.667	631.778	704					415.333	419.667	445	367.111	408.556			466.556	411.778	419.444	436.778	379.111			407.556	431.556	403.125	454.222	472.222			409.778	429.889	402.111	410.111	407.556			430	411	430.667	348	360.444
440.889	356.333	361.778					377.333	375	637.778	675.556	738.111					450.556	412.889	419	390.778	412.556			417.667	380.111	382	428.222	412.222			434.444	436.778	446.778	462.667	413.667			430.333	417.778	453.333	398.111	391.333			423.667	420.444	406.444	423.111	344.444
416.222	393.222	400.556					312.111	368	563.667	674.111	740.556	22				433.333	466.222	443.333	442.778	409			443.556	455.889	455.889	397.889	400.556			469.444	438.556	439.667	416.111	457.778			430.222	443.111	434.333	366.111	403			410.222	419.556	419.556	422.667	405.111
425.667	169.333	348.667					371.333	398.444	551.333	744.75	739					413.111	416.556	406.111	394.111	357.556			381.556	369.111	345.333	397.556	382.778			395.111	425	408.889	436	454			411.333	392.222	395.667	381.111	396.333			346.444	409.667	397.556	356.111	379.667
429.667	321.556	234.889					356.222	416.222	581.444	674.444	683.333					390.222	423.111	440	403.889	385.333			418	408.444	421.125	427.333	403.111			360.778	412.222	429.111	442.444	414.333			457.667	403	422	411.444	395.556			315.222	393.667	396.222	395.444	376.556
367.333	351.556	382.222					329.111	362.222	543.778	652.333	695.222					442.444	401.111	416.444	408	421.778			424.778	366.889	386.333	386.556	408.889			421.778	426.111	424.667	408.667	432.889			414.222	391.889	397.444	368.333	415			406.556	364.222	360.333	353.889	387.778
432.556	356.333	348.778					409.667	443.556	684	740.333	784.222	23				441.556	460.889	460.889	403.778	410.444			411.111	364.778	408.889	401.556	443			414.778	400.667	400.667	416.333	400.778			395.667	396.111	386	403.778	451.889			360.778	329	329	360.222	367.111
406.111	349.333	389.222					378.333	448.444	606	779.625	756.333					373.778	398.333	366.333	435.222	384.333			413.556	380	395.333	333.333	334.333			423.111	385.889	341.556	407.111	347.333			364.444	387.556	412.889	370.556	395.111			426.889	404.889	315.556	399.333	421.444
408.333	354.667	386.889					377.556	393.556	626.667	736	721.444					381.111	400.556	379.667	355.556	362.222			422.556	419.556	383.875	347.444	350.889			407	434.333	412.889	410.222	425.778			408.444	370.778	400.444	383.222	392.667			405	391.778	376.778	422.333	392.889
397.333	375.111	380.778					416	414.333	560	789.111	760.667					360.556	378.222	381.667	352.222	333.444			401.333	379	367.222	355.667	383.333			401.556	407.778	399.333	371.889	383.333			378	401.444	384.111	401	434.778			384.556	380.222	395.222	415.667	390.667
407.667	343.778	347.889			third. Exp.		380.444	537	640.111	734.111	760.111	1				369.444	369	369	336.444	356.889			352.333	414.889	390.111	309.778	307.667			434	435.111	408.111	399.667	415.778			374.889	378.556	397.333	410.778	399.222			384.667	355	340.444	402.667	392.444
400.889	352.778	333.778					417.222	405.667	611	722.875	764
410.778	343.556	334.333					398.778	442.556	638.333	745.444	750
417.222	386	401.333					417	479	658.667	700.222	759.111
407.444	385.222	377.111					368.444	412.222	528.667	729.222	746.444	2
387.667	420.556	381.889					393.222	403.778	523	718.875	758.667
372	368.222	364.778					388.667	429.444	546.778	727.889	748				PVC1	0.188	0.375	0.75	1.5	3 mg		PVC2	0.188	0.375	0.75	1.5	3 mg		PVC3	0.188	0.375	0.75	1.5	3 mg		PVC4	0.188	0.375	0.75	1.5	3 mg
355.889	355	386.444					410.333	440.333	639.444	735.444	773.778					405.889	403	413	388.778	399.333			470.778	390.222	494.556	527.667	922.111			440.222	468.667	512.889	597.556	847.444			448.778	543	599.111	838.889	1034.33
378.222	365.222	335.444					382.222	424.111	641	733.556	779.333	3				417	412.778	416.125	410.222	422.222			400.556	413.889	495.111	648.556	953.889			425.222	429.333	481.444	590.889	802.333			413	517	520.625	857.333	1021.89
382.222	346.889	336.222					414.889	416.333	565.778	685.75	734.556					460.556	458.556	442.778	420.556	426.333			444.556	491.889	508.778	582.667	946.111			425	430.111	468.222	560.444	830.667			407.444	422.333	537.333	803.667	978.667
368.444	350.667	377.556					433.889	402.111	541.444	696.667	724.333					450.667	455.111	413.667	438.778	435.222			443	428	474.444	620.333	932.111			407.444	427.222	427.222	566	769			431	435.556	543.778	791.667	974.667
345	354.444	402.333					420.444	444.222	594.889	608.111	705.889					364.111	374.667	398.111	390.333	393			414.333	439.333	456.889	595.222	908.111			361.556	403.222	435.556	430.111	457.889			379.111	387	371.667	619.556	903.889
369.111	394.556	404.556					408.778	432.222	542	690.556	721.889	4				380.556	395.222	397.5	458.444	417.556			429.667	423.778	448	586.333	1021.11			436.889	395.778	414.222	453	597			319.222	366	398.75	621.333	887.333
394.889	370.778	356.778					425.444	432.333	622.556	656.125	710.667					390.444	414.111	387.444	425.889	412.444			442.778	439.222	484.556	583.667	1019.78			390.778	386.111	421.556	452.222	439.444			372.444	366.556	417.111	615.111	912.667
427.111	403.667	376.111					404.889	423.222	549.889	667.667	718.889					381.556	388.111	409.444	441.444	426.111			401.889	428.333	434.111	609.778	966.667			402.667	366.444	366.444	409.667	429.222			387.222	408.889	489.333	685.778	784.556
414.556	369.778	360.444					385.111	389.667	575	641	747.444					435.444	445.222	452.667	480	483.667			418.444	434.222	462.667	726.667	972.556			425.556	422	458.333	500.778	512.222			448.111	434.333	477.333	701.889	907.444
376.667	370.222	166.333					426.556	431.111	640.667	744.556	735.333	5				444	432.667	429.778	447.444	475.556			395	457.556	482	765.778	981.444			437.333	456.222	460.875	475.889	510.111			420.111	419.333	519.5	798.667	878
369.333	395.111	296					392.444	427.444	504.778	705.125	728.333					439.556	440.222	427.778	433.444	485.778			461	461	483.667	741.333	982.333			444.333	446.333	437.111	488.889	518			424.667	438.556	546.889	817.333	872.556
392.444	404.111	342.667					407.889	361.667	590.556	706.444	734.667					447.222	418.444	418.444	427.778	431.556			463.333	450.556	504.556	737	1015.22			453	454	486.333	477.333	571			430.556	472	577	765.889	923.667
369.111	367	351.222					372.111	407.556	610.333	656.889	730.778																			464.889	481.667	479.111	500	534.444
414.556	381.222	377.889					441.333	318.889	661.222	827.333	809.667	6																		452.778	424.444	462.889	495.556	520.889
371.778	365.556	390.444					432.667	423.222	518.333	695.5	766.889																			439.222	450.222	475.778	490.333	499
379.222	408.667	386.333					443.778	448.333	602.556	709.889	763.444																			458.222	410	410	477.444	589.556
412.556		447.667					426.444	392	602	696.778	854.778
350.778		363.111					403.889	413.111	542.556	720.889	728.333	7			PUR1	0.188	0.375	0.75	1.5	3 mg		PUR2	0.188	0.375	0.75	1.5	3 mg		PUR3	0.188	0.375	0.75	1.5	3 mg		PUR4	0.188	0.375	0.75	1.5	3 mg
374.111		384.889					416.556	362.111	606	726.375	724					437.556	464.222	490.333	613.556	841.444			447.667	539.222	696.333	5.77778	6.44444			532.222	657.889	804.889	33.1111	4.77778			412.333	474.444	477.667	548.444	797.778
392.333		338.222					427.444	400.333	594.667	686.111	745.889					425.556	429.667	453.667	630.667	814.444			518.778	496.444	713.778	763.667	4.22222			582.222	688.778	821.25	10.5556	6.33333			402	487.222	538.111	557.667	831.778
391.889		385.556					420.889	401.333	608.111	658.889	700.778					439.444	436.333	471.111	505	710.111			459.444	550.778	737.444	732.222	3.77778			471.778	666.222	769.556	16.3333	7.77778			395.111	407.111	395.778	604.778	780.889
400.222		386.111					370.778	392.778	600.667	748	776	8				409.222	456.556	455.778	540.889	834.556			429.111	591	591	6.22222	19.1111			499.889	709.667	86.6667	2.44444	4.11111			390.556	438.667	398.222	536	763.111
392.333		389.778					385.111	398.444	498.889	703.125	703.111					404	399.667	426	490.778	633.222			441	436.778	529.222	838.889	11.7778			513	583	803.667	11.3333	4.66667			410.667	382.778	393.556	444.333	690.111
347.889		386.556					422.222	388.111	496.778	640.444	737.667					413.667	420.333	431	467.667	626.556			403.778	470.556	571.667	845.111	14.1111			482.333	608.889	775.625	23.4444	3.11111			319.667	407.889	365.556	476.111	640.778
382.778		361.778					407.556	428.667	568.222	699	717.889					409.222	395.222	420.111	487	620.222			443.889	502	630.111	9.33333	28.6667			427.222	597.333	818.333	68.7778	2.88889			429.333	326.333	426.111	471	669.444
394		391.556					401.333	433.556	691.333	740	739.333	9				410.222	382.333	412.667	478.778	683.556			448.667	492.333	492.333	6.66667	7.55556			503.333	681.333	769	4	5.11111			398.556	409.778	377.889	510.889	613.111
404.111		360.222					444	412.444	510	706.25	710.333					480.222	484	452.222	509.444	628.889			515	509.111	568.111	687.556	44.1111			498.667	585.667	772.111	20.6667	16.6667			423.778	423	417.556	440.778	540.778
421.222		392.889					440.222	401.444	533.778	680.889	715.111					449	451.222	477.889	521.889	650.889			427.333	512.444	558.444	650.333	36.8889			486.556	573.444	666.778	2.11111	49.7778			435	424.889	413.667	450	563.111
373.778		394.556					434.444	427.778	538.556	612.333	709.556					441.333	465.111	472	511.889	627.111			528	513.333	550.778	635.333	12.6667			528.556	620.111	759.111	2.44444	352.667			435.222	418.333	399	449.444	621.111
396.667		219.778					415.889	400.444	532.778	775.667	740	10				453.667	461.556	461.556	549.889	713.778			474	540.556	555.556	759.111	29.7778			497.222	492.111	780.222	1.22222	4			410.667	433.222	433.222	506.667	714
415.333		281.778					409.111	395.444	486.667	679.875	724.556																			526	593.111	529.667	2.44444	1.77778			435.778	437.778	442.111	480.222	645.778
419.111		318.333					349	428.222	571.111	617.889	706.444																			531	595.778	706.625	3.33333	1.44444			427.889	453.444	471.556	462.333	533.778
389.333		433.222					401.222	377.444	533.333	647.889	627.778																			535.111	632.333	444	9.22222	1.33333			440.111	450.889	451.222	509.667	557.667
420.111		439.333					437.778	457.889	580.889	679.444	739.778	11																		517.333	612.667	386.667	1.44444	57.8889			412.222	419.667	472.778	381.889	558.333
440.556		410.556					417.444	402.222	545.667	666.875	703.889
419		407.667					398.889	433.667	581	701.889	749.778				PLA1	0.094	0.188	0.375	0.75	1.5 mg		PLA2	0.094	0.188	0.375	0.75	1.5 mg		PLA4	0.094	0.188	0.375	0.75	1.5 mg		PLA 5	0.094	0.188	0.375	0.75	1.5 mg
421		440.778					418.444	425.222	545.222	684.222	760.111					415.333	447.444	385.778	430.889	440.444			399.444	397.222	418.333	380.778	381.556			414.778	410.444	411.556	399.333	379.889			418.222	428.889	421	447	448
418.667		399.667					429.444	430.667	577.444	709.556	723.444	12				431.778	411	395.778	444	452.222			426	373.667	412.875	386.667	390.222			378.333	355	407.444	328.667	376.778			413.222	398.444	364.444	417.333	396.111
366.778		412.556					451.667	489.889	665	698	722.333					404.222	420.111	432	394.222	459.111			340.889	405.556	402.556	411.889	368.778			394.222	382.333	373.222	404.778	390.444			405.778	408	412.111	417.889	385.111
351.333		365.556					389.222	437.667	591.333	726.444	755.889					426	435.667	435.667	417.556	427.667			398.222	405.667	393.667	386.444	393.667			425	393.222	404.222	392.444	410.111			423.667	407.556	407.556	441.111	440.222
385.111		399.222					438	511.444	653.889	758.778	813.667					375.333	399	407.889	399.889	416.778			376.556	438.111	406.778	378.222	400.667			415.444	406.556	434.889	388.111	362.667			400.111	360.222	382.556	370.444	400
		254.111					462.556	449.111	657.222	729.667	740.778	13				437.333	387.111	393.625	427.556	429.333			398.778	397.778	398.556	435.889	405.778			371.222	392.222	438.111	418.444	383.556			367.778	409.556	394.375	352.778	385
		404					446.111	430.778	604	715.875	736.556					421.778	422	420.333	420.333	456.667			400.778	448.111	355.333	357.333	396.889			402.667	371.111	423.444	391.333	365.667			402	412.444	355.444	378.222	376.222
		417.778					440.889	428.333	662.111	694.222	724.778					405.222	411	424.667	387.111	444.444			389.667	402.222	456.333	414.222	411.889			414.556	412.111	412.111	391.778	411.889			418.333	369.889	392.111	380.333	423.556
		383.667					410	417.667	563.667	735.556	772.333					406.222	345.778	385.889	410.556	404.556			442.889	449.778	453.667	421.667	427.111			418.333	432.111	429.667	417	415.556			445.222	429	404.778	457.889	458.889
		424.556					458.111	486.667	635.778	772.333	750.333	14				394.889	385.556	401	427.222	456.444			435.333	429.111	410.333	432.667	403.778			397	334.556	414.5	385.444	428.333			400.333	450.333	429.875	448.444	436.556
		419.556					431.778	444.222	552.778	716	765					400	421.333	444	417.222	462.111			423.333	457.333	438.556	438.889	408.889			414.667	459.556	407.222	437.111	390.889			413.333	430.556	478.333	442	476.444
		425.444					432.444	431.222	485.667	718.778	764.111					404	429	419	433	464.111			452.333	422.556	422.556	412.778	430.222			437.667	441.111	436.556	423.111	391.556			476.778	444.889	447.333	438	467.333
		398.667					413.444	438.667	627.111	739.222	765.667
		392.667					417.333	424.778	605.667	630	694.444	15
		420.111					431.333	410.778	563.556	679.5	731.667
		402					409.222	427.333	580	643.111	687.111
		407.444					439.556	434.222	539.556	652	723.889
		391.889			fourth Ex.		437.667	421.778	579.222	640.889	655	1
		422					419.889	406.444	582.333	661.125	671.444				Solvent concentrations in [%]
		436					378.333	404.556	560.667	644.111	673.333				PB 1	6.25e-05	0.000125	0.00025	0.0005	0.001		PB 2	6.25e-05	0.000125	0.00025	0.0005	0.001		PB2	6.25e-05	0.000125	0.00025	0.0005	0.001
		437.111					414.667	402.444	568.778	589.222	627.778					399.667	445	398.333	409.667	419.111			439.444	350.667	365.222	389.333	388			437.556	440.889	406.333	409	386.333
		417.889					437.333	438.111	685.778	718.444	727.222	2				422.111	382	424.25	344.778	367			413.444	373.889	388	391	345.889			426.667	421	380.778	402.111	407.667
		407.556					426	409.444	540.111	675.75	690.556					403.778	390.889	400.778	395.667	392			418.778	395.333	418	415.222	429.556			366.222	445	424.667	455.667	395.444
		445.111					417.667	413.222	531.222	675.667	672.111					427.889	436.778	422.222	436	410.889			434.111	399.444	448.111	437.444	403.778			411.667	394.333	394.333	402	390.222
		423.667					415.667	421.444	559.889	666.333	690.889					401.556	373.222	370.667	406.444	357.778			407.778	416.222	404	352.889	400.111			407.667	407.556	410.556	343.556	396.778
		382.889					441.667	429.556	560	693.222	735.778	3				398.889	404.222	323.375	379.778	366.778			398	409.111	387	361	362.222			405.556	415.889	411.556	400.667	369.667
		387.556					380.889	421.222	561.333	676.875	672					404.111	409.444	406.667	411.556	342.444			401.667	400	415.778	386	373.333			444.556	410.333	411.556	360.889	395.778
		407					398.889	412.444	533.111	671.667	683.889					424.111	356.556	371.111	321.889	359			393.667	400.333	396.778	403.889	377.444			415.778	382.444	382.444	434.444	390.111
		335.222					404.333	403.778	563.111	692.778	740.667					455.111	385.667	432.111	395.333	406			447	437.222	412.333	393.222	413.111			447.889	464.222	393	302.667	395.222
		420.444					433.556	418.333	553.889	696.556	694.111	4				446.333	425.889	431.778	423.778	377.556			449	436.556	420.333	419.667	421			428.222	440.333	432.111	396	411.333
		462.222					430.778	399.222	542	686.5	685.778					430.222	416.444	423	405.222	407.333			410.444	439.556	430.444	396.444	435.556			430.556	459.333	360.222	394.222	399.667
		381.556					406.556	418.889	594.778	638.778	693.667					405.111	411.556	426	428.444	419.778			427.778	441.889	441.889	393.444	415.111			380.333	393.778	405.667	428.667	420.556
		403.667					426.222	410.444	534.111	638.444	731.667
		398.889
		407.444
		365.333
		394.778
		453.111
		377.111
		416.667
		414
		450.111
		431.111
		368.556
		422.444
		401.333
		390.556
		409
		383.111
		385.222
		343.889
		361
		409.333
		396.778
		379
		381.222
		405
		356.111
		376.889
		338.667
		398.444
		379.889
		358.889
		380.222
		405.667
		339.667
		316.333
		353.111
		348.444

## Sheet: Excel Table S4
Excel Table S4. Imaging data (means of the individual replicates) for the endpoint lipid droplet count (adipogenesis assay)
Vehicle control					Rosiglitazone		1.17	4.68	18.75	75	300 nM				Concentrations in mg plastic well-1
Ex. 1	Ex. 2	Ex. 3	Ex. 4				71.6667	803.667	1420.11	2199.44	2199.67	2			HDPE 1	0.188	0.375	0.75	1.5	3 mg		HDPE 2	0.188	0.375	0.75	1.5	3 mg		HDPE 3	0.188	0.375	0.75	1.5	3 mg		HDPE 4	0.188	0.375	0.75	1.5	3 mg
131.444	256.667	108.778	158.556				261.333	1359.67	2000.11	2289	2370.89					200.778	248.222	114.889	268	562.778			226.333	80.4444	48.7778	100.889	608.111			148.111	176	176.333	235.667	464.444			172.889	210.111	287.111	352.222	366
123.556	211.778	58.25	86.1111				319.778	866.778	1958.11	2620.33	2633.44					208.889	275.333	260.125	314.556	859.111			116	165	196.667	296.667	108.778			148	315	357.444	468	608.111			282.778	126.222	182.333	310.125	405.111
120.333	36.8889	18.8889	35.4444				600	1958.11	2246.89	2803.78	2814.89					235.556	326.111	159.111	295.889	279.444			222.778	578.125	272.286	213.556	413.889			189	164	585.222	523.222	1001.33			62.8889	67.5556	286.444	194.889	372.222
421.889	28.5556	34.1111	78.1111				86.1111	187.333	1463	2327.67	2388.89	3				423.222	573.667	591.778	529.556	897.111			171.667	400	170.556	259.222	535.667			215.222	254.333	208.667	367.333	800.444			156.889	320.889	149.111	456.667	646.556
72.6667	62.8889	36.3333	47.4444				227.444	439.889	1532.33	2607.33	2611.89					234.667	206.778	370	216.25	718.889			177.333	256.333	118.333	331.5	331.75			22.5556	51.3333	62.4444	108.556	200.667			370.111	155.667	234.222	396.111	411.625
207.222	56.4444	89.1111	141.667				188	380.333	1902.22	2597.33	2763.11					259.375	98.3333	173.111	145.667	242.333			69	126.889	63.2222	178.444	143.556			359.444	127.778	220.889	245.333	366.5			319.889	144	160.333	187.444	295.778
132.778	131.375	47	57.7778				159.375	1902.22	1544.11	2449.56	2874.11					151.444	90.7778	83.8889	44.6667	99.5556			24.7778	114.667	76.8889	98.3333	179.222			163.444	193.778	227.875	165.556	355.111			226.444	184.889	202.111	137.889	440.111
340.333	102	31.8889	80.3333				185.111	349.667	1572.44	2217.44	2630.89	4				63.2222	44.1111	97.8889	70.625	92.6667			53.8889	78	66.3333	36.1111	675.556			183	203.111	200.889	249.333	420.889			165	225.111	126.778	253.444	467.444
45.8889	102.667	89.4444	56.4444				83.3333	343	1874.11	2625.56	2652.44					37.3333	81.1111	41	80.6667	188			74.5556	46	42.625	30.4444	80.8889			40.8889	127.111	68.125	138.125	128.333			85.7778	87.8889	145.333	143.778	129.667
216.222	227	22	47				97.7778	136.556	1139.44	2572.33	2731.11					26.6667	96.2222	77.8889	127.444	186.778			49.25	129	74	40.3333	42.2222			109.778	63.1111	100.222	162.889	190.222			63	78.7778	119.556	301.444	86.5556
303.667	69.3333	35.5	107.556				447.444	1139.44	1718.89	2443.56	2650.89					41	36.6667	82.8889	45	105.333			57	69.1111	79	36	62.5556			59	37.1111	49.7778	129.556	220.667			64.2222	97.7778	105.222	137	119.571
172.667	29.5556	253.444	90.5556				234.889	988.778	2030	2109.78	1514.44	5				68	64	39.125	144.667	125.667			94.3333	64.7778	66.4444	38.1111	26.1111			48.6667	91.3333	73.5556	157.375	165.222			94.75	51	93.3333	67.3333	144.111
235.667	175.556	68.7778	129.778				124.667	482.111	2167.33	2531.33	2470.44					177.667	54	120.333	126	110.333
114.333	163	24.3333	51.1111				246.556	1050.78	1759.78	1744.44	1984.44					84.3333	77.4444	22.5556	31.8889	84.5556
75.6667	126.889	29.8889	118.222				86	1759.78	1991.89	1863.44	1847.33					81.7778	58.5556	54.3333	100.556	89
123.5	85.3333	19.8889	162.167				238.889	430.444	1625.67	2482.78	2834.44	6				76.2222	149.429	61.5556	70.3333	142.333
43	32	19.875	86.3333				72.3333	281.333	1984	2452.22	2883.33
15.7778	140.778	54.125	24.7778				157	476.778	2023	2404	2351.11				LDPE 1	0.188	0.375	0.75	1.5	3 mg		LDPE 2	0.188	0.375	0.75	1.5	3 mg		LDPE 3	0.188	0.375	0.75	1.5	3 mg		LDPE 4	0.188	0.375	0.75	1.5	3 mg
98.3333	46.1111	5.55556	191.556				181.556	2023	1768.22	2259.56	2232.56					302.111	168.889	288.667	230.444	527.333			257.111	198.333	145.444	295.333	596.889			117	144.889	71.2222	235.333	315.222			95	273.25	256.333	404.778	1311.67
106	247.889	29.1111	88.5556				188.556	669.889	1802.44	2678.78	2809.67	7				148.444	96.5556	231.222	347.778	895.333			275.889	228.556	167.222	92.4444	437.667			133.125	140.667	125.556	201.444	285.111			468.222	279.667	318.444	1040.11	2195.67
132.333	129.333	18.4444	31.3333				265.625	803.556	2316	2585.89	2875.89					234.111	196.444	236.222	320.778	915.778			300.111	170.889	299.889	497.222	376.778			252	178.444	95.5	194.111	299.556			81.1111	143.333	407.889	738	2040.67
170.333	153.667	12.7778	31.8889				163.778	550.111	1926.11	2742.44	2957.89					222.444	178.111	279.778	784	864.111			191.889	128.333	221.333	202.889	486.667			203	599.444	379.875	329.222	311.778			53.4444	116.667	264.778	545.333	1988.89
106.444	139.111	62	45.1111				55.7778	1926.11	1444.56	2386.22	2734.56					95	409.111	324	197.222	544.222			272.111	160.333	65.8889	305.444	319.889			73.5556	64.375	120.333	228.778	252			167.333	271.556	174.778	395.889	1391.89
130.75	54.2222	50.5	98.7778				89.6667	253.222	1601.22	2286.44	2423	8				102.444	149.375	206.778	187.556	487.111			132.111	77.875	30.1111	254.889	398.111			119.889	65.8889	61.2222	161.778	395.667			41	361.222	248.333	621.667	1299.78
105.889	80.3333	19	89.5556				252.333	411	2173.56	2805.11	2685.11					36.8889	117.556	213	313.222	464.667			454	307.333	122.667	662.778	296.444			236.111	177	346.444	261.111	774			182	679.556	342.444	1288.11	2110
90.1111	99.5556	54.3333	113.333				315.625	633.222	2002.56	2766.67	2756.11					73.7778	109.111	97.6667	463.111	430			102.444	293.444	119.444	247.333	188.667			177.222	367.556	203.667	382.444	532.444			79	242.444	232	393.222	1592.33
63	184	6.33333	40.4444				134.667	2002.56	1738.22	2507.11	2659.78					69.7778	94.7778	177	244.222	341.222			108.25	266.111	87.7778	189.125	383.111			52.5556	32.8889	35.6667	126.556	119.222			57.2222	262.889	312.333	377.667	842.111
39.5556	216	22	44.6667				161	312.444	1880.78	2686.44	2722.56	9				30.1111	44.25	62.3333	258.444	218			120.333	285.222	74.375	59.2222	369.556			37.2222	93.7778	50.8889	172.444	289.222			40.5556	190.778	207.222	445.444	705.778
49.7778	65.5556	32.4286	55.1111				129.125	829.889	2008.78	2656.67	2664					25.625	152.333	100.667	199.714	302.333			106.889	147.125	224.111	41.1429	220.333			48.7778	120.444	24.3333	149.667	244.556			67.6667	96.5556	103.889	311.778	766
43.4444	68.7778	62.7778	120.111				60.75	264.4	1349.11	2656.89	2657.33					349.333	252.222	314.556	1160.11	636.889			102.889	119.556	259.667	85	163.167			43.1111	67.8889	66.7778	146	217.333			55.5556	90.8889	203.444	324.222	788.444
64	259.778	52.1111	39.1111				65.4444	1349.11	1753.11	2641.33	2650.67					107.556	41.7778	149.111	347.778	265.778
253.667	22	40.8889	45.5				331.333	1255.11	2346.78	2915	2881.56	10				89.7778	63.1111	84.3333	155	333
89.125	80.3333	23.5714	120.667				267	685.556	2394	3131.44	3125.67					145.556	70.3333	162.333	301.111	275.556
91.6667	54.7778	36.7778	60.1111				126	328	1638.22	2853.56	2619.33					135.667	168.889	96.2222	117.222	327.667
21.3333	182.556	13.8889	60.6667				241.667	1638.22	1871.22	3068.67	2872.89
86	149.333	15.3333	97.7778				138.444	593.111	2008	2945.22	2983.11	11			PS1	0.188	0.375	0.75	1.5	3 mg		PS2	0.188	0.375	0.75	1.5	3 mg		PS3	0.188	0.375	0.75	1.5	3 mg		PS4	0.188	0.375	0.75	1.5	3 mg
113	73.3333	98.2222	99.7778				172.222	738.667	2515.89	3060.44	3099.89					72.4444	255.111	144.333	324.222	561.778			195	371.444	911.667	702.444	1348.89			66.7778	192.333	166.111	161.889	238.556			61.5	115	116.333	119.444	158.333
29	69.1111	97.1111	125.222				224.444	1078.44	2450.33	3160.78	2845.33					336	269.889	315.333	568.333	724.444			349.444	429	386.889	384.444	948.333			195.444	134.444	131.778	114.222	527			92.4444	167.222	139.111	164.667	156.556
71.1111	176.333	38.5556	83.7778				217.333	2450.33	2439.56	2825.22	2801.56					233.667	153.222	151.778	691.222	1021.56			280.889	297.444	511.111	1178.11	1863.44			76.3333	122.444	118	94.2222	184.556			90.5556	137.667	93	68.4444	32.5556
167.778	188.222	27.1429	83.2222				92.5556	473.556	1511.78	2394.56	2655.33	12				33.1111	56.5556	112.778	238.111	445.222			281.333	326.222	365.333	706.444	1317.78			454.333	551.444	524.889	237.222	250.333			432.778	293.111	174.875	127.111	125.333
158.444	20.6667	40.6667	33.6667				147.333	1216.33	2373.22	2715.78	2905.33					76.75	31	101.111	119	296.333			60.8889	74.3333	96.5556	196.143	963.556			28.5556	283.111	40.5556	107.222	222.667			81.5	74.3333	196.222	178.444	95.7778
191.875	111.333	67.5	36.2222				89.6667	887.889	1979.22	2964.33	3032.56					108.778	79.5556	146.778	201.778	305.667			150.111	112.778	185.222	233.222	1356.22			85.6667	240.667	138.889	197.111	187.556			155.667	206.889	313.222	101.889	82.2222
97.5556	486.333	31.1111	36.7778				57.4444	1979.22	1568.67	2710.67	2627					140.444	140.333	49.2222	78.5556	357.667			67.3333	65.3333	119	206.778	1770.11			21.5556	93.8889	241.875	124.778	98.1111			511.333	257.25	234.111	260.778	223.375
103.333	83.3333	9.125	54.3333				213.778	804.667	2223.89	2372	2419	13				142.667	35.7143	98.2222	275.778	304.444			84.3333	121.222	137.111	132.556	1525.56			146	121.222	219.625	109.444	79.8571			261.5	377.444	349.111	232.111	404.333
178.125	30.7143	19.125	33.5556				914.333	1431.78	2745.33	2746.89	2800					120.333	200.111	218.333	303.444	456.889			109.222	175.222	225.889	154.667	361			107	35	192.444	233	187.778			33.4286	9.77778	19	8.4	15.5
184.111	124.778	83.2222	27.3333				434.778	1151	2784.33	2997	2826.11					113	210.444	271.222	280	420.111			44.3333	221.333	165.889	213.444	410.778			164	179.444	121.111	253.333	99.7778			10.1429	28	106.333	19.2	70
91	17	13.75	83.6667				601.333	2784.33	2592.33	2726.33	2615.33					117.889	209.556	55	287.444	419.667			141.889	296.222	179.444	113.222	836.667			79.2222	88	239.778	74.5556	170.667			36	99.5556	11.7778	26.4444	227.625
213.222	277	36.6667	21.3333		second Exp.		189.778	520	1656.11	2107.78	2189	14				130.625	210.5	82	230.778	464			186.444	147.444	243.444	294.333	2177.78			146.111	116.333	93.3333	177.778	129.444			37.5556	55.6667	63.5556	79.5	122
165.667	121.667	105.286					187.667	1009.56	2205.33	2671.33	2676					133.667	139.875	97.7778	70.3333	471.444
374.556	112.667	280.25					477.556	1341.22	2426.22	2707.56	2720.78					72.2222	121.667	64.75	62.6667	402.778
113.222	99.8889	90					522.556	2426.22	2451.67	2723	2618.33					81.1111	125.889	116.556	72.7778	213
88.1111	29	177.222					151.222	229.111	1482.44	2221.89	2661	15				42.6667	64.1111	113.111	99	223.667
125	61	77.6667					491.222	671.667	2174.22	2683	2712.67
40.7778	123.778	108					307.375	491	2111	2404.44	2498.78				PP1	0.188	0.375	0.75	1.5	3 mg		PP2	0.188	0.375	0.75	1.5	3 mg		PP3	0.188	0.375	0.75	1.5	3 mg		PP4	0.188	0.375	0.75	1.5	3 mg		PP5	0.188	0.375	0.75	1.5	3 mg
72.4444	467.667	95.1111					386.222	2111	1680.11	2167.67	2208.44					189.444	125.778	123.111	258.667	276.889			250.889	269.444	155.333	152	552.222			199.889	384.111	452.889	956.111	2244.11			227.667	906.222	1192.78	2717.67	cytotox			228.444	188.333	46.5	130.889	99.6667
134.333	80.2222	39.2222					109.111	287.889	1422	2267.67	2374.78	16				87	227.889	141.875	78.4444	266.375			211.556	348.889	205.222	399.889	592.667			351.444	172	738.222	1018.33	2626.89			185.889	803.778	1733.44	2951.67	cytotox			140.111	142.444	290.333	229.222	138.444
133.714	147.778	334.444					145.889	379.111	1881.33	2534.67	2600					563.111	575.333	267.778	308.556	306.889			213.222	190.667	340.556	436.778	362.778			257.778	116.889	267.444	554.667	1943.11			395.222	669.333	1652.56	2902.78	cytotox			205.111	387	313.778	182.889	336.667
49.8889	136.625	271.333					116.111	427.556	1777	2456.67	2434					235.444	329.667	207.556	245.667	146.625			111.111	95.4444	182.222	172.778	310.333			59.7778	155.222	220.778	475.444	1769.33			286.889	562	841.111	2869.67	cytotox			212.111	218.333	243.333	127.778	192
99	61.7778	219.75					133.222	1777	1580.44	2550.33	2527.44					74.1111	144.222	129.889	36.2857	67.2857			264.444	169.778	306.889	268	520.444			219.444	160.778	251	948.333	1854.44			469.111	863.222	1861	3013.67	cytotox			107.444	265.556	252.667	165.444	300
38	9.5	67.5					137.111	296.222	1379	1733.33	1512.78	18				43.4444	311.889	332.25	316.889	247.889			507.778	318	305.667	439.714	626.333			237.667	261.889	586	1276.67	1990.89			226.556	694.778	1354.56	2795.78	cytotox			71.7778	236	185.778	242.375	274.889
108.333	27.1667	211.333					93	407.111	1708.78	2185	2022.89					197.333	317.778	292.889	327.889	556.222			157.111	169.778	272.444	226.125	448.556			281	285.375	555	1506.67	2344.67			466.333	729.444	1716.44	2870.67	cytotox			83.2222	49.875	133.889	143.778	230
79.6667	120.222	226.111					430.778	970.222	1772.22	1938.67	1476.78					150.444	109.111	124.333	74.8889	357.333			250.889	212	238.556	344.111	904.778			468.222	305.889	649.556	1293.33	2066.56			149.222	476.222	1743.89	2652.11	cytotox			46.5	34.1111	74.7778	57.8889	81
84	82.4444	114.333					418.125	1772.22	1928.22	2352.78	2393.78					34.5	157.889	58.6667	64.6667	53.8889			83.875	78.4444	220.889	256.889	266			128	115.889	263.778	300.667	1144.11			337.889	238.333	953.222	3141	cytotox			55.1111	98.2222	71.7778	117.111	59.375
88.6667	57.4444	93.25					423.444	864.444	1956.33	2624.89	2782.67	19				84.7778	19.8571	24.5556	96.2222	144			48.2222	95.7778	72.5556	179.556	377.444			200.778	120.111	198.222	355.889	1110.56			342.222	266.222	762.667	3285.22	cytotox			77.2222	163.444	17.2222	45.7778	57.3333
117.667	42.375	185.125					810.333	1256	2652.11	2788.56	2990.89					26.6667	28.2222	120.625	82.8889	112.778			83.4444	87.8889	102.667	253.667	374.333			63.2222	77.4444	238.111	244.444	622.333			287	258.444	710.222	3103.67	cytotox			122	43.6667	140.125	110.333	44.3333
52.4286	107.556	37.1667					361.444	834.222	2090.22	2599.56	2559.67					56.3333	29.5	43.2222	18.375	81.5			88.6667	132.333	180	220	293.667			89.5556	156.889	242.556	275	1274.44			189.333	355.667	1257.78	3120.67	cytotox			86	51.2222	85.125	12.7778	25.4444
99.6667	216.333	90.2857					215.778	2090.22	1697.78	1865.67	2003.67																			148.444	130.444	246.333	509.556	1715.11
20.625	490.556	285.667					57.3333	148	1670.22	2614.33	2830.78	20																		114.714	128.889	206.667	294.667	1132.11
33.1111	516.444	292.111					154.556	445.889	2205.33	2644.56	2720.89																			103.222	184.667	295.889	307.333	616.889
126.333	99	255.625					440	1193.67	2398.22	2914.56	2953.56																			109.222	139.111	191.222	268.778	581.556
81.5556	136.667	168					295.889	2398.22	2457.11	2941.89	2978.78
174.333	61.8889	135.556					27.8889	84.6667	1945.67	2510.78	2748.11	21			PET1	0.188	0.375	0.75	1.5	3 mg		PET2	0.188	0.375	0.75	1.5	3 mg		PET3	0.188	0.375	0.75	1.5	3 mg		PET4	0.188	0.375	0.75	1.5	3 mg		PET5	0.188	0.375	0.75	1.5	3 mg
66.4444	71.1111	114.444					51.7778	99.2222	1378.22	2245.89	2613.22					53.75	57.5	68.4444	96.625	46.6667			205.556	138.333	145.444	106.444	192.778			194.875	93	87.3333	148.111	104.556			63.8889	146	112.111	119	86.7778			60.6667	69.5556	201.667	293.222	572.778
33.6667	44.3333	190.444					55	155.444	1636.89	2459.22	2614.89					23.625	170.222	158.444	173.111	219.111			93	71.5556	364.111	131.111	110			145.556	124.444	129.556	22.1111	45.3333			35.625	132.444	50.8889	61	82.25			792.556	214.778	323.778	510.167	519
41.6667	23.75	149.444					67.7778	1636.89	2047	2595.33	2712.56					124.444	124.556	182.333	144.5	285.778			115.778	151	99.875	85.7778	177.222			283.222	199.889	267.556	175.667	115.222			134.75	393.333	193.444	108	225.571			509.333	164.111	209.667	216.889	413.857
48.6667	58.5556	84					39.5	34.375	965.667	2232.33	2558.22	22				76.1111	108.222	202.111	203	89.2222			171.222	350.222	151.778	76.8889	135.778			159.778	121.889	64	43.75	69.1111			45.3333	180.667	65.7778	61.8571	127.889			86.1111	96.2222	133.444	462.667	354.889
64.3333	86	71.3333					82.2222	380.444	1601	2595.33	2671.78					157	85.8889	121.111	113.556	100.125			219.889	131.333	109.875	335.222	277.25			179	67.2222	175	205.889	324.889			130.444	224.444	217.556	368.222	369.556			10.25	15.7778	97.1111	103.222	121.333
78.1111	57.5714	76.8					129.222	258.556	1396.89	2337.78	2457.44					104.556	127.556	203.444	375.111	267.333			189.778	332.444	486.889	898.667	833.778			139.375	191.778	81.3333	247.222	317			106.556	173.222	159.444	234.556	587.625			46	79.3333	48.1111	63.7778	28.3333
8.33333	40.1111	57.1111					180.5	1396.89	1766.56	2229.22	2439					546.222	247.333	468.889	700.222	789.333			237	146.778	182.667	669.222	346.889			182	208.778	65.1111	210.889	372.333			177.444	156.556	380.111	317.778	359.111			123.444	28.8889	107.889	83.5	123
101.667	68.3333	111					219.778	462.556	2249.67	2912.11	3036.56	23				443.778	620	605.556	626.889	840.333			132.222	43	84.2222	178.889	89.8889			164.222	193.778	98.4444	317.333	339.333			57.3333	110.556	101	81.4444	134.889			125.222	82.75	242.556	87.7778	157.333
84.1111	65.4444	72.3333					144.444	507.889	1895.56	2951.67	2790.33					42.3333	26.3333	33.25	22.2222	98.1111			240.889	83.25	251.111	167	259.667			315.556	228.444	113.833	209.778	212			29.4286	68.3333	34.7778	113.222	98.5556			155.444	166.889	85.75	204.333	210
84.7778	18.3333	209.667					202.111	219.556	1920.56	2813.33	2717.22					17.2222	11.6667	46	63.8889	16.4444			207.778	147.889	222.556	316.667	351.667			188.778	143.333	158.778	4.77778	154.333			27.5556	106.444	74.7778	38.7778	57.2222			107.778	244.111	123.286	235.333	304.778
122.889	74.3333	165					101.778	1920.56	1791.38	2896.78	2741.33					158.75	10.7778	39.4444	76.6667	69.1429			109	18.2222	127.625	141.444	113.222			70.3333	175.444	86.2222	64.3333	124.556			23	52.5556	147.444	41.6667	116.889			71	218.222	226.778	88.5556	129.111
64.1111	16.1111	25			third. Exp.		168	648.667	1464.89	2216.78	2471.89	1				95	75.6667	65.5	72.625	18.7778			58.1429	34.2222	155.333	108.714	116.75			71.6667	125.778	127.556	54	59.6667			8.75	37.7778	59	29.3333	25.375			147.444	71.125	92.7143	36	105.444
130.222	11.5556	46.25					134.444	314.778	1534.22	2326.78	2701.89
59.5556	44.7778	27.375					209.778	660.667	1694	2261.56	2462.78
65.8889	7.33333	117					154.111	1694	2020	2270.22	2323.67
12	97.3333	9.25					48.25	246.889	800	2287.89	2483.89	2
109.444	128	18.2222					23.4444	268.444	1199.33	2441.78	2670.67
388.778	13.5556	58.6667					82.4444	335.778	1090.33	2287.56	2611.78				PVC1	0.188	0.375	0.75	1.5	3 mg		PVC2	0.188	0.375	0.75	1.5	3 mg		PVC3	0.188	0.375	0.75	1.5	3 mg		PVC4	0.188	0.375	0.75	1.5	3 mg
184.889	13.25	31.3333					90.7778	1090.33	1860.33	2437.78	2604.89					83.2222	96.8889	158	178.556	173.556			236.778	285	691.444	841.667	3299.11			111.111	648.444	845	1779.11	3396			497.556	1240.78	1965.89	3091.11	3295.22
281.556	13.3333	59.5					19	102	1156.56	1773.11	1945	3				143.222	167.889	163.889	178.556	138.444			140.889	381.444	506.667	2022.33	3617.22			321.444	593.222	656.333	1941.44	3262.33			445.778	1247.56	1329.22	3087.44	3296
187.556	14.6667	24.4286					42.4444	176.444	851.333	1446	1781					22.3333	94.1111	127.222	78.2222	111.778			69.4444	317.222	335.333	1540.56	3304.44			250.444	400.556	754	1476.78	3142.11			247.889	613.556	1787	3092	3454.22
501.222	3.75	20.8889					48.8889	140.444	841.778	2070.11	2196.56					85.6667	98.3333	171	147.778	105.667			164.333	357.889	559.667	2153.67	3398.67			129.778	574.222	991.889	1585.11	3076.78			366.556	601.111	1990.22	3077.89	3162.89
242.444	3.77778	2.44444					56.5556	841.778	1195.22	2193	2424.11					17.8889	34.6667	110	143.556	126.222			88.4444	137.556	263.111	1100.89	3080.89			41.625	85.5556	121.778	457.444	607			142.333	127	473.556	1606	3115.33
55.3333	43.4444	44.4444					32.1111	87.3333	878.667	2346.44	2449.22	4				76.3333	68.2222	81.2222	47.2222	251.556			149.667	188.667	429.111	1830.88	3361.56			289	182.889	520.889	775.667	1107.33			64	246.778	303.444	1846.78	2993.89
299.667	20.6667	117.778					144.667	309.222	1445.89	2326.56	2487.78					13.4444	19.2222	93.5556	93.8889	169.222			103.333	225.111	532.556	1332.78	3488.44			123.667	179.778	161.667	284.778	468.333			70.5	104.889	458.556	2185.11	2998.11
497	122.111	79.4444					69.1111	175.444	1295.44	2151.22	2538					9.55556	43.3333	102.333	82.5556	163.667			49.4444	135.333	374.444	1396.56	3141.56			189.556	183.222	177.111	406.111	597.889			191.889	285.444	816.889	2353.89	3030.88
104.222	88	62.875					117.333	1295.44	1092.67	2203.78	2613.67					150.778	179.667	116.556	330.222	446.667			186	299.375	388.444	2031	3261.67			162.625	443.111	773	1270.33	921			142.333	384.333	543.889	2555	2991.89
98.5556	90.7778	34.25					168.778	247.889	1119.33	2578.33	2646.22	5				166.889	305.667	191.667	123.444	474.667			121.875	282.222	507.889	2339.89	3251.22			117.889	119.667	132.556	814	1119.11			151.889	330.889	1077.78	2897.56	3019.56
123.286	192.222	43.8571					206	263	661.222	2045.22	2598					96.6667	276.556	333.778	159	409.111			136.444	140	541.556	2242.78	3200.67			123.333	63.3333	283.667	830.333	632.444			160.667	466	999.889	2922.78	3030
101.222	139.889	8.625					310.375	251.875	1172.89	2242.78	2700.22					213.333	188.667	204.667	154.333	348.111			237.111	361.111	504.111	2376.56	3340.78			139.222	173	343.778	645.778	673.667			161.222	462.667	1173.22	2744.78	3057.11
147.444	68.3333	19.2222					123.222	1172.89	1132.78	2451.67	2540.67																			126.556	129.778	532.333	538.333	727.667
201.222	76.6667	14					226.111	419.333	2178	2917.22	2926.33	6																		182.667	256.444	192.667	668.111	840.333
425.778	44.5556	5.88889					322.111	149.778	670	1933.22	2557.78																			197.556	240.333	195.556	666.222	886
123.556	187	19.6667					87.6667	272.333	1041.33	1746.78	2551.44																			217.333	247.375	261.667	608.333	1105.56
87.4444		37.4444					98.8889	1038.62	1827	2600.56	2964.11
73.2222		39.1111					206.667	436.444	965.222	2504.89	2671.56	7			PUR1	0.188	0.375	0.75	1.5	3 mg		PUR2	0.188	0.375	0.75	1.5	3 mg		PUR3	0.188	0.375	0.75	1.5	3 mg		PUR4	0.188	0.375	0.75	1.5	3 mg
75.2222		117.889					220	317.625	1675.22	2704.67	2827.89					560.667	813.444	1116.44	1792.33	2043.44			363.556	1053.78	1615.44	cytotox	cytotox			572.667	1504.33	1418.22	cytotox	cytotox			363	980.111	1051.11	1824.67	3364.11
246.889		19.2857					211.333	215.778	1701.67	2528.11	2693.33					302.667	374.556	745.111	1883.22	1773.44			699.222	1292.38	1541.22	cytotox	cytotox			971.444	1376.11	1389	cytotox	cytotox			352.444	989.889	1325.56	1628	3326.89
47.6667		26.6667					121.667	1701.67	1626.11	2627.78	2814.67					280.778	479.778	843.444	1134.11	1472.56			756.667	956.667	1621.78	cytotox	cytotox			500.111	930.889	812.778	cytotox	cytotox			208	309.556	875.5	1672.67	2908.67
54.875		35.8889					30.5	52.2222	1175.78	2339.22	2549.56	8				137.333	558.889	734.667	1171.89	1616.78			439.333	1150.22	1285.44	cytotox	cytotox			256	1239.44	cytotox	cytotox	cytotox			98.7778	280.222	321.889	1208.78	2698.22
30		36.7778					95.4444	166	932.889	2361.22	2566					245.778	394.556	647.111	822.778	1333.22			357.444	518.333	1044.22	cytotox	cytotox			552.333	565.111	1146.89	cytotox	cytotox			294.111	251.333	430.778	686	2551.89
92.4444		53.7778					62	147.444	769.222	2170.44	2475.56					258.444	449.778	500.667	765.778	1289.11			311.125	635.875	642.444	cytotox	cytotox			426.222	794.889	801.889	cytotox	cytotox			121.667	192.222	334.333	856.222	2464.44
3.22222		37.75					67.7778	769.222	1302.78	2306.89	2568.89					277.778	357.333	462.778	853.444	1313.56			538.111	607.111	894.667	cytotox	cytotox			270.667	887.889	903.778	cytotox	cytotox			534.111	328.75	552.667	1123.56	2349.89
41.6667		27.3333					24.6667	227.889	1655.56	2655.33	2770.22	9				262.667	500	546.889	966.111	1464.67			431.222	525.556	1363.44	cytotox	cytotox			391.556	1062.67	1397.11	cytotox	cytotox			178.111	181	376.333	1117.44	2455.22
117.222		13.25					129.889	160.889	964.889	2441.11	2728.89					406	542.111	718.444	681	1258.67			190.889	406.333	438.556	cytotox	cytotox			173.556	499.111	1419.89	cytotox	cytotox			383	619.667	550	283	1194.78
237.778		9.66667					71	171.778	1116.33	2539.78	2666.78					532.333	586.444	525.444	601.111	1137.56			250.5	458.778	746.556	cytotox	cytotox			194	420.444	1159.89	cytotox	cytotox			253.111	642.556	669	363	1422.56
314.667		81.1111					99.5556	1116.33	1499.56	2379.33	2672					351.333	570.778	458.333	665.111	1347.11			172.889	331.444	487.333	cytotox	cytotox			246.778	466.778	1416.44	cytotox	cytotox			224.667	480.778	466.25	343.556	1906.44
40.125		16					22.6667	72.2222	493	2261.67	2572.33	10				411.333	516	600.222	675	1087.11			281	333.444	806.556	cytotox	cytotox			171.556	264.375	1437.67	cytotox	cytotox			201.333	403.778	447.111	560.556	2041
113.889		28.6667					19.3333	165.556	426.778	2001.11	2461.22																			288.889	410.333	1185.67	cytotox	cytotox			202.111	195.556	202.222	460.778	1930.22
9.77778		325.778					83.375	210.222	817.778	2278.33	2425.89																			279.444	384.333	1162.44	cytotox	cytotox			107.889	102.333	140	328.778	1173.44
86.3333		417.333					71.5556	743.5	620.222	2177.33	2362.33																			305.556	361	900.714	cytotox	cytotox			79.7778	225.444	207.667	533.333	1209.11
74.5556		299.778					183.778	408.222	1457.89	2400.22	2827.78	11																		381.111	415.444	1543.75	cytotox	cytotox			71.4444	240.125	288	553.143	1164.44
19.2222		360.889					126.889	431.778	853.889	2261	2610
63.625		385.889					157	239.444	1636.89	2554.33	2734.11				PLA1	0.188	0.375	0.75	1.5	3 mg		PLA2	0.188	0.375	0.75	1.5	3 mg		PLA4	0.188	0.375	0.75	1.5	3 mg		PLA 5	0.188	0.375	0.75	1.5	3 mg
43.2222		454.222					157.222	1636.89	1391	2487.89	2725.78					56.5556	33.3333	178.222	110.222	400.333			149.556	86.8889	312.111	179.444	617.625			152.333	64.2222	215.222	140	161.667			197	55.2222	97	190.889	197.778
58		356.333					41.4444	166.667	889.889	2407	2587.78	12				43.7778	61.1111	44	123.778	491.444			142.556	89.7778	57.1111	143.333	180.333			31.75	112.375	63.1111	73.5714	258.222			85.4444	149.75	123.111	113.375	486
157.889		30.75					204.444	578.556	1938.11	2502.33	2568.56					143.111	97.1111	258.889	150.111	752.444			80.5714	113.222	100.778	101.333	319			108	65.1111	133.25	173	194.444			313	252.222	409.778	272.667	427.75
26.1111		14.1429					259.444	388.667	1578.89	2597.89	2583.33					46.2222	253.667	90.6667	59.1111	264.667			61.5556	24.2222	120.222	78.5556	158.667			43.7778	16.8889	155	30.6667	76.7778			381.222	293	382.875	567	613.889
40.4444		26.8333					452.889	1578.89	1875.33	2568.22	2686.78					80.4444	78.4444	113	94.1111	159.111			30.7778	62	93.8889	98.875	227			303.667	201.333	224.889	182.778	157.556			58.1111	204	338.444	335.667	274
29.75		59.7778					30.5556	132.333	1028.11	2295.56	2648	13				114.111	89.6667	60.4444	86.7778	106.556			78.8889	28.625	22.4444	109.667	247			234.875	78.7778	254.333	236.667	221.667			71.1111	255.222	287.333	254.333	269.667
25.4444		88.2222					71.2222	103.778	934.222	2178.33	2608.89					86.5556	79.1111	111.222	89.6667	186.556			52.875	43.8889	57.7143	38.1667	69.2222			261.889	152.778	220.333	322.556	369.75			35.2222	87.3333	45.7778	285.111	159
85.5556		106					123.222	173	1540.67	2186.11	2600.11					92.6667	35.3333	52.5556	78.4444	165.222			62.7778	54.5556	55.4444	75	63.2222			274.667	207.778	154.778	329.444	306.667			44.6667	130	137.556	362.571	191
38.6667		245.111					69.5556	1540.67	724.778	2458.78	2625.67					221.333	115	328.667	302.444	410			439.444	88.5556	392.889	249.5	171.333			145.333	285	266.889	368.444	452.667			96.8889	87.2222	165.333	314.111	238.667
29		283.222					104.222	122.111	883.778	2160.67	2400	14				252.444	40.1111	261.778	271.222	304.444			449	380.778	63.7778	253.778	161.333			98.6667	146	252.667	170.25	427.333			111	150.556	187.889	264.667	387
62		205.556					93.8889	128.111	740.333	2170.56	2525.89					80.5556	134	142.222	192.333	245.778			270.556	472.222	223.778	351.667	244.667			169.778	237.889	143.111	370.778	384.333			112.625	109.111	341	309.889	123.222
[truncated: 57 more rows]

## Sheet: Excel Table S5
Excel Table S5. Imaging data (means of the individual replicates) for the endpoint adipocyte count (adipogenesis assay)
[truncated: 196 more rows]

[truncated: 5 more sheets: Excel Table S6, Excel Table S7, Excel Table S8, Excel Table S9, Excel Table S10]
